# Supplementary material for: Disparate macrophage responses are linked to infection outcome of Hantan virus in humans or rodents
Source: Nat Commun. 2024 Jan 10;15:438. doi: 10.1038/s41467-024-44687-4 (PMC10781751; doi:10.1038/s41467-024-44687-4)
Supplement: Supplementary file 4 — Supplementary Data 1 [file 41467_2024_44687_MOESM4_ESM.xlsx]

## Sheet: Sheet1
Suppl. Data 1: Sequences of Murine-specific LncRNAs Downstream Notch pathway, Related to Fig.6
>MSTRG.1.1
tatattacctGAATAGAAAACTGAATTAAATTAAAAGTCTGTATAGTgtgtactttaaaatatttttaggaaaATATAGAAAGCAGACATCAAAATGTCAATGTGAATATTAATAAGATATAGGAATAAGAACCTTCAGTCTTGTACAGGTTAACAACACAGAGAGCAAATAGCTTTGGAGAACTCAAAAACTAATTAAGATACCTAgacaagaataaaacaaatatttctgGAAAAAATGGAGAGGAAAATCCCTGGTACTGTG
>MSTRG.1000.1
GGGATATTAGGGTGGGTTAATATGTTTTGTATCCTTCTTAGAGAAGGCCACATGAAGATGTTGGAGAAACTGGACATCTGAAGGCCAGTGGTAGTAGCCTGAGCTAAATCCTTTTATCAAAGTCCTTGAAAGCAACCATAAGACAGTTCCATTTTAACACTCCAGCCTGCAGAGCTCAAACAGTACATTTGGGCACTCATTTGTGGTACTTCTTTTCTTCAGGAAATTCATGGTATCAACTTAAGGATTTCCT
>MSTRG.10008.1
cagcactccgtaggcagaggcaggctgatttctgagttcaaggccagcctggtctacagagtgagttccaggacagcccgggctacacagagaaaccctgtcttgaaaaaaacaaaaacaaaaacgaaagagagaaaatgagaatggAGGCTGGCGGTCTGTGAGTATCCCTTTGGCATGGCCTGCACATGTCCCTTGCCCCGTCATTCAAAGTTCACATACCACCTGCGGCCCCTCCAGGGTGTGTGAGTTCTTCATTGCAACGCATCTTGGTGTGCCGGGGGTCCTTCACTGCTTTAGTGGCAAAAGTACCAAACCTCCATGGCCTCCCA
>MSTRG.1001.1
GGAAAAGGAGCTAGCTGCTTTTCTCAAGGACAACTAGAAGTTAAACCACAATGGGGAAGGATTGACCTGGGCACTATTTCCCTCAAGGACAGCTATAGAAACTTTTACATGACAGGCAACAAACAGAGGAGAATCCTAAAGGGCTATGCATAACTGTGATCAagaaaatttacatttaattttagaGCAAAAGACCTATC
>MSTRG.10032.1
AGGGGAAGGCCTTGGCAGACTGCTCACAGTTCCAGGGAAGGCAGCTAAGAAGTGAgtgggacggagggagggagtggaAGAGGAAATGACAGAGGTCAAGGTATGTGCCAATCCAGCCCCTGAGACAGGAGATTGCAGCCattgaaagagaggaaagagagcctGGGAGGGTAGGTCGAGCATGCCTTTAtccccagaatttgggaggcagggtTAGAAGGAGCTCCACCAGATGAAGACTAGCGTGAGTCCTGGATACTGAGTCCCAGGCCAAGAAgaagagctacatagcaagatgccATCTTAGCTGTTCTTCTCCCACCAGGGGAGAAGGATGAGAGGGAAAACCATTTAGGCAACAAAAG
>MSTRG.10033.1
aaaagaaccactgccttagtgTTTGTTACCAGTTAGCACCACtgtgggtgtctgtctgtctgtctctagtaAAGAGGGGAAAGCAAGAACCCAGGAATTCAAATAGTTGGGTAGCTGGACTGTCTCACCATTGGAGGTTTTCCgaaaagcaggaggaggggtCTGGAGAAGcgactcaggggttaagagcgtCCTCGCCCCTTTGGAGGATCTGAATTAGAAGCCTAGCACTCACAACTGTCAGTAATCCCAGTCCCAgggatatgacgccctcttctggcctctcagggcactgcatgcatgatgtacacag
>MSTRG.10045.1
GGGGGAGGAAAAAATAAGAGGGTGCTTGCCCTGAAAGCATGAATCCCCAGCCCCAAGTTATAgccatggctgtgtgtgtgcctgccactTCCAGAactggggggcagagacaggtaaaGAGACCTCCAAAGCTCCCTGGCCACCCAGTCTAAACAAAACGGCAAACATCAGGTTCAATGGGAGACCCTGTGTCAAGGAGCCAAAGTGTGATAGGAAAACACTCGGGTTTCTTGTTCTGGCCTCCATAAGTGTGGCTTGGACACTCA
>MSTRG.10047.1
ggACGTTTCCAGTAGCAGACAGTAAGGGGTGGGCAATGCTGGGCGTGGAACATGGTACACACCAGAGTCATCCAGGAAGAGGGTATCTCAACTGAGaacaaaaaaaatctccattAGATTGACTGGTAGCCAAGTCTGTAGAGACATATTCTAGATTAATGACTGATATGGAAGGGCCCAGCATACTGGGGCTGGTGGCACCCCTGGTcaggtggtcctggattgtaTAAGATATCGGGCTGAGCTGGGCAtgatgatacacacctttaatcccagcacttatagagcagaggca
>MSTRG.10073.1
gggGACAGGAAGTGAATCCATCAAGGAGCAGTTTGCTTATGAaacttggttttggagacagggttttctcagtgtagccctggctgtcctggaactcacgctataaaccaggctagcctcaaactcaagaggtcTGCCTACCTCCGCCTACCTAGAGCttcaattaaaggtgtgtgtgtcacTACTGCCTGGCTATGGAACTTTTTATTACAAAAGGACTGTATCTGTTCATGGGAGAAAAAGTGAACAGATCatcagaacaaaatgaaaatgaataaagaaatctttagCAACCCCATGGCGGCGTGCAGATACATATCCTTCCCTGCTTTGTGCAGATAACATATCCTTCCctgctttgtttgtttacttggctTTTGGCTGGGAGTTTGGAGGTTA…
>MSTRG.10074.1
CTCTGTTGGAAGAGGACCATAAGCATCACTTTGTGTGCTATCTGATGCTTTAGGACACAAATGCAGACCTTGACTACCCCACCTAGGGTGTGATTTGGATTTGAAGCATCTCCCTAAAACTCTCAGTTTCCAGGCTTTGGAAGGGATGAGGTGGCCAGGGTTCTGATGTACCCAACGAATTCCTTGATGGATTCTTATGATTGAATTATTGCCAGGTGGTGAGAAATAGGAACAGAGCTTTACTGGGGACATGTCTGCGGGGTGCCGTGTTGTCTCAGGCCCCTCTCTGTCCTTTCGGCTTCCTGATTGCTTTGAGATAAGCAGCCAGGCTCCACAGCTGCTCTCCGCCAGGATGATCTGCCTTGTTCTAGGCCCAAAAACAATGGAGACACAGATCTT…
>MSTRG.10075.1
TCTCAGCTTCCAAAATGCTAGGAGCAACCCTCAGATGGTAAAGAAGATCCAAATTCAGGTTTTCAGGGGAAACCCTGAACACATGGCCTCTTAGTatgtcttctttccttttataaCTGAGAGTTTTGGAGCCAGAGGAAGTAGAGCTCACTGTCCCCCTGAACTGATACTAGGAAGAGACACGCTTGGCTACAACACAG
>MSTRG.1008.1
GGAAACACAAAATTTTGAACAGAGATGACATCTGAGGGATGTAGAAGGGTTCATGTGCCTCAATGTTGGCATTCGAATTTTATTCCCAAGCTGCATGGTGCATTCTAAATTACTGGTTGTTATCTGCTAGGTATTTCAAAAGTGTGAAATACTTCATGAAAAATATAGCCAAGTAGTGCAGTCctttacagagagagaaagggggaaaaaagagcatCTTCTTGTCTTGGAGTGGGTGTTATTTACAGTCAGTCAGGGATAACTTACTGGATACAGACTCAGAACAAGAAAGTGTTCTGACCTTGTACCAAATGGCTGCGCTTCAGATTTCCTGCAGATTAACACTCCTTCCTGGGAAGAAAAC
>MSTRG.10098.1
CACATACGTGCTGTGCTAAAAGACCAAATTTATTCAAGAAGAGAGAAAGGCCAGCAAATAGTGCAGTTCCCATTGCCTGCGGAAAACGGAAATCACACTCAACCTTGAGTTTTTTGTCAAAGCATCACTCCCTGAAGCCTTCCTGACCTCAAAGcaggcctcccctcccccctcgctCCTAGAAGATGACAGGCGCACCCTAAATCTAGGAACCGGAGTTGACAGACTCTTGGAAAGCGGGAGGTGAGGCACAAACGCGGCTGCTCGACACGTCCCCGCGGGAAGCGTGGCGGAGTTTCGAGTTTTCCAGCCCACGGAAACGTCAGGGGCGC
>MSTRG.1010.1
GTGTCAAGGAGGGCATGTCAAGGAGGCCATATTGTTGAACCATATCCGAAGAGAAGGAGAATGTTTTGAGATAGAACTGAGAAAAAGGTTGGAATTAGTAATGTTGCTTGAAGGAAAGGGACTGTGAAGGATATAAGTACATTGGTTCACAAGGAAATAAATATTCTTTGCACCTACTTAGTATGTCTCCAGGTTAATCAGCTTACTGAAGGAGTGGCCTCCTGGTGAGGTAACTGACTATCTCAAATACCATAGTGTTCTAAGTTTTGGTTCAGTTCAGGATACTATGTCTCCATGAGGGCCAAAGTTAAAA
>MSTRG.10104.1
AATAGATTGCCTGAATGGCCAAGTTTGCTGGGAAAGGGAACAGAGTCTGAAGGTGGAAGAGGACACAGGCTCAAAGCAAGCTTTTGTTTCGTTTGTGGTTTGTCATGAGATATATTAAGAGATGTGTTAATTCCACTAGAATGATCAAGAACAGTATGAAAGGGGAGATTACAGGCACAGCCGAgtaggggagaggggatgagatACAGAGGATGAATGGAAGGGTTGTACTgggggaaagaggaacattcaACAGACCCCATTGATTTCGTCTGCTTTCTCTGGGTACTAAACCACCATTTGGATGAAGGAGAGATGTGAGTGatttgaagagagagaaaaacaaaatgctAACTCAGAA
>MSTRG.10105.1
aaagaaagaaagaaagaaagaaaaagaaaaagtaggacCTAGTAGTGGTCCAACCCTGAAATCTCAGCTTCTCAGGAGGATGAAGCAGGATTGCAgactcaaggctaacctgggccaTTTAGGGAGAGGgtgtttcaaaattaaaaaaacagaacaagaacTATTGCTATAGCTGAgtagtggagtgcttgcctactaTGCTTAAGGTTAAATCCCCAGGACTgcaggagggagaaaaaaagactAGCATAGATCCCTGGCCTTTGGGGGTATGTGCACTTGAATAAGCTGGTGAGAGGAGCGTAAGCCCTGGCTGGGCTCCTGGTCTGTTGcttgtcttccttctttcctcaccTGTCTTGCACCACGAAGGATCTGTGAACACACAGAGCAGCTCAA…
>MSTRG.1011.1
aaatactggaccaaagcaagaccataAGCCAGCTGTGCAAACTTTAAACCATACAGCTCCATGTCTGGTATGAAACTACCTCGCAGATTTCTAGCTCCTACAATACACTTCTGTTTCTTGGGCTGATTCTACACTCAGTATGCATCTTTCCTTAGCAAGTATCTCATGACTCTGgtatctccaacatcttggggttTCCAAAGCAATCCAGGTTTCAACTTTACACACAAAGTGGCCTTTGTTGACCTCCATGCAGGTACCTCCCTGACACATGTCTTGCCACTACAACTTTCT
>MSTRG.10125.1
CCAGATtcaagctaaggcaggagggacTCAACCCATCTGACGGGAGGGGTTCAAGCGCATCTGGTGACTCCTCCACAGTTGACTCCACCTCCACAGTTGCCTCCAGAGATTACAAATACCATCAACATTATTAATTCCTGCTCATGTCATCTCCACATGTAAacacaggtacatacatacacatataaaacctGGAGTCCACATGGgagaaaaacacatgatcattgtctctgtgagtttgtttattatatgaatgaggaaactgaggcactgagAGGAAAGTAGCTATCAGGAGGCCTCATAGAATGCGAGTCCGGGCTTTCTGACTCAGGAGTCTGTC
>MSTRG.10126.1
GTCATGTGACTGGTACCATGCTGGGGCCATACATAGTTCAAGCCTGGGAGGGAGTGTCAGCTTTCTGTTGCCAAGCAAAAAACAAGCTGAGTTAGTGAATGACAAGTAGGaagcatttattttggctcacagtttcaagtcacagtccatcatcgaggaaagtcagggcaggaacttgaagcagaaaccatggaggaatgaaGCTTACTGGCTCACTCAGGCTCATACTTTTCTG
>MSTRG.10127.1
CTCCAAGTCCCAGGTGAGAGGATTCAATCCCAGCTCTTTTATGACATAACTGGTTCCACCCTGATAGTAGGACTATCTCGGACTCACCAGCAATGTAAATGACATAGaggcttttaaatattttaaagtgttgtCTTTTTAGCTCAGGCAGTCTTCCAGCTACTCTAAACTTATCTTGACTAATCCTGGCACTATGTCCCACCGTGTGGCCATCTCTAACCTCTCTGCTCAGCTTTGG
>MSTRG.10132.1
GGGCTATTCACAGGAGTATGGGTGGAGGATTACTCACAAGATCAGAAATGACTcaaaagacagctgcatcatctAAGTCCTTCTAGCACAGGTAACAGCTCAGGAAAGCTGGGAATCTGAAGCTCAAGGCACACCTTAAAGGCAGCTGAAGTCTTTCAGGAAATCGAGATGGTCTGAGTCTCTTCTAGGCAGCTCATCTCATCTCAGAGTGTCTCATAGCAATCTTTAAAGTTTCTATATATGCTTGGAGAGAGATGGGAACTAGTTAATCTGGTCAGTTTTGGGAACTTCCGGAGGCAATGGAATTGTCTACTTCCTGAGCT
>MSTRG.10133.1
gggagagagagaaagaagagagagaggctggattAGCTCATGCCTGATGTTCGGCTATAtggcaataatttttaaaactatcttaCTCTGGGTTTTCTGGCACTTGTTATGGGAAGCTATAAGctcatttgaaatctgtttccTCGAAAGCTATAAAAGAGTTTTCTCAAAATCCCAGGTCTCTTTTCCTACTTCCCGTTAGGCTGCTTAGGAATTAGACCTCAACTGTTGCATTTCACAAATCCCTTCTGTGCTAGAGGCTCAGTGTTCCTTGTGTGGATCTGCTGAAAGCAAAAGAAGCTGCTCCCGCCACCTGTCACTTCAGGAAGAG
>MSTRG.10138.1
AAAGGCTTTGTCACAGTTAACTTCAGTTGTCAACTTGTCATTCCTAGGAGGAGGGAATTTCAATTGAGTTTCCCCTATAAGATTAGCCTATGGCCACATCtatggggtattttcttgatcactaattgatgtGGAAAGACTCAGGCCATGGTGGGTGCCATGgcctaggcaggtgggcctggaCTGTTTAAGAGAGGTAACTGATCAAGACTGAgaaaggaagccagtaagcagcatctcttagtggtctctacttcagtttctgcttAGATTTCCCTCAAGGATGGACTGTAATCTATaaggccaaataaactctttctacctcaagttgcttttggtcatagtgttt
>MSTRG.1014.1
TGAAAGGACAGGGTATTGGGGTGAGAGGTAGACCAGAGAGAGAATTATGGTTACTGTAAtcgtaatatattatatacatgtatgaatctGTCAAGAGCAAATTTAATAAgagttatttataaaataaaaatatctggtGAGAATGTCTGGGAGATCAGTAACAGCAACGCACTGGATTCCTTCCTTTAGGCCTCAAATGAACCTCTTAGCTTTTCAGTTTGTAGAAGCTAAGGGGTCTGTTTCTACATTGCAAAAATAATTTCCCCTGATAGTCTTGATAGAATGTCAGTTCAAACACACAGGTAGGACACAA
>MSTRG.10141.1
GTTGACTATGTTTCTGCAGATGCAGGGAGCTCACAGTGACAAGAGAATCAGGAATAGGGGCTTAGCCATAGAATAATTATAGAATAGGGTTAAGGTTGGGGTCTTCCGGTATCTGCATCTTATAGACTTCCTGTCCTAGGCTTTTCAGGCTATGAAGAGCCCTGCCTGAAAGGGTATGTGTGGCTGGCAGCAATTGAAACAGTGGACTGGGGCTTGCTTGGGATTTAGTGTATGGACTTCTCTGACCATCCTTGTGGATGGCCTTTTGTG
>MSTRG.1015.1
AAATAAAAGCCGGAACATGAAGAAGTTTGCTTTGAAGCAGTCTTTCCTAGAAATCGCTCTATAAAAAAGACCTAAACAACAAAATCAATGGTTTTGTTAACATGGAGATGGGGATTTTGCAAGGTTGTACCTCTAGGTGACTATAGCCCACTACTGACTTCTGGGAGGAGAAATAGGGGTTTCTCCCTGAAATGAAGCCCCATATTGGTTGTCCAATGATGAGTTGTCAGTCTTGAAATCAtatgcaaacaaacaacaaaaacaactcagCAGGCTGTATTTAT
>MSTRG.1017.1
GGAGAAGGTGGTATTAGAATTCACATATGGCTCAGTACTTCTTTGAATTCTATCAAACATCTGTTGGTTCAAATTGAATGTAAGAATAGGAAAGAGATTAATATATGAATGAGATTTAGCCATGTTTCCAACAGGAAAGGTGggccatgttgactagttcctcAAAGTATGTATGCTATCAAAGAATACAAATGTAAATGAAAAGCTAAGCATCCTATAACCAGTTTCCATATGTATTTCT
>MSTRG.10179.1
aaagaaaagaaaagaaaagaaaagaaaagaaataatcattGTGTTGGTTGAAAGAGGCCAGATACTAATAGAGCTGTATGCTTGCACCTCCCTGGAGTTTCACACAAGGCaggataaatataaattatagcaGATCAGTGGCTGCTGGGGCCTAGGTACTGGGAGAAGAGTGACTGCAAAGAGGTGGGAGGAGCCAGGTGTAATGGAacagacctttaatcctagcagaggctggcagatctctgagtttgaggctagccaggtctatagaatgagttccagaaccgAGAG
>MSTRG.10199.1
caactctggagacagaaaatctaggaaagagatcaggagggTAAGGAAAGATTGTAGGAATCAAAGGGGATGGAATACACCAGGACAACACAGTCCCACACTATCAACTAAGCAATAGTTCACATGGGCTCCCAAAGTCTGAAAAGACAATCAGGGGTCCTGCAGTGGTCTCTACTAGGTCATCTGCCTATATGTTAGGGCTGTTAGCTTG
>MSTRG.10201.1
tggagagatggctcagaatttaaaggctaggctcaaaaccaaaaatttaaaaactattccTAGCTGTTTGTCTAAATTTTGTTCAGTGAGACACTTTAAGTTAATAACATTCAGAATAATTCCTGATAATATGAGGTGGTTTTCAGTCaaccttcttctcttttcttattaACAGAATGGCATCCAGTCATGAGAAGCCCTGTTCTGAACATGGAAGAAGTATGCTTTTCTATGCTTTTTGGCATTATTACTGCtgctattaattaattaattaattaataattttgtttgtttttctttaaattctaccATCTCCTAAGCGTAGGAAATAGTGATCAGTGAAT
>MSTRG.10204.1
GCTGAGGTGCATTGTGTAAGCCAGAACAGTGCCCAAATGGGAAGGGAAAGCTGAGTGATAAACCTGGAGAGACCGACACTATTCGAGTTTGAagacacatatttatttatttttagcacaTTATTTATGACTCTTTATGGTGAGTAGATGGAAGATGTTTGAGATCAGAGGCAAGGAGCCTACTGGGAGCCAAACAGGgtaaagttgttgttgttggcttaaAATTCTAAACTGTCAGTTCATACAACCTACTGATGGTGTAGATAACATACTACCTGATCAGCCTTGGTAGTGAAGATAAAA
>MSTRG.10205.1
GGCTTTTTCCAAGGAGAaattaggaaagggaataacatttgaaatataattcacgaaaatatctaataaaaaacagacATTGAAAAAAGTTCATGTgcagatttttatgtttttattgcttttaagTTGTTATTGCCACGGAGAGGTGGTAAACCTAGCTCAGCCACAGGGACCTATCGGCCATTTGTTGGGAAAGAAAAGATCTCCAATTGGTGTTTAAGCAAGGAGTGTCCTTGGTTAGCAGCATATGAG
>MSTRG.10208.1
CACTATCTTATTTTCTAAGACAAgctctctcattgaacctggagctcatcagtTTGCTAGACTGATTGGCCAGCCATTCCCAGGGATCCTGATAGCCCACAGCATCTCTCTTCTGGCATTATAGAAGAGTGTGGCTATATATCTAGCTTTTTTACATGAGTGCTGAGAATCCAAATGAAGACCCTCCTGCTTGGGAAGCATTTTCATCATCTTGTCCTGAAATTCTCTAAATAAAATCCCTTTCCTTTTCCATCAATCGATCATTCACTCACATTTGTAGTCATTCAT
>MSTRG.10219.1
gaaacagaaatgggGCAATGTCATGCGTGACTGAGAGGCAGGAAGGGTCCCCTGCAATGCTGACAACCTAGCTCAGCCGTGAAATCCCTTCCTCTCTAGGAGGCTGGAGTGGAAAGGTTGAGAGGATCTGAGATCAAGCCTTGACATGCCAAGCTGCTGTGTCTGCTTGGATCTCCTACACTGAGGTGATGAGATATTTGCCTGTGCAGTTTGCTGCCTGCCTAGCTGTTGCCTAGGAATCAAGTCCATGCTGATCTTCCACTAAAGAGGGGTTTACTAAGCCAGGTGGGTACTTAGCCCTTGTAATCTCAGTAGAAGCGCAGAGGCACAAAAATCAGCTACAGGTTCCAGCCCAGCCTGATGTATATAGAGAGTCCTAGTCTGGACAGTGCTATACAa…
>MSTRG.10222.1
CCAAAGCCCAGGCCGAGGAGGCGTGGCCTAAATCAGGAACAACAACGTGGAGGGCGGAAGCCGCGCGCTACCCTAGCGGCCCGCTGGGCGCGGGGCGGGGTCGCTCACTGTGTTGGGTTGGAACCGCGCACTCTCCTAAGCTCGCCAGTCAGTCTTTATCTTGGCTGCAGGGCTTAGGACTGTCCCTAGGTACAGTCAGAAAGATCTTTGAAGTCAGCTTGCCCAAATCATTGCACTTTGCAGGTAAGAAAACTGAGGCCCAAGTGAAGGGACTACTCCAACTGCTCCTTGTTCATTGAGCAACTCGTAGTCTAGTCAGACCTCTCTCAACCGCCAGCTGCCTCTTACCACCTCGGGTCCTCGCAAAAGTGAAGAACTATCAAACTGCAGTTCAGGAAG…
>MSTRG.10246.1
GGGAGATGGCTTTACCAAATGAGTTTATTAAGTTGATGCTAAATACTGTTGATGTTCACTTAAAGGGAAGGGAGTCGGTCGGGCCATCAGATCTTTATACACAAATAATCCACAATCACTGTAGAAAGCTAAGAGAACAGAACCTGCTACTCCCAGTCTGGTCGAGTACCCTAGGGATCCTATCgccttgaggcagaggcaggaggattgcaagctcAAAACCAGTCTGAATGACTTAATGAGATCTTGTCTTAAGTGAATATATGATACCAAGAGGACTGAGACATGTCAGTGGTAAAGTGGTTCAATTCTCAGGACTATATaaatggaatgacagacagacagacagacacaaccaT
>MSTRG.10251.1
CCCATGGGGTTTACAGAATCTGGGGCGGAACGTTAGTCACTTCCCTTCGCCTACTTCAGTATTGTGTTTCCAGAAGTACCCATTTTGGCTAGTCACTGAGGAAAACGGCAGCTGCCTGTGGGCCACCAGCCCATGCCAAGTGAGGTCAGCAAGAAAGAAGCTGACAGCAAATGTGCCAACTGTGGGTCTGCTGGATTTCTACTGTGCTAAGTGGTTTCAAGAAGTTTCTTCTTAACCCCCTACAAGAAACCACAAATTTTATTATCTACACTGTtttgtagatgaagaaaacacCATTCCGAAGCTCACTGCCAGTCAGCACTGGAACTGGAATTTGTTTGGCtaattcagtggttctcaaccagggTGGATTTGGACTCCCCAGGGGATATTTGGGGA…
>MSTRG.10252.1
GGGCGGGACTGAATGGGTGTTAATCTTAGAACCGGGTTTCTGGTTGATACTACTTTGGTAAAGATCTtcccctaatttttaaaaagacgcTTCCTCTCTAAAAGTGAGGGCGAATCCTTTGTTAAGAACGTGCCCCTTGAGAAGCCGTGGGCTCTTCAGCGACTAAGACGAGACATTCACTAGAAAAGATTTCACTAAACCCACGAGGGATAGACTAGACCTCCAGTGAAGATTGGGCCTGTGCGGGTGACATTTGTCCCTATACCCCGAAGACCTCGAGCTAGCTCTCCAGTGAAGACTGGGGCCGTGCGAGTGACAGTGGTCCCTATAccccgaaaaaaaaaaagtcctatttgtggaaaaaaaaaaagacttcggGTGTTCTGCTGCATCGGTGGC…
>MSTRG.1027.1
CTAGATGGGACTTCTGAGTCCCTTGAGGAAAATGAAACAGATGCAAGGAAAGGGAGAGTTCATCAGGCTTCTGATGCATAAAACTTGATTAGCCATGTGAGATCTTGAAACTGAGTGGCCATGCAGACAGCTCCTACAGGCAGGTAGCCAGGGAAGTTTTGCATCTGAAGTTGAGAGCAGGTGGGAGATTTGGAGCTCAGAGTATTA
>MSTRG.10285.1
ggcagatgtctgtaagtttaaggccagcctggtctacagagtgagttctaggacaacctggtctacacactgagttctaggacaaccacaAAGttgggaggaagtgagaaagtaGAGAGTGAAATTGGGAGAGGTGAGgcagaagagttgggggaggtGAATATGGTCAAAACTCACTGTATACATATGTGGAATTCTCAAGAGAATTCACAACAACATTTAAAATAGCCTGTGAAAGCCTCCCTTGCAAGTGATTTTCATGATTGTTCTTAAAATGTAG
>MSTRG.1031.1
aaagaaagaaaagtggcaGAGTAGTGTACATGTAGCCtaatagaacattttatcttgtGACATTCAAGGTGAGTAACAATAAatcctcccctcctggaagagaaatcTGTGAAGTTCCCTGGAGGTCagcaaacagaaataaataatgacTTTCTTTTGTAAACTATAAGTTCTAACTGATAGGATTTGTAGTTAATAAGAAACTTATCTTTGAAGAATCTAGTCTGCTTGAAC
>MSTRG.10310.1
CAAAATCCCACCTAGTCTACCGGATGCCTGATCTGTTAATCTCCCCATCTGTCGAGAGAGACAGAAATACGTTTACAGAGGAATCTCTAGATTAAAGaaacaatttcattttattttagccCTCTGCAATTCAAACAAAGCAGGTCACCAGACTGTACTGAGCTTGGAGTGTGGTCCCAGCTGCCTCCCATCTGACCAAAAGTCTCTGGTGGGGATTGTGGGTCTAGAGACCAGAG
>MSTRG.10312.1
GGCTGACTCTCTCACAGGCTGTGGGATAAGAGAAGGATGGAGTCCCTTTGGAGCTATGGACACAGAGAAGTGAACAATACAACCACGCACCTGTTCTCGACACAAGCTGTGAAGCCTGAGATTAAAACCAGGACAACTGACGGACCGGCTCATAGGAGCCATTAGATATGCTTGGTTGTTAGCAGTCGAGGTTCCCATGGATATCAGGGCTGGAGGACAACAGAGAAGGGACAGGTGGCATTTCTGAGCTAGGTATGAG
>MSTRG.10317.1
CTGAACTGTCAGGGACTGGCTGTTGGCAGCTCTTCTTTACTCCATCTACTGATTGAAGCTCGTTGGCCAGCTAGTGGCTGGATGCGGTTTGTCAAGCAGTCATGTGCAAAGAGGTGAAAAGAAGAACTTAGCGAAGATTAAACTTGCCTCAAGGGACTTGAGGCCCTTAATCAGCAAGAGGTAGTCTGATGATATTGTCCCCAATATCAGTTttcctctcctacctagtgtttaGGGAGGTtagaaggatggaagaagaggGGTGGAGAAAGGTGAAAGGAAaaggaacccacaaagtagccaaaagtctggctaagagatccacctgcctgccttC
>MSTRG.1032.1
aaaaaacaaaaacaaaacctaacaaataaacaaaatccacCCATCTAATAATTATAAATTCAGAAATAAGCACCAAAGTTTACAATAATCTCAAAACACAGACAGCTTTAGAGCAGCATAAGTATACAGTCAACAATGTGGCAGCACCAGAGTCCAGCAAACTATAGCAAGGCCTGGATAGCCTAACACAGCTGACGCACAAGAATATGATCTTACACctaatcttatgaagatgatagaggactttaaaaggGAAATGAATATATCCCTTAAAGGAAAACAGGGAA
>MSTRG.1034.1
CTGAAATGAGAAGGAGCAAGGAGAGGGTGAGAAGATGATAACAAACAGTTCACAAGTCATTATTCTGAACAATGATTCTTACCTTAAACATTAGTTCCTAAAATAAGagattaaaacataattttattattctaGAAAATCATGTGTACAGTAAACTTATCAAGATACATTTTATTGGTGTGTACAAAATATAGTTTATACAGATAttgatttatatttcatttgcttTAGTGCCCCATTTTCAacaaaaaattatgaaaatatcctaaagaaa
>MSTRG.10348.1
AGAAGGGTGGGAAAGGAAATCTCTCCTGCTGTAAACTCAACAgtagaagaaaagcaaaaacagtttgtgtttcttctacattTAGGAAGAAATCCTGAACACTGGGCTCTAATTCTGGTTCCACCACAAAATTTGACAGAGACACATGTTAAGGTCAAACGGCTTACAGCAACATTCAGGTAGAAGTGCTATGCCACGTTTCTAGCTGTTCTCTAGTTAATATGACAGGCAAGCTAAAATACACAAGCGAAAGAGGCCAAGTGCGGTGGCACACACTAATCTGat
>MSTRG.10356.1
CAAGAAAGTACTCATGGGAGCTCACGGGACAAACTACAGATGTCAGTTCttctctaccatgtgggtcccaaggacTGAGCTgttaggtttggtggcaagctgttaggtttggtggcaagcgcctttacctcctcagccatcttgcctgccttCTGCCTTAGTGTGCTTAATAAAATCTCCAACACTTCTTAATCATACTGTCTATCTTTGAAATTCCTTTTCAGCATCCAAGCCATGAATCCTGATATGACCTGCATCAAGG
>MSTRG.10363.1
CGCCACCCTCCCGTCCCCTCACACAGCCGCCTCACGCGCAGGCGCGTTGTACCTGGAGgcctgcacaaaaaaaaaaaaaaaaaaaaaaagcttctcctTTCGCCATTTTGGTAATGAGATTTGGGGCTACCATGCCCTTGGAGTCCTCAGTCACGACCAAGGAGGAGCGTGGGATGCTGTATGGAGCTGGTAGCTTTCGGCTGCAGCAGTACCCATATGGATGGTGTAGTGGACTGTTTGTCTCCAGTGTCAGGTGTGTCTGGACTAGGCCGCCATATTggtaaagagggaaaaaaaaagcattgcgacaaaaaaaaaaaaaaaaaaagacgcttTTGGTGGCAGATCGGATGACTGCTCTTTCCACTTCATTTCCACTCTCAGCACCTAATTTTAGCA…
>MSTRG.1039.1
aaaaaaattgctgcctcgggaagaagcaaacaaaaaaagaggactCATTGGGGCTCCCCTCCCCAACTCATCCTCCACCCCTACAAAGTAGAAGTAAATAGCAAAGTGAATGTTCCCAAGGATCATCAAATAAGATTAAATGCAATTAAAGTGACATCCAACAGCCTAGGATACTACCATTACAGTACAAAGATGGTTTATACAGTGGAGTAAAA
>MSTRG.1041.1
cttgaagaggtttgcaaccccacaagaAGTACTGTATCAACAAACTGGACTACCCAGAGTTCCCAAGGACTATTCCACCAACCAGAGTATGCATGGAGGAAACCATGACTCCAGATACACATGTAACAggggatggccttatctgacatcaatgggaggggagggaggctttaTGCCTCAGAATAGGGTGATGTTAGAGGAATGAGGCAAATGGGTTTAGAGACACCCtcagagaggaaaaggggagagggaagaggagagataaGATGAGGGGGTTGGTGG
>MSTRG.10413.1
tgcCTTAGACAATGGAGCTCTTGTTTGGCAGTCAGAGGCCTCATCTGCCTCCCCAGGACTGGGGCTACtagaactgggattaaaagtacaCACCACCAGGCCCTGGCTAACACAACTTTCAAAACCTAACTCAGGAGAGCTGAGAAAAGACTGGTGGTGTCATTCATAATTAGCCCCTGCAGAGCCCGTGCTCTGCCCATCTGCCCACATAACACTGGTTCTTTGACAAGGCAGACCAGGC
>MSTRG.10414.1
GGGGGATAAATGGTATGATTATGTGATCAGCATTGCATTGATTACCAGAGATCTCCACTCTACCAGAGCCCTGTAGTAACTAACCTGTGGagagtttgttttggcttttctgAAGCAGTGGCTCACATGTCCAGGCTGGACTTAAACTTGGCTGTGCAATGGAATCTGTCTTTGAACTGGTgaacttcctgcctctacctcccaagattaggattacagatgtgggtACCAAACCCacataaagaaaagaatttgag
>MSTRG.10420.1
GTGTGTGGGAgagcagagccagaggcagacacattTGGGAGTCCAGAGTGGTCATGACCCTGAACCATatggggagatggagaggagaagcagagggGAGACCCAGATGCAGTGACCAAGATGCCAAAGATACAAAGAGTGCAGGTGAGGGCAGGTGACCAAAATGGTTGGATTAGACAGAAAAGAACAGTTTAGACCCCTGGGCAGGAGAGTTTAGAGTAGAAGGTGGAGCATGCCATTCAGGAGGGCCCTGTAACGGGTAAGAGctcagggatgctgggagaacctaggtcagg
>MSTRG.10421.1
aaaaaatcgaacgCCAACAGGGACTTCATGTCAGTGCCCCAGGTCACCAACTCCCATTTCTTGTCACTCTTTCTCTCTTGACAAATATGAAACTCCTAGAACATACACACCCTGCCTGTTCCTTCAAATCTCTCGCCTTTGCAACATTCCCAGCATTCTAGAACAATTTCCCATTCTTTCTCCTGGCTAAATCCTGTTCGTTCTCTAAGATCCAATTCAGCATAATGTTCTCTGGAAATCTTTCCGGAGGATGGGCAATACGGTAAGCCGGCCAACCCAAGCTTGATCCCCAGGCCCTACGTGCTAGAAAGAGAGAAGTATTCCC
>MSTRG.10422.1
ATTGGTGCCTGCTGCCACATAAATGCACTTTGAAGAGATGATCCTGAGAGAAGGCAAACACAAGGGCTATAGGTGGCGTGACTCCTTTTACATGAAATATCCAGGGGAGGCAAATGCATAGGCACAAAATGAAGACTGAGGATGGCTGGGATCTGAAGAGAGGGGAGTAAAGAAGTTTTGTTTTGAGtacaggtgtttgtttgtttgtttgaagcaaggtttctctgtgtagccctggctgtcctgaaactcaatctCTCTGTCTTGTGAGTGCCAGAATTAAAGGTACCTGGCCTCCCACCTCCACCCGGTTGGTTTTCCAAGGTCTTCTCTAAGTCTGGGCCTCAGAAGTGGCCGGGCTCTCAGACCTCTTCAAAtactcttctttctttgtcttcc…
>MSTRG.10423.1
ccaaaaccaaaaagcaaaccaCCAAGGCTCTGGCAACAttgtgggagagagggcagaaagaataCAAGACCCAGAGGATTGGGAGGGATGTTATGGAGTTATGAGTGGCTACTGTGTTCATGAACTCACGGCAACAGTGACCACTCAAGACCACATCCTATTCCATTGTACATGGGAGCAAGGACTCTGTTATCGCCATGACTAGGTTGCTCTTGCTCAGGTAAATAACTCCTGACACACACTCAGTAGGCAACCTTAACTAAGTGCAATGGGCTGTGCAGAAAAAAAGAGATGTAAAAGAGGG
>MSTRG.1044.1
aaaaaaaatcataaactaaCTTTGAGTAATAAGAGAGGTTTATGGCCATTTCCTTGTTTTAAAGTCAATTGTGTGATTCTCCATTATAAACTTTAAGGAAGATAAGACAGTATCCCAAGCGTTAAAAGTTTTGACACTGTTGATAGATCATCAGACCTACTGATATGGTACATGGATAATACTAGGTGTATTTATTTTAAGGATACATCTTTCTGTATAAGCAACCATTCAACTATTGTTGCTTTTCTTTGAGTTGGGTTGGCTGATCATTTCTCTCAGGCATCATGTTTTTgag
>MSTRG.1046.1
GGGGTGTAGTAGTAATCCAGATCTATGACTGAGCATTCTGACTAGCTTACTCTTAGTACTTTAAACATCATCACATATCTGCAGTAACCGCAACCTACGGCAATAAGAAGCTTTTATAACCGGGGTGAAAGCAACACAAACTTTGTATAGAAAGATGAGTATTTGTCATACAGGCTAATAACATGACCATTTAGAAAAGCAGTATCAAAGACTTCCATAGAGTCTATGACATCCCCAGAAATagattttaatcatatttacagCATCAGGCATGAATAC
>MSTRG.10478.1
GTTTGGACTCAGGACtgctgcttgctccagccccagAATCATCTAGTTTCTTAAGAAAGAGGGAGGTACATCTCCTCAAAGATCAATTAACGAGGATTCCTGGTGGCTTTAAGAGCTTTCCAAGCTGGGCTatagagatggctgagtggttgaGAGTActgagtcctgagttcaattcccagcaaccccacgGTGCCTCAATCATTTATAGTGAGATCTGGAGGCCTCTTCTCTGGC
>MSTRG.10481.1
GGGAAAATTACAAAGACCATGTTGTGACACGTGAAAGTTATTATGCCATATCTAAAATTCTGTAttgaaaggtttatttttacATCCTTGTTGTCCAATCTGCCTTTTTTGCTCCCCATTCCAAGCAACCCTCCTTCCCCGGCCTCTCTTAGGGCTGAAACACAGGAGCAAGCGGCTCCTCTTGTTTTTACTATACATGGTCACACCCATTTACTTAATACAGCG
>MSTRG.10508.1
GGGTGGGGTGTGCTGGGAATATAACTCAGTaaagtatgtgtctatgtatgggAAGCCCTGGCTTTGAACCTCAACACCTCATAAATCCAAGAATCATGATGCATGCCTCTAACCCCagaacaggagaagactggaggatcgggaatttaagaccagcctaggctacatgagtcTTCATCTGAGAAATAAAGGACATTGTAGAGGGAATCTGATGAGAAACCTGGCCATGGCCATGGAACAGCCAGTGGTTCTGGGTGGAACTGGCTACAGCTAGAGCAAACAGGGCTAGCAATGGGACCTCCCATCTTTTGTTTCCACTGCTGTCCTTGTGGCAAT
>MSTRG.1051.1
GGAATAAATAACTGTGACTAGGTGACTGCAAGTGGAAATGCTAAAGGAAGGGTCAGGCAGAGAGGAATAGAAAAGAGTAGGGCAAGAGAGAGTCACAGCTGAAGTTAAGGGCCATTTGAGAGAAATCACGGAAACTTTACTGAGCAGAGGTTTccttaaataaatatgtatataaaagcAAGACTCTCTAAATGAAATAACCATATAATGGTAGAGATAGAGTTTAAACTAGAtatttcttgtcaccaaatgaagcttctagtACCAGGAGTGGGTTGCATATAATTGAGTTTTGGCTAAAGTTGTCAC
>MSTRG.10548.1
aaaaaaaagaaaagacagagtccATGTTAAACATGGTGAATGATTTGCATAGATGCTCTACTAAGGAACAtaggaaaggaaaacaacatATGATATGATTTCCTGTGACTTCCAACTTCTCTACTTGGAAAGAAGTTGGAAGGACCACTCCTGTCTAACAAGAGAAAAATTGTTGAATCAACTGAAGACTGCCAGTTCTTAGATATGCCAGAACTCTTCAAGGTAACCAGAACAGGGATGGACACAAAACCACAGCTTGCCAGAAGCAAGAGTCAACGAGCCAAAACAACATGTTAGGAGACTGAGCCTCAGCTAGCAAACTGCTAGGTCTTACAAATGGAACTGTACAGGAGCTAATTCCCCACCAGATGAAGAAGTGAGTCCCAACCCTCTCACAAA…
>MSTRG.10550.1
CTTGGAAAGTTAGTTTAGTGATCAGACTGTGGAGGGGTCGGAGTGGGATGGGGGCACAGAAGTCACTTGGCATCTTGCTGGCCTTGTGAGCAATGGTTTTGGAGCTCACAGAAGCTTATAAAATCAATTCTAGATTCAGCCACTGGGAAGAAGAAGTCACAGGCTTTTAAATGTCTATCTCAATGGCATCCTTTGGGAGGCTGCTACCTAGAGACCTTCCCCATTACTTTCTGAGCTTAGACAAGTGTATATAGCACAGGATGCTCGTGACCCAGCAAGTCACTCAGGATGAGCCTGTGGGAGAAAATAC
>MSTRG.10554.1
CTGAGACTTAGGAACCAGGCAGAGGAGCTAGAAAGGAGCTGAAGTGGCCCTGAGGAGGAGGGAGTCTCTGGAAGGGAGCAGCCACTGAGGCGAGAAGCAGTGACATCTAAGAGGTGTGTCCAGTACTCCCTAAGAGCTCCACCAGGGTGGAGAGACTTAGCTGAATCCAGGGGAAAGGCAGAGTCACTGCACAGCGGTTAAGAGGGCCGTGGTCTTGCCTCTTGGATATCCACCTCCTTCTTCAGGTAGATCCTCTTAACCCAGTCTCTGGTCTCATCCTGAATTCTTCC
>MSTRG.10555.1
caggtagatttgtacaagtttgagggcagccaaggctaaaatattgaaaacctgCATCAAAAaatcccaagtgtgtgtgtgtgtgtaaaaattatTGAACAAGTGGTTCCTAATTTTATAGTATCTAGTCTCTAGATGTTAAAGATCACAACTTTTGTCTTGCTAACAGACTCCGTTTTGTTGTCTTGACCCTGAGCTGTTGTCTTGAGAGAAACCGTGGCTTGTAGGGATTATGACAAAACTGGACATCCATTCATGCTGGCAGACACTGTGCTAGCgaatgtggctgcttttcagGGCT
>MSTRG.10556.1
gacTGATTTCTGCAGGCTGccccctgatctccacatgtgaGCCTGGGTATGTGAACCCATGCGTAAGCACGGATGGTTCCCTCCTGCCATAAATAAAGGAGTGCagtttacaaaacaaaaccaataacaaaaaaacaacaacaatgaaggaTAACAGGGTTGGAAAACATGTTATCCATGGCTAAACACGAGAGCCTGAATTCAGATCTCCAGAATTCCTGAGCAGAACTCAGGGGCCAGGTGGTCTGGGGTACACTGTGGCAGATAGCATAGAGGTTCTGTCTCCAAAATGGTGGAAGGTGATGACTGCC
>MSTRG.10557.1
gctgggAACGAGAAACTTGAACACAAGAGAGAAAATCAAAAATAGCTCCCTAAAGATACCTCAAACAAGGCTATGAAAAACAAGCAACTGCTTCCTTGGGGCCAGAGTGGTTGTGGTCTTGAGTTCAGCTGTGCTAACACTCCTCCCTCCTCACTAACTCTAAACTACGCACCCTGTGAAACTTTACTGTGTTCACAAATAAGGAACCCACTCAGACAAATTTACTCAGTTTTAATGTTGTGGggtgtgccatggc
>MSTRG.10583.1
CAGGAATGTCTGCACTGGatgaagaggcagatggagacgGGGAGAAGAAAGGACATATTATTTAACCAGAGATGAAGTGACAGAAATACAACTGTCAGGTTACACTGCTTCAAAAGTAAAGTTCTCTGTGAAGAATCGAATCTGAATCTCCATGGATCCACCTTTAGAGTCCCCAGAAATCCAAAGGAAGTCTAAAAAGCTTGTGAGGAGAGTGGGTTTGGACCCTGGGACAGGGGACTGAGGTACAtttttttacatatcaaagcagacctggccccCATgtcctcccagcatccctcagtccctacctggcataccctgcccc
>MSTRG.10591.1
cctataataaaacaatactgaaggaaagcaCTCAAAACTCTCAGGGAAAAATCTGAAATTCATCTGAGTTACGGGATACCAAAGAACTTCCAGGAGACccatttccatgaaactttttgcctaaGGACTACAGCCAAGCTTTTGAGGTTGTCACGCAGACTCCACCAGAGTAGGTGTGGCATATATACATagtgacatatatatg
>MSTRG.10594.1
CTGAGACACTGTCAGAGAAACACTAACTTCCTTGCAGAGCAATGGGGCAAAAAATGTTTGTGTGAACCCTAAACTCTATTCACTGGTTTCTTtggttgtgagacagggtctcaggtgtCCATGGCTGTGCTTGAATTGGCTGTGTCACCAACAAGGACATGCCCACCCCCAAGTGTTGGCACCctaagcctgtgccaccatgcctggctggctttattttacttttttgattGTTAATGCTCTTTAGTTAATGCCAAAAATAAAGGAGTGCTCTTGCAGTTTTCACATATTGAATTGTGGCCCG
>MSTRG.10616.1
GAACTTGTATCTTTTTAGTGTTCCTTCAACAGTCCAGACTAAGTGGGTGAGGGCCTGTGAGAAGGAATGGTCACATCTAGAGGCCACAGAGGGCTTCAGGACTCATACAGGGAAGCCAAAGGAAGGTTCTAGAAAGCATGAGCTATTGAGTTGCAGAAGGTTGCTGACTATAGACCCCATCCTGTTCCACAGCCATGACAGTCTAACTGTGCCTCCACAGCTTTGTCACCAAGAACAGAGAAGTCTGCCACCAACCCAGGTGAGGGATGGGTCCAAG
>MSTRG.10629.1
tgtgtgtgctacaaaaAGGGCTGTAAAAGACTAACAGGCCACAGAAGCATTCAAGAAGTTTCAGAGTCCTGAGAAGCAGAGATACAGAGAAATGTAAGAAGAATCTAGATTGATGATCTAATGAACCAGAGTTTAGTGGAGAAGCTGGAGAAACTGTGATGGCTGCAAGTGAGGCTACTTCATGTCATCATCTTGAAAGCAAAGCTGTCCAGTTGTTGAGTTAAACTGCAGAAGCAAAGAGCAGAACCAGGCCTGGATGAAGGAACTGGAGGACAGATGGATGGCAGGTCCAGATGCGTGAGCAAGAATAAAGACAGACAATGAG
>MSTRG.10655.1
gagagagagagagagagagagagagagagagagagagagagaaagagagtgtcaTAGCTGCGCATACTGTGCATTCTTGACACATGCATATTCTCCAAGTATCTGTTGAGTGAATTTTACATTCAAACGCTCCCTGGGCATAAAATAAAGCAGCAAATGTGATAGAAAGGGTTTCTGGCCTCACAGGATTTACAGAAACCcaattgcatgtgtgcatatatgtgcacacggTACATGTCTATGCCCTGAgtccacatgtgtgtgtctacacCCTGAAAGCACACTCCTTCATTCTGTCCAGGGTGACGAGAGGCATGACTCCCTCTTGGAACTAGTAACTGGTACACTCCGACCCCTACCTCTTGCTATAGGAGCAGGGAACTTACGTGGGTTTTCT
>MSTRG.10656.1
GGAAGAGTGTCCTCGGGGGGTGTGGCATTGTGACACTGACTATATGAAGGGCACACGGGTGTGGACATGAGTGTGTGTAGAAAGATGCCAAGTGTGTGTAGATGCAGGACACTGGGCGTACAGTGTGGATGTGCCAATGCGGACATGAGGGTGTGGCTGTGTCGAAGCCCTGAGGTTGTGAGCACACGGCACGCTGCGCACCAGTACACACAGAGTGGTGATGTGTGGAGGGAGTGTACAGCAGCAGAAGAGGCGTGACAACACAGtaatgtctgtc
>MSTRG.10658.1
AAACCTTTGGATGAGAGGCTGACAGGAAGGGGAAGGAATGGGCTGCCCCAGGTGCTGTGTCTCCTGACCAGACCTCTGGGACCCTCGGGAGTGGGGGGCAGCGATAGAGTCCTGGTCAGCGGCCAGCCTGCCCTGGTGTGAGACCCCTTAGTGCACATCTGGAGCACAGGCCTTTAGGTGGGGACCACTGTGCTCAGGCTGGGTAGGAGGTGGTCAGAACTTTCTGGAGTGCTCCCCCCAGCAGGATGAGCCCAAAGACCCCCGGGAAGGTGTTAATGAAACAGGGAAGCTGTGAACAGACCCAGGAGTGATTCCAATCTGACACCTCCACCCCAGCCCCCCCCAGTAATGAGCTAGGACCTGCCCTTCTccccagggggagggggaggagaaagggag…
>MSTRG.1070.1
GAGAAGGTATTGGCTTGCCATTTCTTGCAGCTGGATAAGGGAGGGTCAGGCCAAGTAGACAAAAGTACCAGTCTAGGTCACTTGAGAACAAATGTGGCAAGATTTGTGTTGAGCCAGAGTTCCTCAGGGTGGGGGTAGGAAACTGACAGAAAGACAAGTGTCGTGATTTCAAGACAATAACATTTCACTAAGAGTGTGGACAACAGAGAGGTGGCAGTGATTTCTACTGTCCCCCTGACTactgggaaggaaggaaatctGCTGTGGTGGGAACCATCACATCTGTTTTTCAAATAAGGTTGCTAAGGTTGCCTATAGGTGAGGACCATGCAGGGCAAGTAGGAGCCCTGAGTTGAATTAGTTGATTAGTCTCCTGCTAAATATTTGAGTTTTGGTGGA…
>MSTRG.10700.1
CTTACACACAGGAACCCTCTGGGACTGCTATCTCCATTACAAGTAAGACTTGCCCAGGGTCTATGTGAAGGACCATTAGAGTAATAGAACTCAAGAAACAACAACTTAACCTACCAAACTGTTTCATGGTTCATTTTGTTTGAAGTGTTGGGTATCAAACCCAGATTTTTGTAgatactacattttctttcttttctttctttctttcccttttgatgtttgagacaaggtctcactttataagtcaggcttgcctggaactcactatgtagcccaggttatccTCAAG
>MSTRG.10703.1
aaaaaataataatttcaaatttCATGTAAGATATCTACCCTCAGACCCAAGAAATCCAGTCAGTCCCACAGAAGATTGCATAGAAAATCATACCTAGAAACATCAGAGccaaactaacaaaaatcaaagacaaaatatTTCTAGGCAGGAAAATATATAACATACAACATACAGAGCATAGGAACAACTATAGACCTTTCATAAAACCTAGGCCCAAGTcgagcagtggtggctcacacctttaatcccagcatttgagagggaAAGGTagggagatctgagttcaaggccagcctgg
>MSTRG.1071.1
gaaaattgaAGGATCGAGGGGGCAAGAGTTTGGGAGTTAGAACACCACAGCCATGCCCTAGGAGTCTAAAGTTTCTATAACTGAGCTCTCCTGGAGTTAAGAAGGAATTCTGCTGTTCCAAATTACCTGTCCTCAAAAAGCATGTGCTAAGATGTAAAAGACTTCCCCAATATGAGTCTGGGAAAAACTTTTGTGTAGGTTTTCTCAGCATGACATCAGCCAAGCATGCTGGTGCAGGCCCATA
>MSTRG.10720.1
gagagagagagagagagagagagagagtcagagagaacaCTTAATATTGTAAAAGCTGTATCTTTTCTATAGtaagatatattaaaaataaatgcaaatgttATTTTCAAGATAGCTTCCCAGGGATCTGGAGAGGTGACACAGCAGGTAAGAgagcttgctgttcttccagaggggcAGAGCCTGGTTCTTAGATGGTTCATAACTTGTCTGTAATTCCCAACTCCAGG
>MSTRG.10721.1
aagaaaagaaaagaaaagaaaagaaaagaaacaaacaacagataACCTTGGTggcctgtctgtaatcccagtccttAGGAGTTGAACCAGGGAATTCTCAGGAGAAGCGGGATAGCTAAACCAAGTGAAGAAGCAAGTTGGCTAATTAGATTAGCAGAGCTGATGAGATGCTGCTATCTCAGTCGATGAAGTGGagaatgattgaggaagacaccagagctcac
>MSTRG.10726.1
CAGTGTGGGGATAACATTTCTAGGATCGAGAAACCTGAGTGGGCACCTCCCCACACCTACGCCTTTTATAAATCTTTCTTAGAGGGTAGCCATCTTCTGTCTCCCCTTACTATCTTTGAGTGGTGCGTGCATGTGGGTGTCAGATGTTCTGTCATtgacaactttaattttttaaggtctctcctagaactcactaattaggccagagagctctggggaccCTGTGGCTTCTGCTCCCTAGGGATAGggtacagatgtggatgctggggaatCCACTCAGGGTCtcaagcttgtgtggcaagcactttacacacCGAGCCATCACCCTAACCCGTCCTCGTTTCTCTTGCCTCTTTTACTCTGGCCTTGGCCCATACCCCAGCCTCTATTTGTCAAGTA…
>MSTRG.10743.1
GAGGAAAGCTGAGTCAGAAGGAAGCTGACTTAGGCTGGCGAGCAGAGCTGGGCCACCTTGGCCTACAATCCTTCGCAAGAGGTCAGTGGATGGGACAGACCTGAGCTCATTTCCCTCCTGGGCAGCTGTCAGCACTATCTGGATTTCTCAGTTTGGGAAACAGAAAACCTGAAGCCGTCCTGAACAAAGGGCTTTTTAGTTGTCTCACCCTGGCCCCTGAGGAGTCTCGGAGCCCTGTACACAAACAGCTGGAGTTGCTGTGACTCAGCACCAATTTCTCTCTCCTTGTCATTGGTCAATGGGACTCGGAAGGGGGCTCCATTTCTCTGGCCTCTTTTGGCCAGGCAGCCAGTGCTGACCTTGCCCTTTAACTGGCCAGCGCTCCCCAGAGGCAGAGCC…
>MSTRG.10749.1
GGAGGAACCTCAAGCTCAAGCAGGAACAGTGGCCCTCACCTCCGAGTGGAGGACATTGCTTGCTACTAGAACCTAAGAGGAAGGCTGCCCTGGGCACACAGATGTCTCCAAATAAGCTTGTCCTTCTGGCACAGGACGTTAGCCCAAAGTAATCCAAGAGAGAGGCCTCGGAGAATAAACACTAACCTCACTCTTTCTGGTCTCAAGGATAGTTccatagtggctcacaaacactgtcacagctctctgtaactccaggtccagagggtatggtgctctcttctgactccaagggcaccaggcacatgcagACAAGCATTTGTatacatgaaagaaaataaatttaattcttaaaaaagTAACATGCCAGTTCTAAGTGTTAAGATTCACAGACGTTTA…
>MSTRG.10776.1
agagaatgagagggaggagaaaggcaaATTGAGATGTGTAGCACTGCAATGCCAACTACTTGTTAGGATTAAGAGTTCAAAgcacgccaggcagtggtggcgcacgcctttgatcccagcacttgggaggcagaagcaggaggatctctgtaagttcaaggccagcctgggctacagagtaagttctagaccAGTTTGAATAATTTGATGAACTGTCTCAAAGTTTACGAACTCgggggagtgtagctcagtggtagagtgcttggttgagagaaagaagggaaataaTACATCTTCCTGGCACTTTGGTATCCTGCGTTCTCTCTCCCACTGGGGCCTAACACAGGCACATCTGTCTTGCCAAGGGGTCCAATAGCTTTGTCAGCTGGGTTTTGTAGA…
>MSTRG.10778.1
CTTTTAACGGCTCAATGCTGTGAACGAACGTCCCCAGGCACCCTTTAGGGTTGGTGGCTAACCCTCCCCCATCTGACCACCGAAGAGGGCTAGGTGGATGGTGACCTTGGGCAGGTTTTGCAGACCACTCGGTGACCCATTTAGTCACATCCACTGTCCCTACTTACAAGCCTGGGGCAGGGAAGTGGACCCTGAGTCCCTCCCATAGCTTTTCCAGCTTTTTCCAGCTCCTTCCTTAGATGGGGATTTGAG
>MSTRG.10783.1
CAGGTGTCCTGAAGTTGAAGAACAGgtgaggcagctgtgagctgcctagtgtggtagctgggaactgaacccaggtcctctctaaTAGCAGCATGTGTGCTCTTAATTGTTGAACTCTCCAGCCTCCATAAAAACTTTCATCCCTCAAAAAAACCTCTCACTTTACTCTCCTGCAATCTTGCTGATTGGCAACCACCAGTTGGTTCTTTATCACTGCAGGGTTGTCTTTGAATATGTTAGTCATACATATGAAACATTAACGATTATACGGTTTATTCTGagacatatgtgtgtct
>MSTRG.10784.1
CAGGGTGGCAGTGCTCTGACAGGCAGAAGCGCGGCTGTTTGCCTCAATAGAGATTGGGTTTAAGGAGCTGTGTGCGGGACCAAGTAGGAAAGACAAAATTGCAGTTTGCTGGGAAGAGGCTCTGTGGCCTCAGCTAACACTATGTGAATGCGATTGTCCTGGATGATGGGGATCCCCGAAGAGATCTGACCTGTGGAGCTCCAGCCTGAGGCTCCCAGCCAGTCTGTCCTCACAGCCTGCTCTACAGGCTTCAGCCTTGCCTAGCCAGCCCCCACATAGACATAAGGCAATTCCTTGCAAGGGACTTAGCTAGATAGGCAACTAGTGGACAAGACAACCTACTAGGGTGACTGGCTGTTTCTAGAGTAGAAGTGACTTTGAT
>MSTRG.10822.1
CGGGGTTGATTCAGCCCGTGTCAACTCTGTAAGGAAAGCAACACTTGGAGAAGAAAACAGGTGTGTTCTGCTTCTGGGACCGCGGTGTAGACAGTTTGGGAGGGACAGCTCATTTCTGTTCCGCTTGGCATCTGTTGGGGTAGTTCGAAGCTGTCCTTAGATCTGCTCCCTTGCACCAGATGTTAACATGAACTGGGACCCGCCCACACATCTGTTTGTGTTCCCCGCAGTAGGAAGGTTTTGTCTGTGTGAGATTGAAGAAAAGGCTGGGATCCAAGGGCAGCTGTCCAAGCAGAACTGATCCACCTTTCATGACAGAACCTCAGGAGACCCTGTGTCAC
>MSTRG.10825.1
gaaagggtgaGTCTTTGTATACTAAACCAGTGACAGGATAGTTCAGTCTAAAacctctgtttattttttcttctgtcttttctttttggggATATGTCAATTTAATATCAGTTACCAGGCATCAGCCTGGCCTCCGACAACTGCGGCTCAGGTTCTGTTTTCTTTGGAGCTGGCAAAGTGACCACAGGACAGCAGCCATTATTCTGAATGGAGAGCATTATACAAAGAAATGGCACGTCCCCTCCAGCCTTTATTTGTTATGTATTTGATGATTTCTTCATATGATGTTTATTGATGACTTTCAGAGAACCACGGTACCAAGTTGGAG
>MSTRG.10826.1
GAGAGATCTCAAGCAGGGTCTTAAATTCTGTATGTTACAGAGGGAAGTTACAGGCTCAGGAAGGGGCAAGACATCCAGATGCAGACTCCAAGGGCCTGcccacagtgacccacttccttcaGGTAGGCACTGACTTCTAAAGTTGTGCCACTAGCTGTCAATCAAGCCTTTCATTCCACGCTGGTGGTTTTATCAAGGGGTCTCGTGCAACTTAAGCTGAGCTTCAAACTCACTgtgcagctgag
>MSTRG.10827.1
CCTCCACCTAGTGATTTCTAGTCGACACCATGTTTGTGCATGTTTGGGGATTAGAATAAGACATCCATTTTTTCTTCCCCACCCCTCCATAAAAGCATTTCTATTGCGTCAGACCACCAAAGCatttcctcattctttttttggtcaccaaatatttttatgattttccACATAtacagggagggaaaaaaaaaacccaaaaaacttgaGCAGCCACTCAGGCGGCAGTGGTAGACACACCACGTCTCCCAAGAG
>MSTRG.10829.1
TGGAACTTGATTGTGATTCCAACTGAGATCTAAGGTCTTCCTTATTTGATCTTACCTCCTCTGGAGAACCCTTCAATGTCATTAACATCATCTGTTTTGAGTCTTTGATAGGCATAGCAGCAAAGCTAATATTTGTTTCTAATGTTGTTGAACCAACAGAGGCTCATGTATCCCGgcctagctttgaactcactatgtagttgatGGTGTTAAACTACTGATCCTCCCGCCTACACCCCACCAGTCCTAGAATCACAGGGACCCACCACCATGTCCAATTTCATTCAATGAGAAGAATGAAACCAGGATACGGCACATGCTCAGCAGGCAGCTACATCTTCAG
>MSTRG.10838.1
GGGGATGGCAAAAGAGGGGGAGAGATACTATAAATCTCCCCACAATGGCTTCTGAGTCACCTACTGAGCCAAAGGATAAAaaggtgtggggggtggggattaCTAGACAGCTACATTGCAAACTCACTCACTAAAGGTGATCTTAGACTGCTTCATTCAGACAGATGAGAGCCAGGGTctgaagatgaaaaagaaatgttttctccTCCTGAGAATCCTTTGGTCCCGTGAGAATCACAGAAATAGGTCATTTTAGTATGGTG
>MSTRG.10839.1
CACATCTGGGAAATAGTAAGGGCTTTCTTTCTAAGGAATTCATCTGCTTAAtacaattttgaaagaaaaaaatctcctttAGAGAAATATATTAGACTTAAGCTTTTCAGGAACAAAAGTGGGGAAAGACCTGTTTCCTCCAGGGTTCTGGGGAAAGGGTGGGCTTTTAGTAGGGAGGGTTTTAGCTATTGGTTTCCTTCTATAGTTCAGACTTTATGTAAGTTCTCAATCCTATCCATGCAGGGGCTGAGTGTTAGTTTCACTTGATTATGGAATTCCTGTCCCCATCTGCTGCCATTCA
>MSTRG.10840.1
GGACAGTGGAAGTGTGTGACAGTGTGTCTTCCCATGGCATAGACCTAGAAGCAGAGATCAGGCCTTGATCCGAGGGTGGAAACAGCTTTAGAGGTTCCCTTAGTGATCTATGTTCATCAACTATGCTCTACACTGTCAAGACTCTACAGCCCTCAAAACATCAGCATAGGCCAAGTGCTGAAAGCTCACAACCTGAACCTATTAGAGGAATTTCAGATTCAAACTATAGCATTCCTTCAATAAAATATCCTTCAAGACAGTGCCACATGTTAATGACTAAAATTCAAGAGCTTATGGGCGAATTTTCAAATTCCAATCATAACATCATGCAACTTCTCCACCAAACTCTTTTTGTGTTGATG
>MSTRG.10852.1
aacaaaataaatccaaGTCGATGCATCTAATACGGAAGCCTAACTCTCTGGCTGCGTCCAGCCTTTGCCTCTTCTAGAGTCCTCTGTATCTGAAGTTGCCCAAACTCACTACACGTTTTAACAGCGGTACATTCTTCATCTTACCAGAACGTGTCCCTGAGAAAGTTATTTGGACCATAAATGGGAGTAattcatttttcctttccaagcacATCCTTAGATAGATTGCAGACTGAACATCAAGGGGGATTTCAGTTATCCCACGAGTGAACTCTGAGAATGCCTCCTCTGTCACCCAGGTAACAGAGACCGT
>MSTRG.10858.1
GAGGAACTGAAAGATGCTGGGGAAACTATAACAGACTATGTAATCTGATGAGTGAGTCCTATGGACAGTACTGATGATGGGGGTGTTGGTTTTATTATCACTGTCATGGGGTAATCAAATAGAACAAATATATTGTAGACATTGGAAGTATTTAACCTTTGTCAACAAAATGTTCTATCATTTACAAATTTATTATAACTCTTTGTGTCCATCAGCATAGTTTCCTATTTCGTGCTTACTTTTCTATCCTGTCTCACTCATTAGCATCCTTTAGTTTATGCAATTTCTTTGGCGATCAATGTATATCAGGAATAAATAAGGGGAGCTCTCTCTTGCTTCAGGGAATGTGCTAAGaattttc
>MSTRG.10860.1
gagaatgttaaaAAAGATCAATTTGGAAAACGGCTTGAGACTTGAACACCAACAAAACAATCAACAACAAATACAACAAATACTATGGTCAGGGGAACTGTCTTACTGTTAGAGGGATCATAGACTTATTGGTCCACTTACTTTGGAAATCAGTGGAGAATACTCAAAAAGCTAAAACTAAATTCCCTTATTCCCAACAGGCTTGGTGTGGACACCAAGAGAAAGCAGGGAGGGTAGCATCTATCATCT
>MSTRG.10861.1
GTTAAAGTCATCTAGAGATTCTGTGGCCCATTGGTCAAACAGTTTAATTGTTATCTGATATCATGCTGAAACTGATTATTTTATCCCTCTTAAGGTTATGTCTCTGTTCTGGGATAACTATCTGCCATGTTGGGTATTGAGATTTGCTTCATTGAATTGCTTACTAGGAGATGTCAAAAAACGTTTATCTCTTGTAAGTAGTCTTAGCTTTCATTTCAAGTGGATCTTCTACTGGCAAGATCTTGCATATCCTATTCAATATCTAATAACAAGCTTGTTCATCTTAGCAAGAAACTCAAAAT
>MSTRG.10862.1
TTCATCCCTTCAGCTGCTTCCGTCAAGATATTTATTATGCCAGCAAGAAGAGAGATTAGGACATGGGGATACTGACAGAAGCTTGCTGAAAAGTAGCAGCGACACTGAAAAGGCCGGGTCGGCATGCGTGATGAGCATGCGGTGATGATCATGGAAGCTGCAACCCCAGTTGTTGCTCACCCCAGGGCGCAGCACCGTGAAGCCTGCAACGTTCTCCGTCTTCCTAAGTCTTAGGAGTCTCCCTTCTCCCATCAGGAGAGAATCTTTTAGTTCGGAAGAAATATCTACCCAACAAATAAACATGTGGAAATGCCCAGAGAATTTAATCTTATTgaaatttagttttaaaagagCCCATTTCACGGTCTGTTTGACTGTATCAC
>MSTRG.10863.1
GGAGAATGAATGGATGCAGTGAAGCAGAGAAGAGCCTGCAGAGGTACTAAGTAAGAGTCGATTATAAAAAGTAATCTATTTGAGGAAATGAAACTTTAGCCAGGCCTATTTGCAGGAATTATTTAAATTCAAGGGATCTGTGGTTCCCTGAAATGCTGTGTGGAGACATACTTCTCTTTCCTAGAATTCAGAGTGCtctcttttaaaagaatgtgCCTCGCTGGAGCTTAATAAACCTTCAGTAAATTTCAAATAATCTTGTCCACTAACCCAAT
>MSTRG.10866.1
gtggtgggtgggggagcaccttcttagaggcaaaggggaggggcaaTGTATTGGGATTTGAggaagggagaccaggaaggggaacaACAATTGAAacgtaaatatataaaataaccaaCTATTAAAAAAGAgcatagtaaaaaataaaaccattttatCATCATTTCCTAATCTCACAAGCCACATTCTCATCCATTTTTCCAAAGCTGTAACTATTGCCCTTTGGTAAAGTGAAACAAAATTTGTTAAATAGTATTGACAAATTTCAGAACTCATTTGCCCTAAGATCAAGAGAATTTCAAAAGTACACTAACCGTAGGATTCAGAACGTGAGTTGAGTTGCCT
>MSTRG.10867.1
GGGACTATGAACTTGAAAGGGAACAAACAGGGGTAAATGGGAGAGTTAGTGGGAGAAAAGGTATGGGGGTGTGATTTAATTATAGTACAAtatcaaaaatagaaaaataaaagttacattttaaaaagaaaataattgtctTCTTGCTACTATGGACTGCACAGAACTTCTTTCAGTAGACTTCTGCCATGTTCTCCTTGTCTCATCTCTCTAAG
>MSTRG.10868.1
AGCATATGTGTGTAGGAGGTGAGAATATGCAGAATGCATTGTAGACATACATGAAATAGCTAAAGAAAAAGTCTactaaaattctaaataaaaaaatgtagaatTCTCAATAAATTTTCTAACGTGTGTGTCTAAATACTTCTCCCACTTCTCTGTTATGACAATTGTGTGAAGTGTATCAAGTAAACACACAACTTCTTCAGACAACTGAGCGAAGCATTTGTTGTAATCTCTCCATGCCCCAGAATAGTATTTTGTGTAAAGAACAACAGCAAATATCTGCAGAATTCATTGAACAAAATCACTTGAATTATGCTACTATAAATGGTGTGAGTAATAAATCTACATGACAATGACTAATTCTGTATCTTCCAAGGGATTTCCTTTGTG
>MSTRG.10869.1
GGGAAATTGTAACCATCAAGtattatatacaaaaataaatctctttttaatttaagaaGAGACCCTAAAAACACAACAGAGCTAAGATTCATTAGAAGGAATCCATTTGAGTTACAACATGCTATCAAAGGAACATCCTTAAAACTTAGGAGGAAAACAACTAAGGTCTCACGAAGACCCCAAAACGCCTGCTCAGAGCCCTCCAGTTCCCAGCATCACATAACTCCTAAAGATTGTTTTAGTAGAAGAGTCTTCCACCTGCCGAGCTATCTGCAGGATCCAAGGAATTAGGCTTCATGCATCATCACCCA
>MSTRG.10871.1
CTTCTGGGTGTGACATGTCTAAGAAAATTGTAAACACACAACAGCTGTGACCACTGCAATCAAAAGGCAAGAATGGCatctaaaagaaagagaactagcCAGGAAGACAGAATATCAGGAGTAAAAGGGGGACAAGAGAAAGTtgtgggaggagaggaaaaggtgCATTgcatacaaatagaaaaaaactcacctaattaaaataattttaaagaataattttaagtAAGAATATATAGTGATAGAAAAGTATTTTTCTAAAACATGGAATATTTAACAATACTTACAAGAATGCAATTAAAAGTACACATTTCATATGAATATGTACTATTATTCTGTAAGCGTTTCCAAGTATGATAACCA
>MSTRG.10874.1
tgtaaatatattataatctcaaaaaataaaggataTGCTAGCAATTTTTATCTGTCACAGTATGATAACTCATGAGTGGGGACAGGATACCCTTGGAGCTATTTTTAAAGTCATGAGGTTAATGTGATGTCTTAATTTTGCATTATCAAACATTTCTCAGGATCCATGAGATAAACACATTGATTTAATTACAGGAAATTGGAGGTTATAAAGACAAGATTCAGTTCCTAAACTCAAGAAACTACTGGGTTTTAAACTTTACTGCCTTCAGTGTTCTGGTGGCACTAGCTTTGTTTTGGGATTAGCAGTATTCTTTAGGTCTATCATGTTTCATCCTCAACATGTGTGTCTGTT
>MSTRG.10876.1
aaagaaggaaagaaagaaagaaaaattctaatgATTTGCTGAAGATGATCAAGTAAGTTCTTCAATTTCCTCAGAGGTTTGGAAACAGCCTGGCAATGTCTAGGAAGTACTTTTCATTATTTGCCCATCTAGAATCATTCTTAAAGAATAATGAATGATTTTCTTCTCAAATAGCTTAAAACTAGTTTGAGACATGACAAAAACGAGAGAATG
>MSTRG.10877.1
CTTGAATTTGTCAAGCTACCTGAAAGTCGTGAAATTGTTCTTGAGATAAAACTTGCATGAATTTTCATACATGCTTTGGTAGACTTTTCAGCTGTAATTTAGATTTGAACCCCCAAGGCTCCAGTAAATAAACCCTCATGTATTATCCAGCAGGCAATCCTCATAAAATTGGTGGTTCAGTAAACTAGCTTTGGCTGCACTCCTTTCGTTAACATGATATTACTGCTTTATGGGTGGTGGTAAATAAGTTTG
>MSTRG.10879.1
ACAAGAGGGTTGCTAGGCTAGGGTTTGCTTGCTGACAGTCTAGGACCAGGTTTATTGAGAGATCATGTTTCGCTGATAGAGAAGGACAGACCAGGACTTCCTTGAGTTCTCCCTTATtacacacatgctctcacacTTGCAGATAGTGttaaaggaaggaggaagcaagTCATTTAATGATCATTACAAATGCAGTTTTACATGAATTTTACCATGTTGCCTTGAATCTACAGGCACAGAAGGCAAGAAATGAGGATCAGTGGGCTTTTCT
>MSTRG.10883.1
GGAGAACATAGGGTCAGCTGTATCTGAGAGTagttaagggggggggggctggcacCTAATGTGATTGTTACGTTTACAGACATCTTAGAAGAACAGTAACCCTGAGTAGCAGAGACCTGGAGATGCCCTAGTTCTAAATTTATTCTCTTAGGTGACATTGAACACATCATTTTCCCTGTCTTTGCCTTTATTTTCTCCCCCCAAAATGCTGTGAATTTTATTCAACCTGGTCTGCATAGTTTCCAAGAGAAGGTGTGTggataaaataaaactgaaagctGTGAAaagtctgtaaaaaaaaat
>MSTRG.10885.1
GAAAAAGTTTGGTCAGTTTGTGTGACCCCTGCCCCAAGGGCTACAATGTAACAAAAGTCCTGTTTCCTCGTCATCTTCATCTATAGAAGACAGAGaattcattcatctatctattcattgTTGGGTCAGTTAGCTACAAATATTCTATGTAATGCTTAATTGGCCTTGCCAGTTCATTAAGAACCCTGGAGCAGAGTCACAGCCTTCCAAAGGAAGATGGATTGTGACCTACTTGCTCACATAATAG
>MSTRG.10886.1
AAAAGTGTGTGGTTCCCCAATGTACAGAGCAAACAAAGTCTGGGCATCTAGCTTCCTGCTTTGGATTCGAGCATGAGAGTCGTAACCATTGCTGCCATCCTCAAGGCAAAAATTATTAAATCCAAAGCCAGTGTGCTAAAGAAGACAGTGCTAAAATCAAGAAGACACCAGCTAAGTGTCTGATCACATTGCTAAACCTTCTGACTTAACTACTTACCATCATCAGTCTATTTGATGAGATGGGAAAAAACGGTCTCTTTATGcaactttatttttctaactGTCATTCTTGCAATTAAAATCTTTCTG
>MSTRG.10887.1
gatgtttttctggaagctgtcttgtgagaagATGTTTTTGCTGAAACAGACACGGGAGAGGATGTTTTGAGATGGCACGTAATGTTTTGCTGGCATAGATGATAAGCCGAACCCCataaacagtgaaaggacatGCTTGCATTGCTATGACTTGCAGCATTTCACCGGTCTTTACTGGTCTTCACTGGCcttcactttgtagagagaaaagcACCAAAAGACTTCATGTGGTGTTCCAGCTGCTTCTTGCTGTTTCAGCTCCTGGGAATCTT
>MSTRG.10888.1
gtgcatatgtggagAACAGATAACAACTTGTGAGGATACGCTCTCATATTCTGCCATGTGTGTTCCTGGAGCTAATCGGACAAACACCTTACCCAAGGACTCATCTTGCTagcctctttttatttcttttgcaatAGGTATTCCACGTGTGAATGAGGTGTCCttagagattttattttacaaaaggtATCCTAAGTGTGAATGATGTGTCCTTGGAGTTTTTATTTACACTTCATTGATGATTAGTCAATGACAG
>MSTRG.10889.1
GGTTGACAACATGTTAAGTCCAGGCATTAAGAGGGGATGAGAAAAACAAATCAGGGACCAGATCCTAGGGAAACTGATTCTACAGTAGGATTAATACTGAAAGCAATGAATACTCAAAACTAAGCCAAAAATTAAATGATGTGGAGCGTGTTCTAGTGCCCGTGCCTGGAGCCAGGATTGGTTTTAGAATCAGGCTCCAGGCTAGGATTAAAGAGAGATTTACCTTAGACTGCAAGGAGTGAAAACCAACCGGC
>MSTRG.10906.1
tgtgtatgtgtattttgtgAGGTGTCTATGTGTGGGTGGAGTTATGTGTGTCTGGatgtctgagtatgtgtgtgcatgtgtgtgtatgcatgtttgtgtgtgttgcattCACATTAGTGCCAGCAGGTATGCCAGTTCTCAAACCTACATTATTGCCTTGAAAaggaggtctctcactgaaccagaagctCACCCTTCCAGCGAGGTTGGCTGCCAGTgaactcccagaacccacatatctCAGTCTTCCAATGCCATAGACTTTCTTCATAGCCCTGGCTAGCTTGGACCTCACTCTATACGCCAGGCTAGTCTCCAACTCTGAGCTGTATAACTGCTTCTGTCTCTCCAGTGTTG
>MSTRG.10909.1
gtgggggagggggagagggagagtgtcTGATTGCCAAGAGGAAGTTAACCTGCACTGAGTGCAAAGGCTGGAGAATAAGAAGGAAACCCCTGGCTTGAGAGTCAGCGGGAGCCTACAGAGAAATAGGTCTATGTTTAAATTCAGAACCTTTGCATGAGAGGTAGGAGAAACCAGTGCTGGGAGAGGACCATGTAGCCCTTTAAAAAGAACGAATCAATCCAGGCACTGCAACGTGCACCTTTTGTCCCAGATGCCAGAAGG
>MSTRG.10921.1
cagaaacggagagagagagagacagaaagagagagacagggagagacagagagagagacagagtcagagacagacagggagagagagcacaaatATACCATAGGACTTAGCTTAGCTACCCTACTTTTGTTACTAAATAACAAGGTCACACACAGGCTCAAATGCAAAAGTTCATAGGCATTTTATTCATAACACCCCAAGCCAGAACTAACCAGAATGTCTAAACCCaagtgaatggatggataaaCAAATAAGATAGACCCAGAAGTGGACTAGTATCCTACCATTAAAGTACTATTGACctgtaggcggatttctgagttccaggccagcctggtctacaaagtgagttccag
>MSTRG.10938.1
gaacaattgttgggaattcggctgccgactgtaagtcatcaataaattcctttactatttagagattatccataagttctgtgactctagagaaccctgactaatacactgtcTTTAGAAAAAGAAGAGCCAGCGAGATGGCTTAGGTGGTAAATGTGCCTGCCACCAAGACTGCCAATCTCAGTTCCATCCCTTGGACCCACAGAGTAAAAGATAACTGATTTCCTCAAGTTTTCCCCTGATATCCTCCATTCGGGCACCctgg
>MSTRG.10948.1
caaaaacaaaacaaaacaaaaaaaacctcataaAGCAGAGAAAAAGCAGAGGGGAGTGGAGGAGCACTCAATacagaatgagtgaatgagtgaatgaatgaatgagtgaatgagtgaatgaataaatgaatgagttgaATGCATGAAAACACACAAACTATCTTCATGGCTACAAGTcatacatggactggacctaCAATATTGCCCACATATGAGTGAAAGTTAGGCCCTGATATGTGGAGACATGAGACCAACCATGACAGGCATGGAAGGAAG
>MSTRG.10949.1
ggacagtctTTCTGCACTGAGGACTCAACCCCAACCAGATCCTTACAGTAATTACTTAGTACTAGGACTGTGTTGTGTGGCAATTTCCTTCAAGTTAAACCTTAGCTTGGAAGCTCTTTAAGATAGAGAAATTTCTATGGAGAGAAGTAAACAACTGAAACAGACAAGATTCTTTGGTCTCTTCCTCCTTAAGCATACATAAATAGGACAACTGAAAGTTGCTTTCAGACAGCAAAGTTACCTAAAGAGGCTTAGTCTAGCAGCTGAGCTCTCTAACAGAGACACTCTAACCAGTTGAGCTGTACACATGATGTGCACTGGGCTACAGGTTTCTGGGCTCTGTAAGCTGTTACAATGTTG
>MSTRG.10952.1
CCTTGCCTATGCCTGCCCAGCTgaccctggggaggcagaagtgaACTGTATTCGGTTTTGTATAAGATAGCTCGGTATTACGAAGCAATTCATGTCACCCTTCAGAGTCTGTGTGTGTCATTTCATTTGTCTCTGACTCATCGGTCCTCCTTTTGCAAATGAATTTACAGAGAGTTAGAGACTGCATGGCTTATGGTCACACAGCCCACCAGCCAGAAGTGGCATATTTGCTAAAAT
>MSTRG.10956.1
gggaggagtgcCATGACTTTGGGGGCCAGTGTGAGATCCTGTATCCAAAAAGAAGgtgagagaaagaataaaaacttaaacAAATAATCCCGTTAAAAACAAGTAATAAAGTAACGGATTTCAACTTACATGAGTTTGAGACAAAGATTTCCAGAACATGGTGGGGCAGGGTGCTTTACAGCCATGGTAAATATAAGTACAAAGAAGTATTGAAAATGAAGGCAGGTGTAGCTATGCTATGTAAATACTAATCAAAAGATGTAAGATCGTGAAAGATATAAAGATGTATGACCACAGAGAacggtgtttggtttggttttgatttgttctaGCCGTGTGGCCCCAGGGCTGATCTTGAGCCTCTAAATCTCAtgttctgccttccaaatgccaggatta…
>MSTRG.10957.1
CCAGAAACGGAGCCAAGTGTATGTGGGGATTTGATTTATGATGGGGGGGGGCCCACAGCACTCAGGGAGAGAGAACCGTCTATTCAATAAAGAGTTGTTGGGACAATCGGCTTTTCACATGCAACCTCTATACGCCATCCATAAATATTAATTCCAGATGGATTAGAGATCTAAAAGTGAAAAAcagaactttaaaataattagGAGGAAATGCAGGCAAGCTGAGAGCAGACAAACAGTTCTGACGTAAGGAACACGAGTCAG
>MSTRG.10966.1
GGCTGGGCTGGAGGCAAGGGATGACCCTACATGGAGGGGGTGCTCGGAAAAGGGAGGTTCTAGGAGCCCAAGATAGCTCTGCCAGGCTTAGCCCCCGCCCTAGGTCCCTAGAGGAGAGACCTAGGGCAAGGTTCCAGGGATCTTGTCCCTTCTGCTTTAGAAGATCTGCATTGGGCCTGACACAGGGGACCTCCTCAATGAATAGGCGTTGCCTGCCTAGGGGTGCAGAGCCAGCACGGGGTCAAAAGCATTGTGTAGGGAGTAATTAGCCCACATGGCCCTGTGCCACCTGATGACCCCGGGTGAGTCTTAGAGGCTTCAAACCTTCAAAGCAagttgctgtcctggaacacacccCACCACTTGGGTCCCTTCCAGTTCTGACAAAGTGGC
>MSTRG.10967.1
GGGACATCTCAGGCAGGCTTTGGTCACCCAAGGTGTGGCAGCTCCAGTTGCTCGTTTTTATACACACTGGTAGATAGCTTGGACTCGTGGTCACCATTCACACCCAGACTAGAGCTTTGCCCTCTGCCTTGCCCCAGGGGTGAGGTGGAAGGCGTCGCCGttcccatgggtctgaggcaCTGGATTCCTGACATGGCTGTGCCTATGTCAAGAACACACATTCCTGAAAGAGCCTCCTTCACTCCCCACATATGCCCATCCCTTAGTTCCTCAGCTCATACCAGCTGAAGCCTCCTTGACCACAGCAGGCAGAGTTCTC
>MSTRG.1097.1
gaaaaggaagaaaaacaattagaCGACATCATGAcctgactccagccagtgctgaggctggGGCTGCTTTATGTCTGTCCGGCCTGCTTTTGTATCATTCTAGGTCCATCCAAAACACATGGTCAattcttagatcaaagacaaagtaatAAAGGGAAgtactaaacaacaacaaaaaaaatcccacaatacAGTAATTAACTACAATAGTAAGCAAAGAGAACACATAAGGTAGTAAACTGCAAAGTAGTAAACAAAGCCCCAAGGTCATTGTTTCTGatattcttatctgagcctacttccttgtctgATCCCAG
>MSTRG.10975.1
caaaaaaccaaaaaacaaaaaccaaacaaaaacaaaaaaaaaaaatcctacataTCCTAATTATTCTACAGCCTCGCACTGTGGCCAGAATGCAAACAGTaattcacagaaaaataaattaaaatacactATAGGGCAGGTGATATGAcccagcaggtaaagatgctttgGTCAAGTCTAAAAAGCTAAGTTTTATTCTTGGAATGCACATGGTGGAATAGAACTAAGTTCTGGAACTTATCCTTGGACAAGTAGGAGGTGGCATATTGATGTCCCTCTCCAGTGCATGcctg
>MSTRG.1098.1
caggaatagaaaccctgactaagacagagggggAAGAGTATCACCTATGGATACCATCTGAGAGGATCGTGGCCTGGTAGTGATGATCTCATAATACTCATTACATCATCCGGGACCCATTCTTGAGAGCACATACAAGAGTGTGCTAAGAAAGTCCCAAGACTGTTAAGCATAATAAAGGCCACTGGGATTGCAGTGGGAACTAACTTTTGTTCACAGAATCAATATATGGTCAAGGCATTATTGCTTTAATCACAGTTTAATGATCATCCAAAAATGGAGCAAACTCCTTGTCACAATGGTTGTTAAAGgata
>MSTRG.10983.1
GGGAATTCAATATAAGCAGCAGAAATGattaaggagttgaaggggatcaactctgggggagagacattaTGAAGATAAAGTACACGCCACTCCAGTATAGGAACGGACCTGCAGCTGACAGATGTCAGGGGCATTCTGAGCACTTGCTGGCTTGTCCTGTGGCTCTCATTCATTCCAGTTGTGTACGCTGGGAAGGTAGACATGTCACTTCCTCAAGGTCACGCCTCCTGACCCGGAGCCAAGAAATAACAG
>MSTRG.10986.1
gggacaTCAAGGAAGGAAGAGTTTCAGAGAAGGGGGTGTTTCTGATCTCACCTTGCCAGGCTGCCGGCCTATCCTGACTTATAACCAGTTGTTTCCCTTGGAGGACCTCCATAGGTTTTGGGTGACCTTTGAGAGACAAGCTGTGGATATAAGGCCAGACTAggggtttacagagtgagttcaggaccatTCTAAaataaagaggaggagaaggaagagaaggagggagaggaggagatcTGGGGATaaggctcagtagataaagcacTTGGTCCTATAAGCATGAGGAAAGGGGTTCATATCCCCCAAACTGGCAAAAGCAGAACCGATGGCAGCTGCcctcaagagacagagacaaggatccccagccaggctggctggctagacTAGCTGGAACTG…
>MSTRG.10989.1
AGGAGGGTGGCATTGTTTCACAGAATTGTAAATCTTGGATCCTTCGTTTAATCTCTGGGCTATCGTAAGTCAAGCAGCCTCTGGAAAACTCAGGGGAATAGCAATGAGCTAGATGTGGTAGATAGATGTAGTGGTATATGTCACCATGTCCTAAGCTTGGCAGGCTAAGTCAGGAGAATCACAAACTCAAGGCCTGTTTGACTTCCATAG
>MSTRG.1099.1
aactaaaacccaaaaaaaaccaaaaacataaaacTAATAACACAAACCATTATACACCTCATCCTGACTCCATTCACAGGCTTGTCATTTAGAGCTTcccaacacatacatatacactatgCATGCCAGAATTCAGGGTACCTAGAAACCTTATTTCCCCCATCACAACCAGCATCTCAAAGAGTAGAAGGAAAATCCACAGAATGACAGATTTGCGATTGGG
>MSTRG.11003.1
caagaagtGTTgttgtgagtttaaggtcagcctgaggGACTGTATGAGATTCTATtgcaaataagcaagcaagcaagcaagcaagcaaacaaacaaacaggaacatCAGTAACTGACATTCCCAGCAGATAAAGATGTGTAGCCCAACAATCAAGACCCTTCTGACCATCCAGTCCACCTCTAGGAGTATCCTAAGGGCCTAGGACTTCCTCTTGACATTCAATTCCAACCTGAATGCTCTTCCATTTAAAAGAAGAgcattggggttggagagatggtgcagcagataaaagcattgaTTGCTTTTCTGGAGGactcagtttggttcccag
>MSTRG.11004.1
GCGTGCTCTTCAGCGTCTCCAAGTCCTGTTCAAGTCATATTGGGCTAAGCCATCTTCAAGTTTCaaatgcttgttttcttttcGAGAGGGGGTCTAATGAGACAGGGTGAGCTTCTAACATGCTAAGTAGTGGAGAATGGCCTTAGATGTGATCACATTGGTCTTCCCCTCTCAGCTCctcaagtactgagattataggcttGTACCCACTGTGGGATGTGCTAATTCCTAGCGACACTAATTCTCCATGGCTTTAAAGCTCTCAAACACTCATCTGCATAGACTTTATTGCCTCCCTCTGC
>MSTRG.11020.1
AACGGACAAGATTGCTGGGGGAAGCTATCTCGATGGTTAGCCAAGCTCTTTAATCTCTGTGTTTTAAAGAGCACGCTTTTTTTTCAGTCTGTAGGAAAATAGGTAGAGGGTTCTCCTGTTTTGTCTCCCCACAATTCCCTTCTTTCTCAACACAGGTTTTTCTTCATcatctctctttttatttattttttgtcctcTTTTCCCTAATAGCAGCACCTTACGAAGGTCTCCAGTGAACAGCTATTGGGAAGATATTCaactgtgggggaaaaaaagcaag
>MSTRG.1104.1
gaggaaagaaaatgaaagaaaaaaattttaagcttTTAGGCATCAGGTTCTTTATGGGCACACTGTAGTCAACAGGACTGTTCGACAGGCCTGAGATGTTCACCTGTATGTGAGACAAGTTGGAGGAGAAAGCATTGATTCTGTGCATGCCGTCCTTCCCATTCCTAAACTCCACCTCCCTGCTCTCAGAGTGGAGGTCTTCTAGCTCCTTGGTGCCTTAGTGGGAGGAGAAGGGATACATTCTGTAAGGTAACAATTATGGAGTGGGGTTGTTCTCTGAAGGCCCTCTGGGAGAGATTAGACCGTTTTAGAATTTCTTGGAGGCAGTCCCAGGCAGTTCTAAGAGAACGTGGCAACACAAATGGttcttcttgagaccatttgGATATCTTTTGTTAA…
>MSTRG.11040.1
CTAGGTGCATTGTTCAGAGAGAGAAGTGTACACAGATTAACAAAGCAGCCAAGTAGATTCATAGAAGCGGGGAGGGTCCATAGAGTCCCAGGTACAACAGTATTCCCTCTGCTTGCCTGCCTCTCTTGGCTTCTTCCCTCCACTTAGCTGGCATGTTTCTTTAGCCTACAGACAGGGCTGGAGACAGGAGAGTAGAGCTTGAGAGCAGAGGAGACTTAGAAAGTTTTAACTTGGCCTTGTGGAAAATCACTCTaaatccctccccacccctttgcATTCTTGGTGCTGTTTAATGATTTCCCCCCTGATTCTTTGAATAAATTGATACTCTCTTTGGTCAAGGGGCCAAGTGACTATTAGCAAAGTAAGTGAACTATGGAAGACTTGGA
>MSTRG.11041.1
TAGAGGAACAGCTTCTGCAGGCCTGGGGCCTCTCAGCTGGACAGAGAGTTAAAGGGCACTCGAGAGATAGCTTGCTGCTGGGAGGGATGCTTGAGGAAACACAGCCATTTGTCAACAGGGGGTTCGCTTGACCTGGCAGGAGAGAATCTGATATCTAAACAGTTGCCTGTGTCTCTGAAGCACTCTGAAAGTTCTCCGGCTAAATATTTGATTCCACATCAGATAACAGCCCAAGGCTCTTCCCACTGGCTTGAGAAACCTGGC
>MSTRG.11060.1
aagagaaacaagtgcagagggagagaaaagagaagggaggggccaAGAGAACTAAATGTCTGGATTGTACAGGGAAGAGCCTGTGGGGAGTCTGTGTAGAGGGTGAGTATGCCAGGTAaggactgaggaatgctgggaggacctggaggccaggtctactTTGTAAAGTAAAATAACCCCTCTGAAACCCAAcacttgtagccctggctgatcttgaactcttcGTACATGAGAATGCCCTTGAGTTCACAAAGATTCCaagagtgccaggattaaaggcatgggacaCTATGCCTGTTGTTTTG
>MSTRG.11065.1
ggggaatcctaGGACTCAGAGGAATAacaggggcgggggtggggggatggaaaGAAACAAGCAGGCTATAATTATCCTAGCAACTTTCCCCTGGAACGGAGTGGGAGGGCCAGCTAGAAGGGCAGCCTGATCCGTCTTGTGGACAGGTAGGGACATGATGGAGACCCCAGGTCAGCCAGGTAGTCACATGGCTACAGCTCAGGGAGACCCCAGCCAGATAAAACCGCATCTGCTTCCTCCCGCCGTCCTTGGCTGCCTCATCATTCTTCCCGTGGTTAAAACAGGAAAGACCTGGGGAGAACCTCATGGGAAAGGAGCAACTTGGGTCTTCGCTCCTTT
>MSTRG.1107.1
GGCATACTGTTGCCAGACTGAAAGGGTCCAGACAGTTTAGAAAGATGCacaaggctgggaagatggcctgGTATATTTACCATGAAAACATGAGTCCCAGTTTGGAGTCACAGAACCCATACAAATGACACATGGGCTGCTCTGTAACTCCACTCTGTGAGGGCAGGGATGAGGATCCCTGGAGAAAGTAAGCAAAACTAGCCATGTGCATGATCCCTGGGTTTCCCTGAGGAACACTGACTCAGTAAATAAGGTGTTAGAGTAAGGGGTAATGGGtcccaacatcaacctctgacctttacatacatgtacacatacagctacacccaagcacacacatgcacacgcatacaca
>MSTRG.11076.1
TGGAATTCCAAGATACCTTTAAGTTCGTCCCAGCCACTTGCCTGCTTCCGGGCTGGGCAGCCCAGGTGAGATCTGCAAGAAGGTCTCTGGGAGAAAGCTGGGTTCCGGAGGCCCATAGGCCTTTGCAGATACGGTCTGTAACAAGAGTCCTGCAGTGTCCAGGGTTCCTCTTGTCTTTTGTAACCCAGGAAGAGGAATCATCTCAATTTCTTTTCAGGATAGGGCTGGGACAGCTAAACTCATTTAGATAAAGAGGCCTCTAAGCCAGGCGGTggtaatacacacctttaatgccaacacttgtgaagcagaggcaggcagatcgctgTGAGtgtgag
>MSTRG.11086.1
ggggtggggaggaggaatgcTCGACAGCAGAGCATCTGGAATCTCCAGTCGCTGTGTGGCCTTAGGCAGCTCGTTTAATTTCTGTCTCTGATCCGCTCTACTGATAGGATCTGTAAAATCAGACGGATGGTAGTACTAACCTCCTACAGAATAAGCGGATGACGCAGAAAGCACACACCAACTGTTTCATAATTGCTTGTCTGTATAACAGTAGGGCTTCGTGTGTGGAAGCTCAATATACAGACTCTTTA
>MSTRG.11088.1
CTACGCtgaggagggggcaggagagggaCAGGAAGGCAGGTAGGCCCACCCCCGCCAGTGCCCATGCCCCCCGAGTCCCGCCTCCCCCTGGCTGACTTTTCCCAGCTTCGAGGAAACACCTCCTTTTAGCGGAAAGCGAGATGGTGTGGGGAAGCACTGACTCTCGGGCACAGGCGTGAGCCTGATTTTCCAGTCCGGGCGGGGCGGAGAGAGATGGCACTGGGGACGCCCGGGCCAGGGGGTTGACTCAAAGCCAGAACCACAGAACTCCTTCACTGTACTGTCGTCGGAGAACAAGAAGCCACCAGGTTTATAAGAAACTGCGATTCATCTCTGTCCTCTTCCACCCCTCTCTAAGTAATGAATTAAAGCTAGACTCGAGGAAGAACCTGTAGTCCG…
>MSTRG.11097.1
tttgcctttcaccttctttgaggcagggtcgcTTTTGTTGTTCCTGGCTGCTAAGACCAGACTGCTTGCCTCAAGAGTTTCTGGGTATTCTCCAGTCTCCACCTCTCAGCAGGCATGTTGGAATCACAGATGCACACAATAGATTCTAGCTTTATGTGGCTTCTGGAACTACAGCTCAGATTCTTCTATTTTCACATCAAGAGGtttgtctgctgagccatctctcccatccaAACTCCACATTACAGAGATGTAACCATTACTATGGTTCAGATACAGTTTCCGTGGGCCC
>MSTRG.11141.1
tgtgtgtcctatatgtatatgtatgtatacaaatcTGTGCCCCTATGCACACATTTGTGGAGACCACAGGTCAAGGTCAAGGGGCCCTCTTTTGCTGTACACCTCACTTTCTGAGACAGGACCTCTCAGTGAACCTGGGCTAGCCTGAATGGCCAACTAGCCCCCAAGATCTTTTATCGATGCTGCAAACCCAAATGGAGGATCTcgtgcatatatagcagatgcTTTTCCCTATGTGTAACAGAGTCTGACCTTGGACTctggctgcttctgcctccaaatgctgagattacaggcaggtGTCACTGAAGAGACTCTAGACAATCTGAGCATGGCAATCAttgctctggcaggccttgcccttctcccaaTTCCCTTTGCCTtctaaaaacc
>MSTRG.11178.1
ctcccacccctgcctcctgagagttgggattgcaggtgtgcacaaCAACTCCTAGCCTGATTCTCTTTGTGTCATCTAATGAGATTTCTAGGGACAGAAGATGGCATGGCGGCGgggatgtgactcagtggtaCAATACTTGCTTGTCTCATATTAGTGAAGACCTTGCGTTTGAAACTAGCCAGGCAAAAAGGACAAAAATGTATAGTGAGAAGAAATCAATACTCCCAATCTGCCACTTTTAATCAGAGACCATGCACAGAATCCAGGCCAACTACGGATTAGGAACAGGCCCGAGTAGACATTGCTGGGACTCCGCCGTACCAGGGGAGAGGAAGCAAAGAGTGGTCACAGATGATTTGTGCCTCACGGTCACAGCCCACACCCTGGCTAATCTGT…
>MSTRG.11209.1
gggggtggtggaggtGAACTCAGGCCGTGTTGTATCTGGTCACTGTATCCTAGAGGTGGTGTATCTGAAAAGCCACAGGCACTACCTCTGGTGCTCGCTGGTCATTTCATCCCTCAGTGGCTCAGTTTTTATCTCTGCAAATCAACAGGGATGCCTGGCAGACTTCCTGGTGATCTATGCCTTCCCCGTGTAAGAATTCTAATGGAATCCGGTTTTCGGGGCCTTCAAGGTGGCCTAGTGGGTAAAGGGACTTTTCT
>MSTRG.11227.1
CAGAAATTTCAGCAAAACATGGAACTCTCTAAACCGCACAAATCATGTTTGAATGGCAACAATAATTAAATGAGAACCATACCAACATGGTTTTGGTATCTTTGGAAGAACACAAAGAACCATGTTCAGGAAGGCAAGCTCAAATGTCATAGGATAAACTGAGGAGAAACCAGTTTGTAGTAACTGAATTGGGCCAATGCTGAGAGCAACCTACTTGTGCCACTCTGATAGTGTCAGGTGATTTACAGAGACAGGGCTGGTAATGTTGACATGAATACACTTAATTATTTGGGGTTGG
>MSTRG.11234.1
ATCAAGACCGCTCTTGGCCACACTCCATGTCCAATTAGCAGCAACTCCACAGCATCTTATCTTAAGTGGCAATGCGGAGACATGGGCGGTGGACAGGTGGGAGGCAAGAGAGTCCTTGGCTGGGGATGGGTTGAGGAAGTACCCAGAATCTGGGCAATAAGATTTGGTGAGTTTCACTCAGCATTTGGATGCAAGGGAAgggtttttaaaaagtgaacgAGTGCAGGGATGTAATCCAGAGTGTAGGATGCCTGATGCCTCCTTAACGTGCATGAAGCCGGAGGTTCAATCTAAGCACTGTAAAGGATAGGCTTGGTGATCTACACTGCAACTCCAGCCCTCAGAAAAGTGAAGGCAGG
>MSTRG.1125.1
GCATTTTACagtttgtctctgtgtgcatgtgtgtacaaggTATGTGGACAtgcaaaggtcagaggtcaacacctTTGTGGTCAGTTGTTTTCCTTCATTGCTTtacatctttgtttgtttgtttgttttgttactaTAGGGTCTTCCTGGATCCTGGGACTTACCCTGTCAGTTAGACTGGCAGGTCACAGCAGCCTTGAAGTCTGTGTCCAC
>MSTRG.1128.1
AGGGGGagtgctttcatttctttcccttaTGTGACACTGGTGCTGTATTGGTAACTCGGAGTTAATCGTAATGTGGTATACATGATCTGTGCACACAACCATGTACACATATAGACCCAGAGAGTTTTCAATGACGATACAAACATATTGGCAAGAGACACAAGGGATTACTTATAATCAGTTTCTATGGATAGGAACTCAGGAACAGTTGGGACTAGGCTGAGCATGGGTCTCCTAAAATGTTGCAAGTCATCTCAGCCAGGGCCTAAGCCATCTGAAGGCTCATGGAGGCTGAGGGTTTGCTGGGAAACAGTTCACTCTCTTGGCTCTCAGTAGATGGCACCTGATCTGTGCTAGCTCTTTGACAACAGTCCTTTACAGATATAGATCTTGGCATAC…
>MSTRG.11285.1
gtggggggtaagaagagaaaatgtgaagGGCAAGGTGACCTTTACCTGCAGCCCGAACTTTGGCAGCGGGAGTCAGGAATGTGGTTGTAGGCTAGCCTGGGTATCAtagagaaaccttgactaaacCAAACTTTGACAAAAGAATAATGGTTATATGTGCTTTGTCAGCAAGGAATCATTAAACAAATACTAAATTATGTTATCAG
>MSTRG.11293.1
CACTCTTTTAAGCGACGAGAATTGAAGCCAGCCAAGACttggctctaccactaagctatattcTAACCCCTCATCTAATAAATGTGTATTTGGATTTTATTTCGTATCAGACTGTTGTTTATATTAGAGAAGTCTCAGTTGTCATTTCTGGCTAAAGATCTGGAAACCAAATAAGGATTTCTCTGGGtgagaagatagctcagtggataaagcgcTTGCACCTGAGGACATTCATTTGAATTGGCAGAATCCACATAAAGCTgtcccagcattgggaggctgCAATCCCAGTGCTCCCGGGAGATGAGCGCTGGAGACAGCTGCCCTGATGTATAAAGTGACAGATGGGGAAGAGACCTTATCTTAAGGTAGAAGGTAACACCCGAGATTGTCCTCTAT…
>MSTRG.113.1
AATTAATTGGGACATTCTCTTAGTTatggttctattgctgtgaagagacaccacaactgGCATAAcatataaaagacagcatttgggGGCTTGCTTAAATTTTCAGAGTTAGGGTGGCTAGGAGAAGGGGCATGGTGACAAACATGGTGTTATGGCAGCAGCTAAGAATTTACATCCTATCTCTGGTTGAGAGGAAAATAAGATTATAGAATTTAGGAGTGATGATTTAGTTGTGTGTCAAGGCTTTTCCTGAGAGACACAACACACATGTCAATTCACCACAGATGGAGAGTTCACAGCAGACCAAAGCAtaaataccaccaaagtccaccTTTGTTAATCACAAGGCTTATTGGGGTTACTTTGCAAAGCATAGGTGAATTTATAGGGGCAAAAATG…
>MSTRG.11309.1
ggggagtgtgtgTCCTGATAAACTGATAcaccaggaaagagaaaggggaagtcaCTCAGCCAAGGGACCTCCCCTTTCCTGCCTGGCTAGGATTTGTTTGTCTTCCACAGAGACTGTTCCCTGCTGATATGGGGGTCTGTGGAGTGTCTAGCTTTGATTGGCATCTTTAGTACAGAGGAAGTGAGGAGCCCCCTTAACTTTCAGCGATTTCCCTCTGGACCAGCAGACTGGAGCCCCTAAGAGATTCCGTTTTTGGCGCCACTGGTAAGAGCAGCAAGCCAGGGAGTGAATCCAGAATCATGATGTCAGAGTTAGAAGACCTCAGAGGAGGGAGGGGTAGCAGAGAATCTCAGAGCATGGGCTAAGGAAGCAAGTGAAGATACAAATCCTGGCCACTAT…
>MSTRG.11317.1
gaaaaagaaaagaaaagaaagaaaaaaagaaaagaaaaaggaagtggctaaagttatttaatttttaaaaaatgtgtctgCTAGAAGACTTTACCCTATATACATGATGCGCACATTTCTAGTCTCTCCAGAATACTTTTCTGGGGTCTAGCACATACCCCTACTCCATTTGATTGCATGGAATAACACAAACTAAAAGATACACTGCCTAATTGTTGAAAGAGGAGATGCTGTCTCAGACTTGCGTTAGGAAAATGGTAACCTTTTTCCTCTAGAACTGGGAGGATTTGATTCTAGTCAAG
>MSTRG.11343.1
gcggatttctgagttcgaggccagccagggctatacagagaaaccctgtctagaaaaaaaccaaaaaagcaaaaacaaaaacaaaaaatagagagATAAAAGAAAACTGTGTATGGTGGTGTTCTCTGTGCCCTTGGCCTACCTACCCCATGGCTCCCCTCTTCCAGCTTTGCTATGCTCTTCTCTGCCTCAGGGCCTTAGCTACCATTCCAGTCTGTCCCATCATCCCCATTTTGGGTGTGTAAAAAAGTTACTTTCTAAGGTCTGGGTCCTAGACAAATTTCAGAAGATCTCTAGGGAATCTGGAGGCTCCTG
>MSTRG.11345.1
CTCGGCTGAGAGCGCTTTTCCTACcgagccatctccttggccctAACTGGACCTAATTTTATCTTTACAGAAGTAGCTGGACTTTGTCCGAAGAGCAGGCTTCCCTGTGTTCTGAAGGATGAAAAACATCTCCTTGTGAACAAGAATGATGGGGATAATTCCTGCTTGGTTTTAAACTTCTGAtcgcatgtatttatttattggtgtgtgtgagCTGTTATAGGCATATAAAGGTCTGAGGCTGACTTGCAGGAGTCACTTTTCGCCCTCTACTCTGTGTGTcctggggatctaactcaggtcccCAGGCTCAGGGCAGGG
>MSTRG.11362.1
GGAGGGAGGGGGGGTTGAAAACAGCTTGCTGCGTTTGCTATGGAGTTAGAAAAAAATACGTTCGAGTCTCCCGCTAACTGCATACAATCTTGAGTAAGTTACTTTACTCTCAGAGCCTTTCTTTAGTGCTTTATCTATGAAAACAGAATTCTGCCTCTTTGTAGGTTTTTTCTGTGAGATGAGATGAATTGCATTGAAATGGCTAACTCCGTGTCTGGCATGTTGGCAGGGTCTCAGCAAACGTGGATTCCCTCCCCCTCTACTTTAGTTTGCAAACTTGTGTGGGGGAATTGTTATGGGAACCACATGGCTTGGGTTTGTATCTATTTTGGCGTGTTTGCAAACGCATTTTCCCCTAATTCatggttgtgtttgttttttttatcatatGAACAATTG…
>MSTRG.11381.1
CCTTCCTCAGCCTCCGCAGATGGCTGTGTCTCACTAGAAGCATAAGCAATGGTCTGTTCTGGGGACACCTGTATGAATGTCATGGAACACCTATGCTAACACCATCAGGATGCAGAATGATGCACCAGTCTTACACACTTTCTGGGACTCCAGTGTAAGAAGCCCTCACGGAATTCCACAACCCTGCATGCACTCCTCTCTATGTAAGACTCCCACTGTCCTGAACTGTATGGCTGACCCCCATGGTCTCTATTCACCCACCATAACAATTCCTCGAAGGTGGGGACAGCTGAAACAAGGAAACCCCTTCCATCTCGACAGCCACCAGCCTACTCCACAGGCAGTGCCACACACTTGGCTAATGCCCTTATCTTGAACGTGGCTTTCAACCCTTGCTAG…
>MSTRG.11443.1
aagacatagtgataaaatgactcctaatgacatttgggtactcatagatcaatgccttgttcagccatcatTAGAGAAGTTTCCTTCTACAGCAGATAGGGAACCCCAAGGGAGAGGTGGAAAgagtgtaggagccagaggggatggaagacaccaagaaaacaaggtcctCTAAGTCAATAGGAGCAAAgttcatataaactcacagagagtcTTTTCTTTTACAGTCACCACCTCTATGGCCCACACCTAGGTCCTAGGTTCCCTTTTGGGCACGGTCCTCAGACCTGCCCAGCCTGCCCTTTATTAGTCACGGTTGCTACATTTGACAGTTTTCTTCCGCGTCTATTCCGAGAGACAGCTGTCATTTTCTGTAATGGAACAAAAGCAATTAAATAG…
>MSTRG.11445.1
gtttgaatgaaaacGTCCACAGAGACTCATGTGAAGTAGCACTATTAAAAGGTATGGCCTTACTGGAGAACTGTGGCGCTGggggcatggggggaggggggagtgggctttgagatttcagatgcTTACACCAGACCCAGGgtcactttctcttcctgctgccttcagaccCGGAAATAGAGCTCTCGGCTACTTTtccagaaccatgtctgcctgcatgctctacagtgtttcccaccatgatgacaatagacCGAATCTCTGAACTGTTAAGCCAGCCCCCAACTGAATGAGTGTTGCtgggttatggtgtctcttcgcaagaatagaaaccctgagacagAGTGCTAGTAGTGCAATAAGGGAAACAGAGTCCTCTAAGTGAACTTTAAGGGAACA…
>MSTRG.11460.1
GAAAAACTAAAATGATTTGGATAAGACAAAATACCAGAAGATAGTTCTATAAGCAGCACAGCAGTAAAAGTCTCACACAGGAAACAAGACAGGTGTACCCTGTCCTGCCAAGGCTGAAAGTGAGACTTTTAGCATGTAGCAGGACTTCAGGGTTAAGGAGGAATGTTTGACATAGCCTCCTCATATCCGTTCCCTTATGTCCTCTTCAGCACTTTTCTCTAAAGTACTCTTGGG
>MSTRG.11462.1
aacaaaacaaaacaaaacagaactccaTCCATACCTGTGTTACTTGAGACAAGTTACTTAAGCCCTCAGAGGCTTTGCCTCTCTGTTTGTAGAACAGAATGACAGCCTACAAGAGTGCTGTAGGGATTAGAGGAGCTCACATATGGAAAATGTGTGGCGTTGCTCCTGGCACAGAACCAGGGCTAATACACAGCAGCTATTATAAGCTGGTGTTTTTGATTGCATTTTGGTATTAG
>MSTRG.11522.1
CAAGGAAGCTTCACGCAGTgctaagaaagaagagaaagcaacCCACAAAGGGAAGATAAAATACATAACTAAGGGTGTATATGTGGACACTATATTCAATTACTAGTGTTCCCACttgacacctctctctctctttctctctctctctctctctctctctctctctctctctctgtcacacacacacacacacacacacacacacacacacacacacacgctttgcTATTTTGAGTCTTGAGTCAGAGTGTCATGCTATGCTATATGGTCCTAACAAATAGGTCTTGTAATATAGTCTAGGGCCTGGCTTTCAACTTGAG
>MSTRG.11566.1
acaaaacaaaagcccaaaacaacaacaaaccagcaATACTCCCCCCTCCCAATAAAACAAGTCccccaaaaaacaaccaaacaaaaaaaccaactaaccaGGACAGATATTTGGGGGATGAAAATAAGCACGTACCTGGTTAAAAGTATTGGCAGGGAAGCTATCACCCTCTCCATCTCCTTCATGAGAATTTAGAAGTCTGAGAGCTCCTCCCTGTCTGCCAGCCTGACCTATCTCCTCTTATCTATTTGAAAGGCCTATGGTTTTACAATTGGCTTCATCAGCTGCCAACCCTAAGATCTCTCAACTCAGCTCTTCACAGCTAGCTCAGTCAGCCAGAG
>MSTRG.11603.1
GTGGAGGATCAACtgtttaggaaaaaaacaaaacaaaacaaaacagttcatgATCTAGTGTAATTAAAGGTGACTTTGTATCTTTCTCCAAGCTTGGAGAAATCTGTCTGGACCAAAGGCTTCCGTTGGTGTGCTCTAGCTTAGAAAATCATTTCCTCTTGTGTCTATGGAGCCCTGAGCTCTGCTGAAGAGGGTGCAGT
>MSTRG.11604.1
caagGACATCTACTGTAAGGTTGTCTTCTGTACGGGACAAGGAAGCTGCAACCCCTGAGATTTCAACAACATGGCTTCCTAAACAAGACCCGAGCAATCATACTGGTTGACACACTTACATGTGTGAGGGAAATCTCACAAAGATccacccctagatgaagagctacaggcaatcagTGACTGCTAAGAAAGGGGGAATCAGTCCTCCACAGAGACGAGACCTCTGGTTGGTTATCAGACGCCAAGTGGTCATCCATCAAAAACATATACGCAAAACGAGACTAAGCGGATTGAGTGGGTGGGATTGATGTATtgttatgcatgtatatatg
>MSTRG.11618.1
AATCTATTCTGCTCTGACAGGACCGACTTGGGTAAAGAACTCTTGTCAAGCTATGGAGGTTCTGCATGGACAATGGTGATGGTATCAGCCAAAGATGGCAAGCCAGTTTAGTGGATGGTTTTGTGGCATGGTTGTAGGGGCTCAATCTTAGCTCTGCTGGCATAGTCTCTGTGATTTGACTGTACCCCAATTTTCTCAACAGTCAAAAGGGACAATATTCTTGCCTACCACATAAGAGGTGACAGTAGATTGAATTCACTAGGCTTACAGGGATTAAGAAGAATTCTTATTAATTCTTAC
>MSTRG.11637.1
GCTGGGTGCCCTTCAGAGGAGCGCATTACCGAAAAGCTTCCTGGAgaacaaagaggagaaaaaaatctccaaaGAACTCTGGTCCCTGGCTCCATAGAACCCGGAGCAGAGGTGGCTCTCAGCGTGGAGGGGCAAGTCTGGGTCTGGTGTAGCAAGTGAAGGTTGAGGAGAACTGTGTGAGTCCTCTGTCTCTCCAGGCTTTGGGCACTGTGTCCTAAAGGGTATATGGTTTCCTATATGGTATCCAGGATAGAAACTTCCTGGGAATGTCCTTAAAAAGATAGGCCTAAGGAAAGCTATACAATGTATCACATTTgttctcccc
>MSTRG.11639.1
CTCTTTTCTGGGAGGGTGGTCTGATTGGGGTTAGTGGACACCTGCTCTGAGTGCCCGGATGCAGGCATCTGTGTAAACTTGCCCCCGATGGCATGCCCACAGGCCTGCCAGGGTGATGACTGAGCCCATCGCAAGAAATCCCGCAGTTCGGCTAACTTCTAAGTAAAAAAGACCTGGGTGGCGCAGCCTAGGGCAGAGTTGATTATTGTGGCAAGCAGATCTGCAGGCCCTCCGTGGAGCAAATGCCATGCTTCTGTGGGGATGGAGCCTTTCCGGCCAAGAGAAGATCGGATAGCAAGGAGGGC
>MSTRG.11642.1
GGAAGACTGAACATAAAATCTGAGCGGTTAGCAATCATTAAGCACTTACTGTTGTTGAGTCTGTGTGGAAGAGTTCTACAGAGCATCTCGCTCATCCTCACGAGTCTGCAAAGAAATTGCTATTATTCTCCAATTTtatcatttacttatttagtggtatgtgtgtgcatgcacatatgcacaggtGTTTCCAAAtgtgtgcttgtggaggccagaggtcaactgtGGGTGTGATTCCTCAGGAACAGCCCGCCTTGGCTTTCCACACAAGGTCTCTCACTAGGACTCTGGAACTTTTCCTTTAGGCTACACTGTCT
>MSTRG.11663.1
CAGGTTCCAGGCATAGAGAGGCAGGGGCATTGAGGATGATCCAAGGTGTCCATTAGAAGTAGGGAAGATTGGAGGGTGAAAACAACAGAACGGACATGATGGTTTGGGACAGGAGACACCAGGCAAGATCATGGCTTTAGAGCATGGACCTTTACTTTGTAGACCAACACTTTTAGTGTGAGATGGGGATCATTATCTTCACGCTCCGTATTAGACAGGCTTGGGTACCAAGTCCATGGTTTCCTTTCATCAACACACTGATGTTGTCCTGCAGATCTGAAGACAATAGTGGAAGCGCTTACCTCAGCTCTCTGGGCAGATCGAGCTTTGCTTTCAATCGAAACAAGTAAAACGCCACCTAAGCAGAAAATCTGC
>MSTRG.11667.1
tgaagaaCTAGATATGGTGTGGTTATGGGCTAGGAACAATAAGATTAAACTAGATGAGCTAGTTGAGAGCTTACCCAGCTAAAGGcctaagttttaaaatatgtgagTCTTTGTGTCTCTAAAGCACCGGTAAGTCTGAGAAAGGTCTGCTATAGTAGAGAGATGCATTCATGATAAATCTTGAAGGAAGGCCATAtttcagctatattctttgatgtttgtgtttctttcttttatagatCAAGATTGGCAGAAGGGAATGACAATATGTG
>MSTRG.11668.1
AACTGTTGCTGgaaggtctggaaactgttgctgattCATTGCTGTTGCTTCAGGCCGGTGGCAGAGCAGCTTCTGATGGCAGGGTAGTTTCTGACTAGCTTGCCTGAGTGAAGCCTGTGTTTTGTTGTAGTAAATGACTTGCCTgggcttgcctggacttgcccagtttttaggcctagtctcctgaactgccaaattgaagcctgtcatggagtcattCTAGCCTTCTCAGTACCAGAAAATTAGGAATAGCTAATGCTTGGAACACCAAGCATTGTTAGAGCTGCTACAAGCCAGGGGGATCCAGAGAGAATTCTTTCCTTGGGCCTTCTGGGAAACACAAC
>MSTRG.1168.1
GTTAAATTGAGATTCTCTTAATATTGTTTGGAAAGCGCAAATACTGGAACATAATTTAAATTACCATTTGGAAATTATATTGTTTTCCACATGAGACCAAGTTGCAAAAAGTCAAGCTTTGCCTAGAATACACGTGCTTCTTGGCTCCTTCTCCCCTCAATGCTTATTTTGCCAGTATGAACATAGTTTAAATATGGATAATGGACTCAAAGGGCCTTCATAGTAGAAGCTTTGTTCCCAGGACAGCACTGTTGGAA
>MSTRG.11686.1
ggaagatttaGATTAGTGAAATAAAGTTTATAGTACCCAAATAATTCCTTTCATTTATGATATATAGTTGATATCAGTAGTGAATTAAATGAGAAAGACTCCCATCAGCtcagtgtttgaatgcttggctcccAGTTAGTGGAGTGTtaaggaaggattaggaagtatgaCCTTGATGGAAGAAGTATATCACTGTGGGTAAACTTCAAGAGCCCATTCCAGGCCCTGTCTCcattgttctctctgcttcctgcctgaggATCAGGGCATatgttctcagctactgctccagtgccattcctgtctgcctacc
>MSTRG.11688.1
CAACTCTGTCCTGAGCTGATGGGAGTGAAATATAAATATTGTGCCGCTATGAGCTACCTAAAAAACATTCTTTACAATATTATGCTCTAACATTACCAGGAGCTGAGTGAAGGCTTCTGTTGTATCCCAGCAGAAGTTAATAGCtgcccagaagctggaaaaccaACTTCAGAAACACTTAATGTTTAGATCCACTTAGTggtcggaaaaaaaaaaaactttttttttaatgtttaagagCTGCTCCAGCAAATGGAAACAGCAATTTCTTGTAAACAAACCTTTAATACGAAGATATTTCTTGGTGGCGGAAAAACCTAACTTCATAAAGTCaaatttctgagatttttttttctg
>MSTRG.11689.1
aaagcctcaaacacaAAAAATGAATCATCCAACCTGACACCTTAGCTACGGGTTTACAATAACCATTAAGGTAAACTGAGGGACAAAGGAGGACCCCAGGGTCTGCTGCATTCCTGCAGTGCTGAGGTTTCTGAGTCTTGTCAGAAGTTAACACAACCAGGTATATGCTGAACCTACCTGAAAGGTCATGATAATGGTGGAGGATTAGAATTGAGCACAATACAGGTTAATTATCTATTAAGTTATTCTTCATGACTCGATTCATTGCTTCTGGCTCCCCTTTCTGTGCACTCTAAACAACCAAGTTTTTGCCCTAACTAAAGAGAAATAGAAGGCTTGCAGATCTTTGGGAAGTGG
>MSTRG.11691.1
GGGCTCTCCTCATGGCTCACTTCAGAGTTATTTGTTCTATGATCTATTTGGCACAACCAAAAGTTCAGAAATTTTCCCAGATGTGATTCAATCCTCTGAAGAATTTCATGTACTGGAAATAAAGATTTTTAGACTCTATTCAAAACAGTTCTAATTGAATGTAAGACTTTGGAGTATTGTATCCTGTCAGCAAGGATTATAGGAAGACAGCTAACTATCATTCTCGTGGTGTCACATGGTGGGGAAGGAAAGTCTCATCCAAGCAATGCTCAATG
>MSTRG.11693.1
GGGAACTATAAATCAGCtctctctttagcctgaggaggTGTGTTTATGTCTTTCTATAGCAGCATTAATTAGCAGCTGTGTGATGTAGACATTGACTGTTCTCTTCAGCTCCCATGGCTACTGAGTGTTCGGAGTAAGCACTAGAACTGTTAGCCTGTCTCTGTAGTTGTATTGGCATTAGTTAGTCTCCAGCTTGCACAGAATACAATTCCTTAAggcctcttcatcttcctctattGTCTTCCTACACCCTCGTTGGTATATCTACTCTGCATTTGCTTCTTAGAATACTTAACTAGTACAGAGAAACTGTATACATTCTGCACTTCGTGG
>MSTRG.11694.1
aaaaaaaacctctgtttGAATTCCCTTATCAAGCGTTTCCTTTCCCATGGTGCAGCTGTGGGGCTGCCAGCTTTGAAGAGTGACTTTGTTTTAGTCCACATTTCCTTTCAGTCATGACATTTGGGActgtgctgaggcaagaagaaAGGGACTATGCCTTTCAATTATTCTAGTGGATGGAGAGGCATAGATCACCTGTAT
>MSTRG.11695.1
GCTGTAGCAAGCAAGCAGGAGAGAGGTTGAAAGTCCAGTTTCTAAAGATATGGTTAAGTCAAGTTCAGGCAATGTCACCAAAGTGATAGAAAACGATTATTAGAAAATGTAGCTGACTGAGAAAAACTACATTGTAGATCTAGTCTTCAGAAATATAAGACCCTGTCTTCGCCACTTGAAAAGTGGAGAGATGGAACATTACCATCtaaattttctaaaatgttaAAATTACACAAAACCCCACTATGTTGACCATgctgccctttcttttttt
>MSTRG.11696.1
CGGACAGTTAAGTTTTTGGATCATTAACTTGTAATTCTAGTTttccctttgtttcttctctgaagGATCTCAAGCTGAGGACTATAATGGGCTGAATATTTAATTCAGATGTGATGATCATAGGTAATTATGGGTATATGTGGTACTCTATGACTTTTGAACAATAACTAGCCATTAGGTCAGTGACTCTGACAGGTTCATCACTTCAGACAGTTGTTACTTTGTTATGAAACTATTCAAAGTCTCACTAAGCCCCACCCCTTTCCAGGGAGCTGTGGACAATTAATGGTTTCTTGGTAATTGATGGGAGGGGTCACTTCCTCAAAGCTGTAGCCACTTGGAGAGCTGTTGGAAAAAGTAAACGGTTcccaggaaaaggaaaggggatgacagAG
>MSTRG.11698.1
TCATTTTCATCTGCTTGAGTTCATTGAAACTTATCAGGCTAAATTTCATGCTGTCaaattattttatcaattttctttccttttattagtttcttttctaatCCATTCAACACATATTTCTGAGCATGGTACTGGATTTGGAATGCACTAAAATAACAGAAATCAgattcagtttctgctctatagTAGCTTCCTTCCCTCAGGGAGACTTGACATCACTAAAGGATggtaattataaataattataaaaaatgtttaGGAGTTGGAGTCTAG
>MSTRG.11699.1
CATCTTCAATAGAtaatgctggtcaaactggacaggtacctttaaaagaataaaattaaatctcCATCTTCCACCCTGCAGTAAACTCAGTTCCAAGGTTCTTGACATAATAAGTGCTCTAGCTCATAATAGCATCCCTTTTTATTCAATGAGAAATACATATGGGGCAattctcaaaccaccacagaagacGTAAGAATGCAGCTTCCATTTGAACAAATATTTAGTACCAAATATTTTAGTACCAATTGTTTCAGAGCACTCCAATAAGACAAAACACAGCATATGTGAG
>MSTRG.11700.1
gtccacataggaaaggaaaaagaactaATTTTCTTTGTGTAAAGATTATGTTTACCAAGAAGGTGGCATTAAGAGTCTTAGCAATTCTAAGTAGGCAGAAATGGCATCCAAGGAGGAAAACTAAAATGGAAATATAGTTGGATAGAGGTTTGAAACCAAGTGAATTTATTTAGAAGACACATGAAAATTTCCAATGTAAGATATTTGACCTGTATTAG
>MSTRG.11704.1
ATTTTGGTGTCCAAGATGAAGCTCAGAAACATTTCGGATGGATATACTCTAGGATTATGTTAAATGTCAAGCTGACAGAGGAGAGTACAGTACACTGCAGAAGCTGAGGAGACCAGAATAGCCAAGCAGGTTGGTTCTCAGTAAAACTTTTAGAGGTTGTTACAAAAATGCACAGCTGCACAATTTAAGCATGTTTCactgatttgttttttaatgtagggCCTGGAGAGATCACTCTctggttaagaatgcttgctgatTTTACAGAATGCCTAag
>MSTRG.11705.1
TAATTCATATCAAATGTTTGAAACTTTCTTAAAGAAATTTGTCGGGGGAAAACTGCCTCAAAGATTAACCCTTCTTACCTAGATGTTTTCATGCATGTCAAAGCATGAAGAATTTTTCCAAATTTCCATGAGGATAGTAAAGTTACCGTGCATTGATTACCCTCAGCCTAAGCAATTAAAAGGAGCTAGCAAAAGACATGCAGCTGAGAAATAATTGTATCGGGATAAAATTATAGGTGGATCAGATTCTGAAGCTATACCTTTCAGTTCTGTGTCTTTTCCTGTGTCCAACTGGGATGGGCACAGCAATGTGTGG
>MSTRG.11709.1
GTCTCTATCaagcttctttcttcttcctctacagCTAATCTCAGCTAGAATTTCATCCCCCTCTTGGCTGCGAACTCTCATGATGAATCAAAGCTTCCATGGGTTTGCTATTGTCTTGTTATTTTTGAaacaacattattttcattggaTGCAAAgagatgtattttcttttctcccaagCAAATAGATGACATCTGGCCATTCTCTCCCTGTCGGAAAGACATTCTGCTGTGACTGAGCCCATGATCGCACGGTTGTTAAACAGCAGGGATTATCCTGCAGGACAGTATTAAGTGGTATTTAACAGCAAGAGCAACGTTCTCTGTCAAATGCCTG
>MSTRG.11712.1
AGGGAGGGAAGTTCACCTTCAAGGTTAATTCCAGGATGGCAGCATCCTAGGAGGAACTGCCAATCACGTAGATGACTGTTGGTGTCTGAGGAAATTGAATCACTGAATAACTGTCCAAAATGTGTTGGTTACATAGACAGCTATTCAAGTTGCTGTTTATAACATTAAAAGGGAACAATTTAATTACTATATAACGGAATAATTTTGGAAAAC
>MSTRG.11713.1
GGGAGACTGACAGGATAAGAGAGAACTGAGGGATAGCCCAGATCAGTAGAAAGGTCCTCAAGGTGAGATACAGTACTGGGAGTGGGTGTAAATCCATGGTAGAGTGGTTTTCTAAGATCCGAGCAACTCTACATTTGATCCCTAGACCAGCACATCAAAAAGAGGAAATTTATTGTCTTCATACTGTCCCACATGTTCATTTCAGTAAGTGAAATATTTATTCACACTTTAGTGTCAAAATAAATTGGATCTTTTTGTGTGCCTGGGGCATGAA
>MSTRG.11714.1
AGATgagcatgggcagcctctgaTCTTGGGATTGCAAAGGAGTTAGGAACTGATTTCTGAAACCCAACTTTGTGCCATGTTCAAATCAGCTAAAGTATCTTCCCTGTAAGTTTGGCTGGCCTTTGGCACAGTGTTCCTCATCACAAGGAGGACACGCAGATGTAACCACTGGCATTTATTCCTTCATCcaatacttttttttcccctgcaaaGTCTTGAAACACTAACACTGACGGCTTAGGAGAACAAAGCCTTCTCAACTATTTATCCCAACATAGTCT
>MSTRG.11715.1
ggaggaggaggaagaggaggaggaggaggagaagggaactCAAGAATGCTGACCCACTCTACTCTCTGACTCCAAGATTCCCTCAGTCTGCCTCTTTAAAACCAGTGGACAGACTTGTAAAAGGCTGAAAACATTTCAGGTGAGTCCTGAAATAGGTTCTGGATGTTGCTCTGACCATACCTAAGACTCCACTCTTCATCCCTAAGCTTTACTCTGTACACTAGTCATTGATTCTTGCCAGCTCCAGGGCTTCCTACCACACTCTGTAGAGCCAAGCACAGTGCC
>MSTRG.11716.1
aaaagaaaaaagggcagCCAGAAAGTTTCCTTGGACCTCTTTCCCATGTAAATCCGGCCCAGTGGCCTATTTCAATGGCAAATAGCAATTCTATCTCTTTTCAGAGTTACAGAATGTAAGAACAAGAAAAGGGCAACAAGGAAACTCTTTATGATAATGGCCTAAgtaacattacacacacacacacacacaccaaacctaAAACAAAACTGCTCATATTTGATATTCCCCAAGTAGACCATATCTATTGCTTTTCTGGGGAGTAAATAGATTCCAGATCAAAGACACCAGGGACTTTTGACTTTCA
>MSTRG.11717.1
GAAATTCCTCTGAACTTGTTTCTGAAGGACATCCCAGAGAGAATTAACTGAGAAGAGCCACCCTAAATATAAGCAGTACCATCCTTCTGGATGCAATATGCCCACTTACCACACATGCCTGCTGCCATAACTGCTTTTCCGCAATGGTCTGGACCTTCAGGTTGTGAGCCCAGACAAACCTTTCCTAGAGTTTCCTTTTTTCCtggcattttgtcatagcaatgaaaaATAGTAAGTACCATAGTGGATGGAAGACAGCCATACTGGTTACTTTCCTG
>MSTRG.11719.1
GCCTCATGCAGCTTGTGGTGAGACCTTGGGTGCCAAATGTAACCAATTACAGGAGTCCCCATCTACAGCGGCCAGCATCTGTGTGAAGGATTATATCCACTGACTATCTTTAGGGCCAGAGACAGGGAAAACATTGAGACTTTAGGAAAGCCTTTTCCCACCCTGCCACCATTACACTATGTGATAGTCTGGCATAAATTGATGTACATGACAAAGATGCTCTGGCCACTTGACATAACCTAGACTCACTTGGGGAAATGGAACCTCAACTGGAGAATTGCCTCAGTTAGACTGATTTATGACTGTCTCA
>MSTRG.11721.1
TGACAATATACTGATCCCTTGTCTTTTGCTCTTAGCTCCCTGTGAGACAGACAAGATGGataagggaaataaaatatagaGATCAAAACCCCATGGTTTTTTGCCATTAGCAGAGTAGCCTAGGTTGAGACTCAACCTCTCTGAATGCTAGTTCTATTCTTCAGGGTCTAAGACAAATGTTACTTCTCTCCTCAGGAAGGCAAGCTGGGATGACAAGTGTCCAGGACCTGAACTCAATGTCTGACTGTTGAGTGAAGAATCTCAAGTCCCATCCATATGAAAACCTATCTAACTAGCTTTGAAGGGCAT
>MSTRG.11722.1
GGCGGATAGCCTAGGAATGAATACAACCCCACTAGGGAGCCAACAAGGAAAGGGGAGACGTGTACTCTTCTTGGTGGGAGGATGGCAGACCTAAAAACAGCCTTGGAGCCTCTTGTCAAGGATATTGAGCTGTTGAGTTTTCAGTGTCTACTTGGCCAATGTGAGTCTAGGTAATGCCGTGAAGGTATTTTATAGCTTTAAAGAGAACAGCCCTAGATAACGTGGGTGGGCCGGTCCAACCAGCTGAAGGGCTTGGAAGCAAAACC
>MSTRG.11744.1
GTCTACCTATCCCTATCTACAGCACCCTGAGTTCTAGTGGACAGGGAACTCTAATCCAAGAAGGAGTCGCTGAAACCGTGGTGCTGGGAAGAATATACAGGGTCTTGAATTTTGTTCTGAAAATCCATAGGTTGCGGATCGCCTCGGCCTTGGCTCCTCTCTGCTCCCTCATTTCTCTTCTGAATGGTGTGATGTCTGGTTCTTTGGCTCACTGTTTCTGCCTTCTCAATGTCAGCTAAACAGCCGTGGGCGTGGGCTTCACAGCTGGGGGTGGAGCCTTGCAGCTTGAGCAGCAGCCCCC
>MSTRG.11751.1
ccggGAGGGGGTGATATTTTTGTCCTGAAGGAATTTGCCATATATCAGGAAGATGATTGACATAAAATTGTATTGCTTGACACTTAACGGAATTAAATTACCAAAACGGTGAACCAAAGGCTCCTGGGAACCTTCTAGAATGAACAGATGTAGTTGTACTCACACTGGCACCTCTGAGGGCTGGCAGTGTTGACTATATTACTAGCCCATAGCTTAAGTGTTCCCCTTCTCTCTGGATTTCAACCCATCTGTTGCATGACCCAAGCTTCCAACAGCCAAGTTCCTGGCCCTCTAGAAGCAACATCTGCTTGTTCTCCTG
>MSTRG.11752.1
aaaaaaaagaccctgagGAGGGCAGCATGGTGGGGTGGGTCTAAAACTTCCAGCTCCCCAAGAGTGAGGTCCAAGGTCTCCGTCCATGCATTCTCCTTGGGGGCGTTTCTACCAAGCACAGATTCATTCTGGGACAAATGGTAAGTGGGACCTAGTTAGGAGTGACAGCAGCCATAGCCAGCATTCACACCACATGGTTTACTAACTGTTACTGAGAGAACCAAACCTCTCCGCTGCCCACAACAGCCCTTCAAGGAAGGAAACATTTCATCCTGGACCTATAGTTCAG
>MSTRG.11764.1
CTCAGGGCTCTGAGAGATGAAAAGTGGCTAAGGAAACAAGCCCAGAATTAGAACAGGAGGCAGTCTCATGTCCCCAGATAGTCATTAGATAAGGCTTTGCATCCTGACCCAAAAGCGTGGGGAGCTTGGGAAGGGGGCTACGCTCCAAGAGTGTGACAACTGTAAGCCTAGGGAAAAGTGGGCTCACAACTGGGGACTTTAGGAATCATTGTCTTAGCTGGcaggtggtgtacacctttaggaggcagaggcaggtggatctctgaattcaaggccagcctggtctaca
>MSTRG.11830.1
GGAAAACCTTGCTCTTTATCAGTTTCCACGGACATGAAGCAGAGCAGATGAGGTCAGATGCTGGTTGGAGGCAGCCCAGGGAGACACCCTGAGTTATCACTGCACTGCCATGGCTGGCTGCTCTCTCTCCCTTCGGCTGAGTAAGAGAGAGCAGGTACCTGCTGATTGAGAAGAGAGGACCTGGGTAACCTGAGATCTGAAAGCAGGAAACTGTCCTTTTAGACGGCAGCGGATCCACAGATGTTACAGACAGTGCCAAAGTTCCACTCAAATTTGAagttggaaattaaaaaaaat
>MSTRG.1184.1
gaagaaagCTCCGGCTGGGTCTCTTGGCTTGGTCGGCGGGTGGCTTGGTTTGGTGGAGATGGTATCTGGGAGCACTGAGAGGCTTTCTGCAGGAGACTAGGCTCTTTAGACGAAgccctgctccattgctccccacAGAAGATCCCGATGAGAAGATCCacggttttaaggcatttattgtcatgacgAAGAGTGGAGATGAGAAAAGTATACCCCACTTTCTTAGAGAGGGCCTGAGGTTAAGTAacttttgcaggaaggagtgtctgggaaggagagcttaattggctaagcccttcag
>MSTRG.1185.1
ggtggggtgggggtgggggtgctggaaACTGTTGCAGAGGAGGTCTGGAAACtactgctgacccattgtcctttcCTCAGGTCAGGTGGCAGAGGGGCAGCTTCTGATGGCAGGGCAGTTTCTGACTAGCTGCCTGAAGCctggcttgcttttgtttttgtgctagtaactgacttgcctgggTTTGCCTGGACTTGCTCAGTTCTTAGGCCCAGTCTCC
>MSTRG.11860.1
ggggtatgTATGTTTGCCCACATATATCTGTTCACCTTGTATATACAATATCTACAGAGCCAGAAATGGGtaccagatcccttggaactggagttacggttgtgagttatgtgggtgctaggaatggaactccATATTCTCTGGACAACCAGCCAGTGTTGTGAACTACTAAGCCATCTACCCATCCTTATTTCCTGAGACTCTCACTGAATCTGCATCCCATCTATCAGCCAGATCCAAGAGCTAGCGAACTCCCA
>MSTRG.11917.1
ggagaagaaagaggagatgtGGGAGGGACAGACTAGCATCACTCATAGCCCAGCCCCCACTCACATCTGCAGCAATCCATGAGGCTGGGTGGAAGATCCATTAAGTACCCTGCAAGACAGGTCCTAGAAGGGATGGGAGGAGGCTTCGGGGACAGCCTGTAAAGTTCCAAGCTTGTTGAAACATCCTGTTactgacaaaacaaacaagcaagcaaatatcCCCTCCCTGGACTGGGGTATGGCTG
>MSTRG.11918.1
GGCTGTTGATGCTATACCTAGGGTATGAGTCAGAGGAGCCAAGGAATGGTACCCTCATGCCCAGGCTTCTAATCGGGAGGAGGTTAGCTCAACCCAGCAGCTCAAGGGAACAAGAACCTTGCTAAGGATGCTGGGATTTGGGTCTCCTCAGCCTTTGTCCCATGGGCACTGTCTGATGCACACATTCCTCAGGATGTCTGAGGTGTTTGACCATCCTCTCATGATGACAATACTCTggtgaaagaaagagaggaggtgcGTACAGACAGAGCACGGCAGCAGCCACCTTCCCTGTGCTGGCTATAGGGTGGAACTCGCAGATTGCATGGAGGGACTCGGGCAGCATTGACACCGCCCTTATCAGTCCACGGGTGACA
>MSTRG.11919.1
aaaagactgaaaacagTTGTTTGGTAACTGAACTGCAGTCTGATGTCCTTGGAGCAGAACTGGGAGGAATTATTAAATGAGACTCTTGTGCTAGAGTGAATTCTGTGTGAACCTTGTGAAGCCAACACTGACTATCAGTATATTAAACAGCAACAGTTCCCACAATAAAATAGGAAGCCATAGTTCTCGGTTCTGATGGTTAATCCATGTGGATCCAAAGCATCAGGG
>MSTRG.11920.1
GTCAGTGGGAAGGGGGAAGGGCCGTGGCGGCGGGCGAGGCTTCGCAGTTAGCAGCCACAGACCCCAGAAAAGATTCAAATGCGCACTCCAGCCGGAGCGGGAACTGGGACCTCTACGGAATGTCAGCTAAGCCGGCCCTCCAGCTTGAATGCTGCGCGCTTGCGCCGTCTGTGCTTCCTCGTgggcttcctcttttttttcctgcacTGCTATAGTGTCTGATTGCATTCTGGCCTAGTAATGGTGATGGAGCGaacagggtggggaggagatgggTGTAACCCAAGCACCCTTGTCAACACGTCCAGATGGTTGGggaatgtctggctgtgggatgGCTCTAAGGGGAGGGACCTCAAGTGGGGTGCTAGGTGTGCCTTGCGTTTCAGCGTCTCCAAC…
>MSTRG.11923.1
ctgaCACGATGGCTCTGTGGGCAAAGGTGTTGGCTGCTAAGACTTCATGAATTCAGTACCCGGGACCCTCGTGGCcgagggagagaactgattcctctGGGCCAGTTGTCCTTAGACCTCCATAAACCATTCATGACATGGgcagaaaataaatacaatgtgcactaaaaaataaaaatacaacaagCATCTCTCCCCTCCTTGAGGAAAGGGGATACATTAGTTAAACAACTCTGTTACATAAAACTCCACACAGAAATTATAGAGGCTGGTGATCCAATGCCTTTGGCTGTCAGCTACACTTAACAGTTGCTAAcattttg
>MSTRG.11924.1
agaagatacacACTACCTGAGTGCTATTGAAGTCAAAGTCCAGAGATGGCATCGGATCCCCTTAGGTTGGAAGGCACAGCTTTGGAAGATCTTTGACATTCTGCCTGAAAAGCGCCCCAGCTAATCATAGACTGTTAGGGTGACGGTGATATCTGGGGCCCTCACACTCAGAGCATGAGCCACTAGCAAAAGACCGTCTAAGTTATGCATCCAGAGGATGCCCAGGCATTAACGTACAGACCGTGGTTTAAGCCACCACCGCAGGCAATGGTGTGGC
>MSTRG.11929.1
aaacaaaccaaaaaaaccaaagaaacataaacaaaacaaaaaaaaaaaaccccaaaattgaaaatacatatttcattaaaaaagaataatggtGGCAAAACAAACCTTTGCCCAATGGCATTGGATATTGTGGAAATACACCTAATAAACACCGTTAGAAGCTGGGTAGACTGAGGTCTAGCGCAGGAAGGACTGCTTTGGGTTTGGGGCCAGCCTAAGCTGCAtgggctagcctgggccacagggtaagaccctgtctcaaaacaactacAATAGGAGGGGGAAAAACTCACACTGAGATCCACAACAAACCTAGAGGAACAACTAGAAAAGCTGTtactctttat
>MSTRG.11930.1
gacagatggatagatggataaatggatggatgaatgggtagaGAGATTGATGGTTaagtaggtggatggatggatggatgaatgagtgggtgggtgggtggatggatggaaagaCATTGGCACAAAAGGTGCATGGACAAGGTTCTATCTCCTCTCATGGACTGTGCTCATGGCACCAATGCTGACCTGTCATTACACCCTATAAATCTGTGTGCATAAACAGGGTCTAACTTCAAGCAGAGACAAACTTCCTTGAAAAGAAGCTTGTTGGTTCAAAACAGTTGCCTCTTTGCAGGATGTGTTACAAGAACTCCAGAATCCTAAGGATCTATAGTCACAATGTATTCTTTCCACAGCACATTTGCATAAAACACTTCTATTACTGAAGCTTCGGCAGAC…
>MSTRG.11945.1
TTCAAAGTGAAGAGAGCTTCCTTCCTGCTCTGCCAGGGcatgagctcagttcccagcacccataccaggcagttcactatgtagcccaggctagcttcaagccGGCAGTGTTCATTATGCCTTGGTCTCCCCAGTGGTTGGATGGCAAGTaggcactaccatgcctggctttacgatgtgtttggggctggagaaggaATATGTGCCAGCCATGTATCCAGTACCAATGGGAACCAGAAGAGAATGTCtggagctagagctacatagggagttccaagaCACCATGTGCTGCACAAGACCTTGCC
>MSTRG.11952.1
aagacaaaacaggGCCGGTTGCTAATGTAGCATGACCACCTGGAGCTGGTGGAGCCTACATTCTAACTAGGGTCAGCTGCCTGAGGTTGACATCCAAGGGCATGGGGCAAAATACTTTGTTTGACCATGGAAAGCACTTGCCAGAGGGCAGGGGCTAGGCTCATGGGTAGGGCTTGCCTAgtaagcacaaggccctgggctctGTTTCTAGCTCTGCATGAACCAAGTGTGGTTGCACATGcgtgtaatcccagtactgaggaggtagaggcaggaagatc
>MSTRG.11953.1
gggagaggcaggcagagatgcTTTACGACCCATAAACACTCGGGAGGagattgtgaattcaaggccagcctcagcgaCTCTCTCTAAACCTGCTTCCTGCCTGTATTATGGAGGGacaaaggtttgtttgtttgtttgttttttctcgcATCTTTATATATCAGAAAGTTATGCTCTTTCTAGTTCTAGAGGTACCTTGGGTACCCAAGATGAAATGGTGTCAAGGGCTGGCACAGGCAGGCAGCCCTGCTGGCATCAGGGAGaatgcaggcacatacacatcTGCAGCCTGCC
>MSTRG.11966.1
gagagagagaaagaaagaaagaaagaaagaaagaaagaaagaaagaaagaaagaaaaatatcatgcATTTCACAGTATTGTTATGCCAATATTTTGCCAGTATTTGTTATGTAGCTAGACGTCCTTAAGAGACACCAGGTCATAGAAGCCATGCTGACACCCAGAGCCTGGCTTCTCATACACACGATGTTTCTACTGGCTGCAGAGACTGTCCTCCTAAGGATGGGGGAAAGCACAGTCAATAAGCATACAAGACCTAGGGGGACAATGATATCCCAGAGCCACAGTCCTGTGGCTTCACCCCAGCCTTTTAGGGGAGCAGAACACAGGCGATGTAATTGTGG
>MSTRG.11977.1
GAATTATACTCTTTTGATAGTTTTTCTGCTGCATTATTTCTGTCCTTTCCAAGCTCCAAACCCAGGGAGTCTGtgtattcaattttttttaaaaagttgctgtTTTATAGATTATGTGATTAATTCTACATTCAGTTTATCATTACCAAGATGGCCACTCTTGCAGGCAGCCTTGACGGGGTGGACAGGTGATTCAGCTGTGTGGCCAGGCGAGATCCAGAGACCACACAAGAAGCAAGGAATAAcaggacaacacacacaccacttatgGGTCCCTGAGAGAAGGATGAGAATGGGGTTAGAGGGATGACCGTAGACATTGCTGTCCCACTAGCagatgggagggggcagggaggataagggaaggaag
>MSTRG.11990.1
GCCGTGGGTCTGCTGCGGCGGGGTGGTGTCGGATTGCTAGGCAACCCCAGGCAATCCTGCAGGAAGGAGGTCTGTGTGAGCCGCTTGCACAGAAGAAGGGCTCTTGTCCCTTTTGTGTGGATGTACTCAGCCAGATCTGAACAGAGGTCCTGAACAGGGAGGAGGTGCCGGCTCTGGCGGATGGCACAGCTCACGTCCTTCTTTGGACAATTGGATTTTCAGGAGGATGACAGAGAAGGGAGGGGTGGCCATGTGATGACTAACATCTGGAGCTACACTGGGAAATCAGCCTGATTTCTGCTTCCCGAGGCCCAGGTGTTTGGAactgtgcaggcaaaacaaacGTCAGGATGCTAATGGCTCTTCCTGGTTCCCAGAatcctttcagcaggaagcaga…
>MSTRG.11994.1
GGAATTAGTAGGTTCGGCGCAAGCGACGTAGGTCCGGGGGTTCGGGCGCGGCTCGATGCGCCCCAGCACCTGTGCATTGTGCATCAACGGCGGCTGGCGACCAGGATGGCGCCAGCTAGGGCATGGGCAGGTGGGGAGGGCCTGGGTCTGCAGAGGGGCAGCGCCTGGCTGGCACCTACGCAGGGAGCCCTAATAGCTCGGCGGGGCAAGCCACGCACCCGGGGAAACGCTGGGCAATCAGGCAGGGGGGCCAGGGGCGGGAGCCTAGGGCAGCGGCCCCCCTGTCCAGCCGTGCAGACTGACAGCAGCCGGGCCCG
>MSTRG.11995.1
caattttctccctcttcctggtGAGCCTTAGACGCTACCCAGAAATCGTGCCCCTTGCTGGGGCGTCCAGATCAACCTAAGTGCCCCTCCCCGAGATTTGGGCTCCCCTTGGTGCAGAAGAAGGGTGTTTGAGCCTGgctgcccggcagtggtggcatggCCAAAGGCACCTCCTCGGGGCCAGCGGCTCCTCTCGGTACCCAGGCTGCCGGGGTCGGGTGCGGCCGCCCGCAGTGAGGGCGG
>MSTRG.11999.1
TTGGGACAGGCTGCTTGCTAGGTGCAGTTGGACTTGTTCTGCCTAGGCCTTAGCAATTTCGCCCCCAACAATGGTAGGTAAGGTTGGGTCCTGGTGGGCCTTTTTAACAGGACGCTTGCCCAGGGCTGACCAGGGCAGGGGAGCTACGCATTGTTAGAGCTGAATGCACTTGCTCACCTACTTCTCTACCAAGCTGGTCTGGGGGCTGGCAGAGGCCACTATGGGAGGGGCCCTCCTTGTCCTGACAGGTAGCCTCAGACTGTGAGTCCTATCAAGAAATCACAGCAAGCTCTTGGCACAGATGTCCTGGATGCCAGAG
>MSTRG.12000.1
GCATGGGTCTCGGGCTCACCAGGGGAGCTTGTGATCCAATGTCTCCTTGGCAACAACAGTGTCTCCCAGCAACCTACCACCCCCAGTGCCTGCAACGCCCCTAGGAGAGAGAGGTCCCCAGGAGCCCAAGTGTGTCTGTGCAAGTTTCAGGCACTCCTATATCTGGCAATGATAAGGGGCAGGGTGGCAGGGCATGCATGGGCGGCAAAGGGAAAACCCAGGGCTAGCCCCAGAGCTGTCAGGGAGGCCCCTTACTGGAGCTGCTGAGGGAGTGGGGAGCCCCTGGGTGGCCACCAAGCCGCCAGTCACAGAGGGAGATGAATAGCCTAAGCCAGGTGGGTCCTGTTCCTCCCAGACCCTGAGCCACCCAGACCCATACAGTCCAAGGCTGTTGGTGTT…
>MSTRG.12030.1
ACTGTAGCCAGACCGTCTTAGAGAAGCAGAATGAAAACAGCGATGGTTAATGTGGTGGGGAGATAGAGGGGAAATCCTCTTCTGTTTAAACACTGACATATAAATGTGTATGAGAAAGAAAGCTGCGGTAAGCTGCGGTGAGAGTCTCAAGGTGCGACCTCCACGACTCTACAGTTCCTGTGTGTAGGTTGCAATCTTCAGTACGACAATTAAAATACCAAAGCCCCtgcagatgctgaggcaggaggatc
>MSTRG.12074.1
GGACCGCGTTTCCGTACTGGCACCGCCCCCAAGTCTCCTCAAGGAAGCCAGGGACGCCACTTCCGGTGCGCGTGCGGCTCGTGCGGTCCCTGCCCAGGTCTTGGGTGACGGACCCTAGTTTCGGGGTCGGTGTTCTGTGCTTTTCTCGGCTGCGGTAGCTGCCAGGCGTGTCCCCACGCCGCGGGCACGTTTCTCGGGCGCCCCGTGGTCGTCCGAGGCTCCTGTCCACCATTCGGAATTCGGTGCCCGAGACCTCTGCGGAAGCTGCTGGGGAAGTGGAGAAAGCAGTCCGTGCCGTCCGCTTTATACTGACCACATGTTGAAATGGCTCTTGAGTTCGTTGGGCTGAATAATAAAAAGGTTTGGCTTCTGTGAATCAGCCTTTCCATTACGTACGAG…
>MSTRG.1211.1
TGGTAGAAGCAGATAGAAGAACTGAGCCATGGGGGCAGAGAAAGggggcagagaaggacagaaaaaaagacagaaagaaggccaGCTGGGAATATGTGAAAATgcacagagagaaagatagaacTGTAGGGACAAGCAGTCTTTTCATATGCCAGGCTGCCGCAGTTAACAATTGAGAATACAGAGGCACAGCCATATAGCCATTTCATACGATGTGTGAGTGTGGGTCATCCCAGCACAGCACTCAAGCATGACTTGGAGCCGAGGATCCCACCACCACACATGatcacaacaacaaaagcctCATTTTCTACAGCGAGCCTGGTTGAGTTATAATTCAATGCACTAAATGCAT
>MSTRG.1212.1
aaaaagtaaaaaaataaaaaacctaataAACCAGCTAAATATTTACAAGCCTGTGGTTCTTCCTCACCCATGAGGTGACTCCAACTTCCTTCAGTTACATCTTTGTGTCCTCTTTCATCCAGAGGTCTCAGCCCTAATTAACCCTGAGTCCTCCAGACAAAGATCCACTACTCTGTCTATACAAAGCGACTGTGGAGATTAAACAGCCCATGCCCCCAAGCTAGTCTTAAGGAGCCACAAAGACAAAATGCACAAAAAGTACGAACCAACTTGTTACATGGGAAAGCCTAAAGCCTAATTCCCTTTCAAGTACAATAAGAAGGACTTCATTATATCAGAGTTTGTACA
>MSTRG.1213.1
CTGATACCTACGAACTGTCTCTTCTGGGCCTCTGACTATGTGTGGTGCTTTCCATATGGTAACTCATTTAGGACAAAATATGGAGTATTGACTAGCCATCCTTGGAGGTTTAGCCTATGAAGTCAGTGAAACTTAGAGTTGTGTTTTTGTTGCCAATGTTCTAACACTGAAGGAGTAAAATGCTAGAAACCACTGGGTTTAGAATACTTTCTTTGGAAAGTACAGGTCGCTCCTGGTGCTAGATGTTAAGTGTGGTAACCTGGGCAATGAATGAAGCAGTATGGAAAACCATGTCACCTTAGAGATAAACACTTGATGCTTTGCCCCTGAGATACTGTTG
>MSTRG.12142.1
GTCCTCCTGCCCCACCTGACGGAAATAATCGCAAACTGAAGTCCGCAGCCAAACTAACGTTATAAAAAAACTTAAGAACGGGGGGAACTTGTGGGGGGACGCCACCCTGTGCAAGTAGGTGGTTACTTAAAAATCCCACCGCAGGTTGGGCCTATgtaactttaaaaaggaaaatgccaGTAAGCTTAAAGCAGGCGACATTTCATCAGAATCTTGTTTGGTCTGACTGCTCCAGACAAGGAGGAAGGACCCCCTCCTGGAGGAAGGTTCTGGGTCTGGACTGGGTCTGTCTGGAGTGAGCCAAAGGTAGATAGTTCTCATGGACCCAAGGCCCTCGTGTGGCCTGCATTAGGACACATGACGCTTGGTCAACGCCAGATAGTTGAGTTCCTATGCTAC…
>MSTRG.12145.1
ttttggggcttggggcttgcgctcctgctcctgaagatgtaagcaataaagttttgccgcagaagattctggtttgctgtgttcttcctggccggtcgcgagaacgcgtgtaagaccacAGTGTTCATCTGCCTGCAGCCTGAGACTCTCAGAGGCATGCCTGGGTAATGCCTATAACTTCTGGACCACTGTCTAACACAAAGCTTTGAGAGCAAGACTGAGAGCTTAGAGGTCTTGATACAATCCTTGGAACAGCA
>MSTRG.12146.1
CTCTGGAATTACCAGGCTGAACTGGACTCTCATTCCCTGAGGACCTGAGACTTCTGGAACTGGGTGTGGCATGAAAGACGGAGAAGACAGACAGCATGTGGGCAAAGGCCTCTCTCTAACAGCCAGGGGCTTGGGCAGGTGTCTGGCAGCTACATTCCAATGTAAAACATTTTTCACTAAAAAAATTATTCCAGAGACTGTATAAAAAGCTAAAGGTAGCTCTGGGGGTGTTCTAGAATGCAGTGGAATTTTTCTGCCCAGGGAGGAAAGAGGCAGCAGTTGACATGGACATGAGCCACCATTTCACTCCAAGATGCCAGGGTCAGTAGAACAAAGAAACTCTGGTGTCTTGGGAAGTAAACTTGTCACCCTGGACAGGGCAGAGAGAGGGCCCAGGAA…
>MSTRG.12147.1
CTTCACTCAGTGGGTACTGTAGATATCACTAGCTGAGGCCGTGTGCTCTTCACCAGCAAGGACAGCCTATTTGCCTGGCAAGCACAGGGATATCTCACATAGCAATTAAAGCAAGAGTGTTTCCTCACAGGTGACAATAGAAAGACAACACTTAAGGACAGAGCAGAGAGCACACCCTTACACAAAGTGTGGGTGCTGTGAAGATCCTGTATTTCAGGGGATGACAGCTTTAAACATCAGTCTATGATTGGAACCATCTAGAAGACATGGAACTATGAAATGGTGCACAAGCCAGCAAGATATTTCATAATAAAACTACAAATACACAAATCTGTGACCCAGCCACACTGTTTCTAAggattaaaaaaatcaacattaaaTAATGCTCAAAGAAGAATA…
>MSTRG.12148.1
AAAAGTATTATTTGAATCAAACATAATCTTGTGTATATACTCTGGTGTAAAACAGATCCACCTATGCTTGCTGAATGGTTGGAATCATGTGGTTTGGGGTTTGACTTCTCAACATTATTCATAACTAACTGATAAGGCATGGATGAAAGGACAAGGATACGTAGATGTGGGAGAAGCTAATGGTCTGTTGGAAGTTTTGCTTGTAGAGCTcatctgcttgcctttgcaaGAGTAGAAATGTTTTGACATAAAAATCTAAGATGAATGCCTTATCCAGCATGTTAGATGATCTAGCTGCTGG
>MSTRG.1215.1
GGGAAAGGGGGTTATTAATGTGTTTGATGTGCAGGACCAAAGTCTGTCATAGCCAATTTGAAATGTGGTGCCTCTTTAAAACATAACCAAAGAGCTGGTCTACAATTCCCAATCTGCCTCGGCATATACAAATCATATATGCTGACAAATGATAAAGGGAATTGGAAAGGTTGAGAGGATGAAGTCAATAATAGATTTATCTCCAGACATTTAGCACTTGGAGTGCATCTGTTA
>MSTRG.12154.1
gggtaggggagcatgctggggggagggtatagggaacttttaggatagcattttaaatgtaaataaagaaaatatctaataaaaaatgtaaaaagaaaaaaacccatttGTACTTCTTAAGATATTTAAATCTAACTATATAGGGGAACTCTTACTGCAGCATTCTTTCAGTTATTTGCACAGAGAataacacacactcatgcacattgTAGTCTGTTTTGTGTAGCATCTATGTTAAAATATGATTCTTTCAGTTATAACAAG
>MSTRG.12155.1
GTGGTAGAGGAGGAACAAGGTTTGAAACATACCAGGTCTCCAGCCAGTCCAAGGGAAAATCTGTGAGGCAGTAACTGTGTATATGTGAATACAGGCAAAGGAGTCTCACCAGATCCGAGCCAGAATGGAAGCTCTTTCATAATTACTAGATCATAGTAACATACTTAGCCATTTTTAAAGCCTTGCTTTTTGTCTATTCGTGAGACACATCCTTGTGAAAATAATCGAAGAGGGTCAGTGAGTTGGTCCAACCCGTAAAG
>MSTRG.12156.1
TACAAATGAATGGACAATTGTGAGCACATAGCCAAAGTGTAGTGGTATTTAAAGTGGGAATTACCAGACCTCAGGACCCACATCACCTGGAAACTGTTAGGCAGGTAAATCCTCAGGAGAAAAACACAGACTGCTTGATTCCAAAttgtggagaaaaataaaaacatataaaacctATTCGAgtttatacatatgcacacacacaggctcacagacTGAGACCTATATACtaggtggagaaagagaaagagtgagagaataagaaagagagacagagacaaagagaacacAATGAGAGGTAGAAGAAATATACACAACATTACTGTTTCAGTGTTTAAGGCACGCAGACAAAGAGGAACAGGCATGAACCTCAGGCCTTCTAATCAAGCACTGAGGAGC…
>MSTRG.12160.1
ggacttttaggatagcatttgaaatgtaaatgaagaaaatatctaattaaaaattggaaaaaaattaacatgTTGAGGTCCCGGATCTGAGCTacatcaagaagcagagaggaggaaatggatGAAAAGAATTAGGGTATTCTAATGGTGTAAACAAGAAAGCTCACATGACCTTGCCTAAGAAAAATGTGTGACTGTGACATAAGAGGCTGAAATGTTACTCATCAGTCTACCACAAAGTAAATCACAAAAACTTACCTTAATGGCCTTGGAACCAATTTTATAGGATCCTGAACTTAGTTTCTGAAGAGCTGGAAATGAATCTTGTCGATGAACCATGCAGACATATGCACAGCCTGGGTGGAATCATCTATGAGAGAAAAGTCC
>MSTRG.12162.1
CAGGAAGAAAAGTGATTTAACACAGAAAAGAGTTAATCTTGACTGCCTGAGAGTTCTACTCTGTGCTAGTAACAATAATAGTGTATTTTTTTAGTGTACAGGTGTATTAGTAATTAGACAAATTAGAATACATTAAAATTGTGCTTATTCATAGAAAACAAGACATTTTTGCTCAATTGATgtgaatatttatgataagaaggaccttgtactggctagttttgtgtcaacttgacacagctgg
>MSTRG.12168.1
tgtgtgtgtgtgtgtgtgtgtgtgactttggaAGAGCAAACAAAGGAAACTGTAGACAGGGGAAAGACAAGTGAATCAGCTCTGCTTTCATCTCTGCTGAACCCTAACCCCCTAGCTCTGGCCTATCTTTGTCTTCCTAACAACACCAGATATTGCCACTCAGATAAAAAGGAGAACTGAGGGTCAACTTGATTTTTGCTTACTTAACATCTATTCTCCCTCTGCTGCAAATAGAATCTTGGTTTTCCTTAGGAAAAACTCTTTGTCCCTTGCCACACACCAGGATTCTGGCACTCCCTGACTCCAAAGTGGATATATCCAGGCCTGTCCTGCCCCTGGCTACCAAGGTCTAGAGATGGGTGTGTGCTCTAGGTGGATCAGTGAAAC
>MSTRG.1218.1
AGGATCTTGTATCCCATGGCCTTGGCACACAGGGCTTAGTCATCATATTCTAAATAAATCAGCACTATGTTTGTGCTACTGAGGGGACATGCTTGGGACTATTTAGAACAATGACTTCTGAAGGACACTCTGGCAAAATAAAAGCAGAGCAGATAAATCAAGAGGCTCGCCATGTTTTCAGGGCAAATTTTGTTTACTAGCTCAAATTGTAAAAGGTTTCTGAGCATAATGCATGACCCCTTCCTTTTTACCTAGCATCTACAGAAGTTCCTGAC
>MSTRG.12182.1
AATACTGGGTAAGCATCTAAACAGAATCCATCATAGATGGTCATGGTcgtactgtgtagccaaggatagtATTGAACTCATAACCCTGCCTtggcctccgaagtgctgggattaccaatGCATATCACAACACCCAGTTTATGCtttggttttggtatcagtgtgGTACTAGCCTCCAGGTGAATAGGAAATAGTCAGTCCTCTTTTGGAGAAACTTGTGAAGGATTTTAATTATTCCTCTTTAaagacttaatttttaaaaattac
>MSTRG.12191.1
taaacaaacaaaacaaagaaagaaagaaaaaggaaaaagaaagaaagaaactgaagacaggATGTGGATGAGAAGTCATAATCACGAGCCTAACAGCCAGCCTGGCTCGGTCCTCTTGGCTCTGCCCTCATGAGTTTTGCTTTGTTCTCAGGACACCCTTGCAGATCACCGGGACCCTGCGGCTTTGTACCATGAGTTCCTCTGCCTTCCAGAAGCCAGC
>MSTRG.12192.1
catgatgtaaatttCTGAGAGGAGTATATCTGATATTTGACCCTCAAAgaggtcgtgacccacaggttgagaaccactgacatcCGTAGTTAGTGACTAACTGATCATTCTTGGTTTCTGAATGTCAACAGACCTTGAGCATATAAAAAGTCTAGCATTTTTTATAAtgttaaaaatgcaaaataaaatggGCACCTACTTCAGGGAGAAAGTGCCCCCCCC
>MSTRG.12246.1
GGGGCAATAGGGGACTTCAGAGAGCTCTGATGGTGTATTTGAGATGGGAGTATGCAAATAGACTATTTGGGCAGGAGTAAAAGCAAGAAGCTGGTAGCTAAGGGTCAGTGCCACTCTTGATAAGACTGCACAGTGCATAGACCCCAAATTCTTTGAGAGCACAACCCTGCTTAATAACTTCTCTTGTGCTGATGGGACCAGTTTGCTTCATAAATGATCCTTGGTTTGTTCAGAGCTAAAGGAAAGCCCAGAAAGATAACTTGCCATAGTCAAATTATATTAGCACTCAACATCTTAG
>MSTRG.12247.1
ggaagaaaaaaaatctgaacttGGGAGATGAATGCTTGGAGATTAAACTTGGATTGCTTTGGCTGCATGATGGAGTTCCATACATTATGTCTTTAaggcaaacacaaaaacaaaaataaacaagcccAAAGAGTGTACTTAAAAGTATGTCTAGGAAGGACGCTTCAGAACCCATTCTTTGACTTTCTGCTTAGAAGTGGCTCTG
>MSTRG.12253.1
GGAAATTGAAGCATATGTGGGAATTAGGGTGGTTGAATCAAACTTTCAATGAGCATACACAGCTCTCCAGAAATGAAGTTGGAAACAGTGTTCTGTTCCCGGCTGTGTGCTTGCGTTGTTCTAGATATAGACATCTGGGCATTAAAGTACATCTGAACCTACTACTGCCACTTAACCAAACCAGCATAATTTATAAATGCATTTCAAGTACATATCATTATACCCACAGGTAAAGATAGCTCTCACCCTTTTTCAAAGATGTTCTCTT
>MSTRG.12256.1
GTATATGTTGGACACTAGACTTGGCAAGATGAAGGTTATTGTAGATATTATTAAGAGCAATGTTGGGAATTAAAGGCCAGTGGAATGAATTGGCAGGGGGAAAGGACTTCTATTCTCATCCTGAAGTGATCTAATTGGACAGTGGATAACAGGGAATTTTTTATCAGTCTTCAGTCAGCATTGCCTATGTGTGCCTGGAATCTTTGTAACATACAAGAACATGGGAACATCCAAG
>MSTRG.12257.1
ctttaaaaaagagtCTCAGTCCTGAATGGACAGCTAAATGTACTGTGGTATCCAAGATGGGATCTCaggacagaaaaaacaaacaaaaacaaaacaaaacaaaacagaaaatgaatcatCTCAGAATAACACTGTAGTTGAATGATACAACTAGTCAATATTGGAACTGTTACTAACCTTGATCTTTAGTTCATTGTCATAGATCAATATTGGCTTATTAGTTAT
>MSTRG.12259.1
aaaagaggataAAGGTAAGGGTGTGTGAAAATACTAGCAGATATATAAGTAAATACactgaattgaaatgaaaactTTCCATCTAGGCTGACAGCATTTATGCCAAGAGCTATGAACAGACCATCTAACGAACTCTTAAAACCTGACATAACAAGCCATCATTCAAACTTTTGGTCAATTGTCCAAAAGACTTCTGAAACCTAAGAGGCTATTCCTAATATCCTTGGTTGGTCTCCAGAGATGGAAGATAAGTTCTTATTACAAAAGATACTGTTTCCTTAAGACACAAATTCCAGAAGCCCTGATCTCAATCTGGCCTGAAAGCTTCCTCCTTAAGTACTAGCTTTCACTCTAACAAAAGGCACCATGCAGTCTTCCAAAGGAGAGTAACAGTCAGCA…
>MSTRG.1226.1
aaaaaaccgtgtATCTGGTGCACTCCTTTATCAGAAATGTGTGTCAAAGGTCACAAAAGCGCTGCTTCCATGTCTCTTAAGCATGCCATTGTCATAATATAAAAACTGACTTACCAACTTAGATTATTTGGAGAGTTAAGTGCTTGTGTTATTGCAAATTAAACTAATTAGTATCATTTCCTGACAGCTGCAGCTAGTGTTAGCAATTCCACAATTTTCCTTCAGCCGTTCAAGTGGGGTGCAGAGGGGGGCAGTGCTGTGATTTAATGGAACAGGACCAGCTTATCAGACTAAGGGTCTATTGCAC
>MSTRG.12260.1
GTTTTCTACAAATGCATCTTCTTTATGATGCTTATAGCTTTTGCATCACCAACATGTCAGAAAAATATTAAGTCAGGGATTGTCTGTTCaaagaaatataattaatttttgttCATTAACCACGTATCCTACCTTGCTAAATTCAATTATTCACCCTTGAATAtttctgtacattttgtattttatgcatACAAAATAACCACCACTGAAGAATGATTATTCAGTTGTTCTTGGCTCATTTGTATGACTTGTTCCCGTCTCTTGTTTTAATGTACAGAACTCACAGTGTAATAATACTTAGTAGAAATCAAACGAGGTAACAGCTTTTCTCAAA
>MSTRG.12263.1
TCAGGAGCCCTTGTACTCCTCAGGAGAACTCTGTACATTTGTGCATCAAGCACCCAGTTCATCTGTAAAAACTTCCATCCAATCCCATGCCCTAAAATCTAGGTCCCCTGATAAAAATCACCTAGCTCATCACTTGTCTTTTATATTTTGGGAATTATCTCCACCAACGTCATATACATGGTAAATTACATCAGTACATGTTGAGACTGTCTTGATTGTGGAGACTGTGACTGCAGTGAGCTGGGAAGGATGTTT
>MSTRG.12266.1
CGAATATCCTCCACAATAATCACTCTTTAGAGCAGTAGCCCTCAGCAGGATAATATCCTCACTCAAGAGATACTTGGCACTGTTTGAAGGCATGCTTTATTGTCACTATTGAGAAGTCACTGCTTGTATTTAGAAGGGACAACTCAAGATGCTGTTAAATGTCCTTTAATGTACAAGCTGTCACTCTGCTCATAAAAATGATCTAGCTTCTGATATAATGTCCAAGTTCTAAGACTCTAGAATATTCCAGAAAGAACAGGGTTTTCAAAGGGTAGCTGAAGATTGGAGAGGTCACTCAAAAACACACACTCAAACTGCCAGGTTCTTATCTCC
>MSTRG.12272.1
TGCATTTGTAGCTGTGACCAAAGTATGTAACATGttggatgtggaacagttagatGAAATATTAAGCTgggcaacaagaaaagaaaattaatgtttcAATGGTGGGCTCTGAGAAGAGCTGTGTTGGCTGTTTCTCATTGGTTACTGAGATGAAGGAACTTACCTACTACCAAAAATTTGTGTGCTAAGAAAATCATTGCCCCTGAGAAGAATGTGGGTAACAGCAGTCAGATGCTCTGTGTTATAGTCTCAGTTaaggtttatatttatttttatgtttataaaacataaccttgg
>MSTRG.12284.1
aaaaaaaagtcttgaaccatgcatataaaatattctaAGTACAGAGATGATTTTAACTAAATGATCACACTCAACACTACCATCTCAGGGAACACTGATATCGTGGTTTCTCCTCACACCAATGATGGGCTCTTTCAACATAGTGTTCCCCAGGATGCTATACCCCAAACCCATGCTCCCCAACAATACAGTCCTGGGGGCTCTGCTGCATTGTTGGTGGTCGTGTCTGGCATTAAGTCAGAG
>MSTRG.12287.1
TGTGGTTCGAGTGTTGCTCTTCCCCAGGGAGATGACAAAGAGCTCTCTTCACCTGGCAGCTCCTAAGAGGGAAAGCACTGGTGGCATCAAGGCACTGGATACTGATGTAGATTCCCTCTTCGGTGGCTGGGATAGGCTTTAATTCTGATTCCTGTATTGTGTGGGCAGCTGCAAACTGTTGAAGCACCTGGCTGCTGGCTCATGTGTAAGTGTCCCGTAGCTCATGTCTAAAGATCAGAGGATAGTCAGGGATCAGTCTTCTTCATGTCACATCACTttacttctttgagacagggccttgttTGAAGTGTatacaccaggctagctggcctatgAGCTCCCAGGAATTCTCCCATCTTTTTAgaagagtgcagggattaaagatgtCAGCTATGTGGT…
>MSTRG.12288.1
GGGACAGGTCACAAGGGCCTTCCATGGTAGACAATGGGTAGGAGTATGTGTACCTTGGTCTGGGAAGCAGAGCCACATCACAAGAAGTACTAGGCTAAGGGAACCATTCATCTGGCTATGCCAGGACTGGCTGGGGAGGTAGTCTGCAGGAACACCAGAGCTCCTACATGGAATGGATGGGAAGATGGTCTTGAGCCATGAGGCTAAAGATGATGGAGGTATTTGGGCC
>MSTRG.12294.1
CCCCAGAGTCTGGGAATCAGAGAACACGTTCATGGGCTGTGCCTCGTCCTTTCCTGACACAAAACTGTGTAGCATGATTTAGCAAATGAAACTGTATTCCTAGGAAATTGTCCCAAAGAGAGGCCAAAGAAGCCTCCTAAAGACAACTTTGATGAACTTGCTTCATCTACGGAATGTGTGTTTTTTCTCATCTTGATCACAGTGTatgtctaaaaaaacaaaaacaaaactgaaaagacaAGATACAGTGGAACACACCAATAACCCTAGCACCCaacggggcagaggcaggtgggtcatTGTGAGGTTTAGGGCAGCTTGACCGACATGGTACcttccaagccagccaaggcaccagagggagaccctgtcacaaagaaaaagaatctgaTGCATTTA…
>MSTRG.123.1
GGCGCCGGGGCCGATCCAGCCGCCGCCACCTCCGGAGGGGTGCGGAGCGTGCCTCTGGGGCGGGGACAGTCGGGGTCCTGGGCAGGGGAGGACCTCGCGGGCGCTAGTTCGCGCTGTGAGTCTCGCCACTTAAGGGCGCGGTCATCTACTTAACCTTCTAGCCAGGAAACTTGCGCGGCCGTTATTTTCTTAAGCATGTGTGAGTTAGTTCTGCGCCGAAAGGACAAGGAAACTGGCCAAGACCCTGTTGTTGTGTCTTTTGTTTTCCCCAGAGATGAATAAAAGTGTGATAAGTGGGGAGTTGTTATCTCGAGGCTTGCGTGGAACGGGAAAAGGTTGATAGTGCTCCAGAAGCTCAACCTCGTACTCCGTCTACAAAGGGGGCGGGATGCTCTTCGC…
>MSTRG.12302.1
CAGGCCTTTTCCAGGTGAGTTTCTGGTCCCATCCACAGGCGTCTATCCCCTCCCTAGGATACTCGGCTGGGAGTGTTAAGTAGGGAATATTCTGCCCCAGGTCTTTGAAGCCCATATGAGGAAATATTCACTCTAGCTTGGCGTTTAAGGCCCTTCACCCAGCTGTAGCCAGTGTCCCATCAGCCCTACCTGCTCCTGAATATTTGGGAAACACAATGGACCGGGCTCTGTTAGTAATCTGAGCCCGCCTCCTCCTGGCATCTTTTTCTTCCATTTGCCGGTTGTTCGGTTGTTCGTGAGCAGTAGTCTCCTGGCAACCCTTCCCTGACCTCTCTACCCACCCAGCGCAAGGTCCCATGTGCCTGAATTAGGcttggtacattttttttttaaaaggtg…
>MSTRG.12306.1
GTGGGTTTTAGTTTTTACCACACCCATCCTATCCCTCAAAGCCCTGAACATCCTTTTAAGGGGTGTTTATTAACTGGGAATGGGGGAGAGGGTGGTCcatgggtgggggaagggcagtgAAGGCATATGAGCAGGGACTGCTTTGTATAAAAGGAGCCCTTTCTTGTGGCTCCTGGAGACACACTTGTGCTACTGTGTGTCTGACTATGTGATTGGTTGCTGCACTAGCTGCTTGAAGGAATGGCCTTTCCTGGTCACCTTGTGCCTGCAAACCTCCGTGGACCCAAAAGGAATGCTGGTTCCAATGTGCACAGAGAGATTGCATGCTTCTACAGACCCTGTAACTATCGTTGGGAGTCACCTGTCCCTGGATAGAATCTGGATGCTCA
>MSTRG.12320.1
gaagaaagggggaagtgCATGGGTGGAACGTGTGGGGCACTAAGACATTGGAAGAGCTTGGGGCATCCTGGCTGTGGAGAAACTTCAGCATTTCATTCACATGGCCAAACTGAcatgaaggaagggaagaggtttCCAACCCTAAAGAACTAGGCCTTGGGGAAAGACTCCTGCTTATTCTGCCAGGAGTGGAGAGCAGGTTAGATTCGAAAGCCAAAATCCCCTGCTCCCATCAGAAGGTGAACTCTACGCAGCTTTTCCAAGTACAGTTTCTACTATTTTTTTCATGCACAAATTATGTTTGCTAAAGTTCTGCAAAGTGCTT
>MSTRG.12327.1
gggaggggagagtgctGCTTTCCAGTTCCTGGAAGCCTGCCTAGGACAAATAGCTGGCCTGTTGACTCCAGTTCAGTGGGTTTGGGATACAGTCCCTGAATTTGCATTTCCCAAGGTGACACTGGTACAAATGACAGCATCCAGAGGGGGCCAGTTCTGTTAATTTTGTAGACATGCATTtagatgtcaaagaatttaagtTAGTACACCTTCCTAGTGGATTGTCTAATCATGAATAAATGTGTTTACTCATATAATGCCTCCCACCTTAGGGAAGACTAGGCCTGGTGTAATCAGTGCCCCCTTTGATCTGGCTTTGCACAGCAACATACAGCTAAATGAGCTGCCCAGGA
>MSTRG.12331.1
CTACATCCTCTAACCCTTAAAAGCTGGACCTAGGAAGTACCACTTAAGAAACGTTTGTGGGAGTTATTATACAAGGTTggaaaggttcagtccataacaATACTGGGTGCCTGTTTACAAACACAGATGCTTTTATGTCTAACACATTTCACTTTTAAATATTTGGACAAGTGCTAAAAATATGCTTTGGGCATTGATTA
>MSTRG.12332.1
CTACTTTTTTGAGAAAGCCAAAAAGAATGATGAAATAGAGGACTGTGTTGCATGGACTCCTGGGGGATAAGGGGCTAGTGCATATATGTCTCAGGAGAGTCTGTACTTTTGATGTAGAGTTGTTGCTCTTCTCAAGTGTATATTAGCTAATAAGcagaggttttattttgtttaactcTTTTGGGAAATTTTGGCCCTTAGCATGGAAATTATCCAAGCTTTGCCTACTATGGGAACACATTGAGCCTAAGTGGAAGGAAGTCCTGGGATTCCTGACTGGATTTTGTTGCTGTGTCCCCAGCTATTGGAATGGGGTGACCTCAGCTCCCTCTGCTTCCAGGATCCTGCTAGTACTGACAGCTGCTAAGATTCCAG
>MSTRG.12333.1
ATGAGAATTACAATGCCATTAAGAGTCAGCTTAGTACTATGTCTGTTTAGCAGCATAATAGTGGTCAGTTCTCCCCTGGTGCCTGACATATGTATAGGCCATTATCATACCCAAAATAGGCCTGATAATGGTATTGGGTGTATGTTTCATCTTGCAAAGCAGCACTTAAGTCTAATCAGAAAGTGAATGATTACTTTCGTGTTGTTTGTGCCACTACTGTACAAAGAGACATGTCTTGCCAGGTCAGTCATTATTAAAGCTTGTAAGAGTCACAAGAGGTAATTATTGATAATTATTTCCCCTTCAGAAGCTTACATATCACTTATCAGCACCATGAAAGCTAGCTAGGAGGAACGAAGCTTCA
>MSTRG.12334.1
ggtggaggggatgggggacaggGTTTtggagcagaaaccaggaaagggaataacatttgaaatgtaaataaagaaaatatctaataaaaaaagaaaaagaaaacccatgtATACTTCATTTTGATTTGTCAGTAATTTATTATGTTGataatttaaatgtaataaaattacaaTAGATGCAAAATTCTAAAGTTCATTCAAGGAAAATTGGTTAACAGGAATAACCCTTTaattgattaaataaatcaaatttaTAATGAAAACCTTCCATGATAGAAAATACTACCACTGAAATGTTTCATTTCTAAATTTATCAAATATTATTGACAGGAATGATA
>MSTRG.12336.1
GTAGGAAAAGAATTACTGAATAAAACTCCATTCAGTTAGGAGTTAGGGCCAACAAGTGATAAATGGGCTTCATAATACATACAGCAAAGTAAGCAATCAAGGGATGGGTAACTCCAGATACTAGAAAGGGATCCTTGGAAACTGTACATGTGATAGAAAATTAATAACCAAAATTAGTAATGAACTtaaaaagagaatgaagaaaacaagCAACCCAAATTTAAAAGATAGTTTATTGATCTGAACAGAGAACTCttaaatgaagaaatacaaatgactaAGAAATAAGTTAAAAACCTTT
>MSTRG.12338.1
AACACATTGGTGCCATGGTACAGGGCACAGTCATTTCACAGGCCAGAGCTTTATGGTTCAGATCTTTATGggaaagagaccctgcctcagtctgGAGTACAGGAAAAGAGACATGAGAACTTGGATGTGAGCAGCTTGTGCTGGAAGAGACTAGGTTCAAATCCATGCTACCTTCTTTCCTAATCTGTGAATGAAGGTGGAGTGAATCAGCAAAGAGGACCAAGTCTCTGAGGTGGAGGGCAGCCTTCTGCTGTG
>MSTRG.12343.1
acaaGATATAGGCAGTAGTCGCTCAGGAAACTGATAATGGAACTTCAGTGGGTTGAAACAATTGTACAGCTAAGGAGATCACACACCCATTAAAGATGCCCCTACAGAAGGGAAGAGAATACACTCTATCTCGACATATAACACAGAATATTTTATCTAGAACATAAAAAGACTCCcttaacaaacaaatgaacacctAAAATCAATTACTAAATGCAGGGCAACAAAGAACCCATGAAAAACTTCAGCTTTGGAACTTAAAAGAGAATTCCCAAAACGAGAAATACTATGGCTAAAAAT
>MSTRG.1235.1
aaatgatGTCAAGTCTAGGTATTTTAGTTCATTTGGTACTTGGAGGCAGGTTTTGTCTTTGGGACCATGTGAAGCAGAAGCACTGTCTGGTGGAGGCTGTCTCATAAGGCCTTGCTGGAATTGTCTTtgacttctcctctccctctgtctgggCCTCAGTCATAATTAGGTCCCTATTGGGCTCATTGACTGGAACTATGCTGCCTCGTTGTGTCCTTTGTCCAAGCCAGCAAGGGCAGTCACTTTGTGAACTCCACCACTTCTGAGAAGACCTTCCTGGACACCTAAGTAAAAGCAATACCAGCCCCTCT
>MSTRG.12351.1
CAGGAATATTAGCATGCCTTTGAGAATTTTGACTATTTTTGTGAGTTAGGGCCCTAAAAAGTTGATGGCAACCAAAACCTCTCTGAGCCAGTGATCTCCAGTTCTTATCTTGGAAATTGAAGATCGAACCCCATGGTGAGGGTGAGTTTTAGATAAGAGTTCACCTTAGATGGGAGattaagaggcagaaagagagccaTGCCATTATGCATAGAGCTCATCTATATGGCAGAAAAAGGAAGGGACACTAGAGTACCAGAAAAAGAATACATAGGCCCTGACTAACACCTGAAAGGGGCAGAGTAAGAAAAACAGCCTTTGTCACCCAGGATCCAAGAG
>MSTRG.12355.1
GTGGAGTTTACTGGAGAATACTGAGAACCCCTGTCCCCATGCTCCCGAGTGTTCACCCTGTGGCAGTCAGTTCTGTAAGATCTGGTGTTAGAAAAAGATTAAACATTTAGTTCCTTCTACATAGGActttccccatttttaatttttagaatccAGATACTGAGCttgtgtctgtgagcatcaggatGAATTAAACATTCTCAGAATGATTTAAATGCATAGCAAACATTGTATAGCACCACACAGATAGCAAACTGTGACAGCCAGATAGGCCAAATATGGTGGGAAAGTGTCAGTTTGAGGCAGAATCCATGGAAGCAGGGAGTTTCATACTGT
>MSTRG.12356.1
GGCTGGTTATAGTGTGTCTTCAGTTAGGAAGCCAAGAGAGATAGATGTTGGAGTTTAATttacttttccctttttcttctatCCAGGATGGTGTCTCCCTGGGTAGTGCCACCCCTACTCAGGATAGGTCTTCCTACCTCCATTAAGTCTCTTGGAAATGCCCTCAAAGACATGCCTGTGATGCCTCTAATGACATGCCTAGATGACTCTAAATGTCGTCAGTCAAGGAGAGCGTCAGGATTAACCAGCACAGAGTTGGAGACCTACTTTAGTTGGTAAAGCACCCAAAGGAC
>MSTRG.12357.1
GATTTCCCCAACCTTTCCTGATTATTCCAGTCAAATTATCTACCTCAGGCCAAattcataacatttgaaacacacAAGGTGCTAATCTAGAGCAGGCCTATGGGAGCCATGCGCACATCTTAGCAACTGCCAAGCTTCAGCCTCCCTTTAAGAAATGCTTCTAGGTCTAAAGGCATTATGATAACACACACATTCCAGTCTCTGGAACAAAACCCAGTTATATTCTAATGTAAGTGCTCAGCCAAATAACGCAAATGGAAATCTGGCTGGAAGTGAGCAGATGAGAGCCAAGGTAAGACTTTGGGATTTAGTGATGGCCAACAAAACTCTAAAGACTTTAACTCTGCAAGAAATACCATATCT
>MSTRG.12360.1
gagagagagagagagagactgagagagagacagagagagagagagaggctgagagtcCCGTCTGCAGTTTGCTCCCTATTTAAAGAAGCATGCAGCACTGGTGTAATAATTGATGTAATAGTCTTGTGATGGGCAAGTTCCCAGGTTCCTCTAGTTTATACTATGCTATCCTCATGTGCCCTTTGTTCTCATGGACCCCAACAGCAGCTAGAACGCTAACTGGCTCATCACATTCTGTGGAGGTAGTTGGAGGAAGAGTATACCTTTCCTCTTAAAAGAGGCTCC
>MSTRG.12368.1
aaaaaaaacccaaaaaatatattttcagatgAATCAATTTCTATTTAGAAATTAgaaatcaacaacagaaacaagctGAGGGAGCTGTATCCCACAGGAAAACGAGAATTCAAAGCTGTATATGACTAAGGAAGTAAATGTATTACTAAGTCCATAACTCAAAACTtagaaaaacaacacaacaatCTAAAACCGAGTagtacagcag
>MSTRG.1237.1
aaagattgtaagagttagAGGATCAGGGACATTGCTCttagattgtgtctcctagtaacatctGATGCTGTACACTCCAAGTCTCTCCACAACACTCATCTAAACGTGAGCAGACAAGGATAACACCAATGATCAGGACAAACTGTTGAGGAAAAGCCCAGGAGATCTCAACCCTACACAAGGAACTACACACAACTCAGGAAAGACAGGAGTAGGAAACATGGCTTTTCCCAGGAAAGAGCTTGCTAGATGTTTGTCCAATGTCAAATGGTCAACACTAAAAACATA
>MSTRG.12373.1
GTTAAAGGAGGGGAAGCTGCAGTCTGGATGTATTGTATGATAGAATAATAAGGAAAAATGACACtcatattaaaagcagtatgtACCCAGgactttggaggtagaggcatgAAGAATAGGAGTTTAACCTCTGATACAAGGAACACTTCCTCAAAAAGACCAAgcaaatagttttaaaaagatcAAAATATGTAGGGGTCAAACTTAGGGCATTTTAACTTGATTGTCTTTGGAAAAATTTTGGCTCAAATAAGATTACATTCTGAAGAATTTTAAGCGTTTG
>MSTRG.12374.1
gagagattgatttcaaGTTAAGTCAGTAGCCCCAGAAGCCTAGAGGAAAATAAGTAATATCAGACCTTCAATTCTGAAGTTTACCTCAAAGTTGTGCTAACACTCTGAGTTCACTGGTAATGTTATGAGGGTCAAGCCCttgttaaataaaacataaaaagagaGGTTTCAAATGACAGGTTCTCTAGTGCATCAACTATATTTTCAAATAGAAAGCTGGTATGTGCAactagaaataaagaaggaaaaggcagCAGGGAGTGACTATCAAATATATAGAACAGAAATCATTCCAAAACTCTGTAATTCACAGCTTG
>MSTRG.12375.1
ggaaagCTACTGCTCTAAACTAACAGCGCAGGACAACGGTCATGAACTACTAATGCTCTTGTGTACCAGTGAGGATTCAGCAGTTATTACATGTGTCTAGAGGAAGAACTAAGATACTGTTTAGTGAGAGCCAGAATGATAGGCATTGATTTTAAGTAAGTATCAGTGGTTTACCTGTTTCTGCCTCAGATTTATTACATGTCCTTTGCCATGCAAAAGTCTAGGTCTTCTAAAGTATGTTAGGAAAGTTTTCCCataaagatatacatatatgtatatgttcatatatataataaactgaaaatattgcATAGAGGCACAAGCAAAAATCCCTCAGATTCATTCTTCTATTAGC
>MSTRG.1238.1
GTTTTTGGCCTGTGTTAGGGTGTTAAATCAAGAGTGACAACCATTGTAGAAACATTGACAATAAAGTATTCTTTATGGTTTACTAGTCTGAATGTCATGTGTCCTTCCAGATTCACGCAAAACTGGATAATGTGttatcttagttagagttttccattgctgtgaagagacaactgAGAGTTgctgaggcaactcttataaaggatgatgtttaat
>MSTRG.12388.1
GTTTGGGCAAGCTGAGAAGAAGTGTAATTTCTGCACGGAAAGCCAgatgggaggaggggacaggaagaGCTGTGTGCATGCTAATTCGCAGTTTGACGGACTCTCTTTGTAAAAATAAACACTTCGGCAGAAAATCTAAGGAAAGCAAATGCCACCCGTTTCACATCACACAATGCCTACTTGGAGATAGTGCTCATTTCCAACTGTGTTTTGCAAGTGTCACATCGAGCTAAAGCAGAGAAATTCGCTTCTTTAT
>MSTRG.12390.1
GGAGAGCCTCCCGGGTCTGAGTCTACAGGCATTAGTGGAAAAGGATCACTGTTACCTGGAGAGCTGGAGATGTTGACAGGGAAGTTGGGTTTTGACATGGGGATGTGGAGATGAAAAGACAGTAGTCATGACATGAACTTTAAAATACAGTGGGAGATTTTTTAAAGCAACACAATAATATGAATTCTGAAGAGAAGTTAAACTTCTAAAGCAGGGTTAGTTAGATCTTTCTGTGATaatggaggattttcttttttcttaatatcCATTTTCTTTAATGTCATAGCCAATAGCTACACGCGATGATGGAGTATTTAATTTGTGGATATTGTAACTACGGGACTGCACTCATTGCGTTATTT
>MSTRG.12391.1
GAAAACAGTTCTGCAGCTAACCAGACTCTCCCAAAGCAGGCGGGAGTGCCCAGCCTCTGTCCTCCAGCTCCGTGGTGAGCATGCTGTGCACGCCATATGCAAGATCCGAACCAAACATATAGTTGGCAAAAGTGCCGGTTTCCGGGGCATGCATGCCAGGGTTGCCCAGATACTGGTTAGCTCCAGAGTTAGAAGTGTTCTAGttaag
>MSTRG.12395.1
TTTCTATTGcctagtttaaaaaaatacatatattctcAGGGGTGGGGAAGTGGCTCTTTGTAAAATGAGCTGTCAACAAATAACGGAAGAGAGCTCATGTTTGGTGCTAGAGGGCTGGATGCCCAGGCTTTGATGACTGAAAGCCTGAGTTCGAATCCTACACGTGCCTTGTCTAGTGGTATGCTCAGTGAACCAGGACTATAGGAGAGTTTCTTCAACCTAATAAAGAGAACCTAGAAACATCAAGAGATAACAATGTATTTGTGATGAGAGACGATGTAGTCTCCTCTGAACTCAGGATGTTGACAACGGTGTCCGTTCT
>MSTRG.12396.1
GTCTACAATATCCGGCCAAGCCAGTGAGTCACACTCCGACACCGTCACCTCCTCAATGATCATTTAGTGTGGGAAGTTTGAGCAGAATTATATACTGAGAACATTAAAATAGTGGTCATTTCCATGAAgctggagaggggaggaagattTGAAACCTTGATGCCAAGCAAGGTATCTTGGAGGCCATGGATAGATGGTCCAGAATAGGCTGAGATCAGCAAGATTTTCTGGGGACAGGTGACATAAGAATCAAAGCAGGTAAATGGGGACATGGTAGATCCACACCAAGAGCCCAAAGGCTCTCATTGGTGACTGGCTGAAGTTTGGCAGTCAGCTAGCAGTAGCGGTTAGAGTCAAACCTCCAGAGTCAAGCCCTTGCCCCCCACAGCCTTTCTATTA…
>MSTRG.12413.1
CTGCAGAGGACTAAAGATGTCACATGAGACCCAACTTTAATTCTCGAAAGGCTGCCATGTGGAAGGATTGCCATGCTTTTGAGTGAACCACATGGTCGCAGAAGGCTTGATGAGGGTTATATAGGGAAGAATAATTTGTTGATTTGCAAAATGAGCCTTCTATTTTAAGAAAAGCTCTCTAAAGATAAGGTAGTGATTGCCTATCAGAAGAAGTGTGTTGCTTTTGATTGCTCTCAAGCAACCACAAACTACCCCAAAATTTGCAGCTTAA
>MSTRG.12416.1
gtgggggttaAGTAGGTACATAAGACTCTACTTTTGTTTGACTTTACTACTGACATAGCTAATAGTAATAAAATTGGTGAAAGTACCAATTTTCTATTTTGCCAGGAAATTATCTCAGTCATAGATTACTAGGAAAATCCATTTTTCAATTATATCATAAACATCCTAGAGTTGTAAACTCCTGGAATTGTAgagaaagaggatgaggaagatcCATGGCATGGAATATTCTTAGTCCTTCCTGGACTTACC
>MSTRG.12420.1
GTAAATTCTGTGCTTAATTTCATAAAGATAACACAGcagtaaaaataaatagcaaagttatgaatgaatggatggatgaatgaatgaatgaacaaatacatGAAACATGAGCTGGGCTTGCAAACTTATAGAATGAACCCAGGTGCCACTTTTATCTCTGCCTTAATCTATGCAGTTTGGATTACACTTCTCAAGTCCAGAATAGCTCTAATTACCAC
>MSTRG.12421.1
GGGGAATAGGAGGAGAGAACAATGTGTAGTGTATACCATGATATTATTTGTGTGCATCTATAATATATGCAGAAAACATTTATTGACTGGTCTAACACAAGCAATGCATAACAAGAACATCAAACTGGAGTTCTCTTGTGAGAAGAAGGATGGTAGAaatggggatatatatatatgtatgtatacatatatactcatacaatata
>MSTRG.12424.1
CTTATTTGGGTTTGTGGTTTGAACATACAGTCTGTTACGGTGGGGGATGCATGACAGCTACTTGTTTTCATTTAGGTGGATtatgaaacaataaaaaaggaaaaatatcagtACTCAGCACTCAGATTGCTGTCTTCTTCCCTCCTAATACAGGAGCCAGGTTCATGAGAGAATGTGGGTCACACACAAGATGGATCATTTTCCTTCAACTAATCTCTAAATATAAACTCACAGACACACCTCAATTGTGCCTAACTAATATACTAGAGGTTCCTTAATTCAATCAATATGACAATAAAGTTAACCATCACACAACTGAAATGTAAGTATATGTTGTTACCATGTCAAACTAATATGTATACCCTTCTAATTTTATAGAACATGCTACAAAAGTaggca…
>MSTRG.12425.1
ctgggaaccaagtatttaATCATACAaacctggggggaggggtgtggttCTCATTTAAATCACCATACCATTCATGTGGACATAATCAGCATGAGCCAGTAACTTCCCAAAGGCTCTAGCAACTAATACTGTCACAATGGGGATTATCTTTCAACACATTTTTTGTTTGTAATAATACTCAGGCCAAAATGCCAACATAGGAAG
>MSTRG.12428.1
ggggtagTATGTTATTTCAAAGTTAAAAGGTATATTACATGATGCTACTACGGAGTTATATAGTGAAAATATAGTTATAAAACAATGATTATGTAATGAGGTGAAATATTCTAAGAACTcatcttttttctctcctattacACAAATAACTTTTCTAGACATGGAAGAAGTTTAAGAGTGGCAGATGTCATGGTAGGCTTTTAAGAGTTAAaggtgaaataaaataaacaagacttCAT
>MSTRG.12435.1
gggaaatgatTGAAGACAAAGACATGGCATGCATCAGTTATGAAGTACTGTCTTAAACGATCacatttctgtgtctctgtctcctgacatTTATAAATTCTAGTTCCTTGACAATACCCCATGCAAGCAACTGCTGCAGATAAAAGTCATTCAGTGCTTAATCACCATTGGCAGTTACTAGGGAAACTTGAGACATATTGACACAGAGAATCAATTAGTAGGGATATTATTATGGAAATCCTTTGTCATTAATTACTTTAACAGCAAATAAAACATGAATTTG
>MSTRG.12443.1
CTATCATTTGTGCTCGGCACGCAGGAATAGAAGGTGAGAAAGACAAGGGTTTAATTACGTGCCTGCCACCTTCCCAGAGTCCTGCCTTCTCCAGCTTTGTTCCTCAGCTATAGACGATGCTTCATTTAGTCAATTCCAAAATGACATTACTTTATGCAGGAATGAGGAACATAAACAATACTGTCCATTAGGCTGACACACAACTGACaataaaatacatctttgaagcaaagaacaaaaatgtCTTAAAACAAGTGAAACATGGCACCTACCTCAG
>MSTRG.12450.1
ctggagaggagaggagaggagaggagaggaaaaaaaaagatatttgaaaTACCAAATGTGGAGGTAGAAGAAGACATTTGAGTCTTGCTTGACCTATTACATGATATCTGACCATAGGGATGTCACTGATAATCCCAAAGTTGTCCCATTACGTTTTGAATGTAGAGGCTGTTAAATCAGGGTAGGAGAAGCAAAGAGGACAACAGGGTGATAGCTAGGAcactattatgtatgtatatctagCTCACAGCAAATGCAGAAGAGAGATGATGGGGAAAGGTGACAGGAGCCCAGTAAAGGCTTTTCTAAGAAGATAGTAGAGAAGGTTTTACAAGGACCAATTAACAGCCCGAGGCAGGGACATAAGTCAAGCTTGATAACCAGATATGTGTGAACAGA…
>MSTRG.12451.1
CGGGACACTTATGGCAGAAGTGATGTTAGCAGATACCAGACCACCCAGTTCATCTGGCCTGTAAAAGCTTCTAAGCAGTATACTGCAGTAGAGGTCTACTGTTCTAAACAGTAGAGCCTCAGCTAAAGGCAAGAGAGACACACCCATGAGAGTTCCAAGGCAGAATTCCAATCAGATCTCTATGTTCATGGCTCTACAACTGCAAATACAACACACCTAGAACAGAAAATGTCCACAAATAACATCCTGTGTTAAATATATACCTTGTTTTCTT
>MSTRG.12452.1
ATGAGCTTGGGAGTGCTGTATGAACCAGATGGCAACTTGAGGACAGGGACCACAGCTATAATGACTATGCAACAGTTCTAAGCCACTGCTGATGACCTTCGGTCATAAACTTCTGAAGTGACAGGGAAGAGTGTTAGCTTCAGGTTGGCTCCTTACTGGAGGTATTCATAAAAATAGACTCCCAAAGATCATGAGGGTGTCTCCTGAAAAAGAACTGTGCAGATCTTAGTCCTGGCTCCTGCAGTTATGGTGAGAGACAGACTGAATCAGCTGTGGGACAGCTGCATgtggagactgtgtgtgtgtgggggggggtgcattTTTTCATTCCTATGGCTTGATCTTTTTATTgaattaaaagatttatttttattattgtatttatgtgtatgtatgtat…
>MSTRG.12453.1
CTGATTTTGGAGTCAAGAGCAATGGTAACTACGACTCTTGGTGTGGAATGGTAAGTGAAGAATCTTGGGGGACTGCATGAAAGTAGAAGGagcaaagaaagagcaatagaaaGAGAAAGTTCTGAAATATCTCTGGGAGTGAATGGAGGGATCATCATGCACTTGGCACCAGATAGAGGAAATCGTAGCTGACTGAAGAGGTCTTAGACAAGAGGATGATGATATGGAAG
>MSTRG.12454.1
GGAAGTTTAGCAAAGCTAACACACAACAAGCCAATATGGGAGACtaaattctattttttgtttgtttgctctctaTTTGATATGTGTTTTGCCCTCCACACAAAGACATAGCCTTCCTCTCctcaaaggaagaggaagagattaTGAGACCCATGTCTGATGATGTTAGACTCAACCAGCTGCTTATTAATTTCATTCCAAGAATTTAGTTAAAGCTTTGGTGCATTTTGGGTAAGCATGAGGTACTTGGAAGTACATACATTAATCAATTTTACAAAAAGCAACAGTGTCCATGGCTGTAGATACTGTTTAATC
>MSTRG.12455.1
ATCTTGATTGTTAATGACTTAGGATGGCCCAACCCACTGTGGATGGCACTATTCCTTAGGAAGGAGTTCCTGGATTGTATCAAAGAAGAGAGAACTAGAGCCAGTAAAAAAGCATACAAAAGGATGGATTGATTTTTCTCTGCCCTTAATTGGTGACTAGCTACTTTGAATTCCTGCTTCATCTTTCCTTGATGATGGAATATAACCTGGACTTGTAG
>MSTRG.12457.1
GGATGCTTTAGAGAGAGTTGGCAAGTCGACTGTCGCTTACTGGTGAGGGCGCATTCATGTGAAAAGCTTTTCATTTAGTAAGTACAGATCATTTGCTATATGCAAATTAGCATGTCATTTCCTGAGGAGTTAGAGAAGAAGCGCAGAGGGATAGCTTGCCATGGAAGCTCCAGGACCTGTATTTGGATCTTCAACACCCACACACTGGCTGCATGCAGTGTTGAGCACTTGTAACCTCAGTGCTGAGTGGGGAGAAGTGGGTGGATCCTGaagacttgctggccagccagtctaacccAAACCCAAACTTTAGATTCAGTGAGGAGGCTCAAACTCAAATTTTAAGACATGGAAAAGGACATGTAAGTTAAAAGGGCATGTAA
>MSTRG.12458.1
GAAGATCCAAATACAGGTCCTGGAGCTTCCATGGCAAGCTATCCCTCTGCGCTTCTTCTCTAACTCCTCAGGAAATGACATGCTAATTTGCATATAGCAAATGATCTGTACTTACTAAATGAAAAGCTTTTCACATGAATGCGCCCTCACCAGTAAGCGACAGTCGACTTGCCAACTCTCTCTAAAGCATCCATCCTTTCACTTGCCCAACAGTTTCACTGTGTATCAACTGGAGTCAGAGACTTGCATATGTCACTTCCTGCTCCTTTCTCC
>MSTRG.12474.1
AGAGAAGTCTGCACGAAAGTGTGTCTGCAGGTACGGGAGGGCAATCTCACGCACTCCAGCTTATCAGTGACGTATTGTTGAGGATCATGCAAGCACTAGGCTCCAGGCTGCAGCTACAGTGGAGAGTATGACATGGGGAACAGACTAAGAAGAGCTTCTTACTTGGTTCCATATGGCACTAGGAGTCGGTGCCAATAACAAGAGCACGGAGGATACTCAGGGAAGAGCATGAGGCAATGAAAGCCCAGCTGGATCTGGAGGCTGAGTAGGGGACTCAGCCGGGCCAGAGGAGGAAGAACTACCAACCAAGAGGGTGGTACTTAGAAGACCCAGGGACTCTTGGCTTAAGTGTGGGAGTTGAAGTTTCCAG
>MSTRG.12475.1
CAAGGACGCTCCTCAGTGGGCCCAACCAGAGGACAAGTCACTAGGAGTTCAGGAAGGCAGGCCATTGGAGGCCAGTCCTGGACAATAGGTGAATAGATTGTACTGAAGCAAATAGAACATCTAGTGAAGTTCCCAGCTAAAAAGCAGGAGAGTTGGGATGCTCACTCTGCCtgtagacccccccccccccagggcctTTCTAGGATATCACCTAGCTAGGAAAGACGCAAGTTCTTACGCTCATTGCTTAGTCAGTCCTTCTTCAGGCCACAGATTGCACTCACTCCTTGCCTACTCCTGCATATCTTG
>MSTRG.12482.1
AGCAGGGAATCAAATCACCTGATTCCCAATGTCCTAGCTGATTTGAAGGCAAAGTAAACATTAAAACATTAGAAGGGATGCTCTCAACAGGGGCTGACATCACTGTTCTCAACACTACTTAACAGTTCTCCGTTCTTCACCAGACATCCTCGTAGACACTTAGGCTACCCTTTACTCTTTTGTAAGATCTTCCACGCAGCTCTGAATTTCCCAGCTGCTCGGTGTGCTGCCCTAATCTGTGGGCTTCCATAACCACCTTACATTCAACATTCTCCAGAGTACATGCAATCTGGGTTCACCCATGTGGTCAGGGGTGTCCTCACATACC
>MSTRG.12483.1
GGTGAGAGCAGTGCTCAGGctgcaggtgggggtgggggcagacatGCCAGAGTTTAGGGCTTTCCATTTCCAGAGTGTCTTTCCTGAGGGGGAGTGGGTCTGTTCCAACCTGAGACTTGCCCTTCCCAACAAAGTCTCCTAGGTCCCTACCTTCCTGCTGAAGGGTCAGTCCTGCACAATGGTGGCCAAGGTTCCTGGGGTCTCTCAGCACAACAGTCTATACACTGCATCAACTCTGCCCATTCCTAGTTTTTTGTCAACCCAacataaactagagtcatctaGGAAGGGAAaccccagttgagaaaatgtGTCCATCATACTGGCCCATAGGTAAGTC
>MSTRG.12484.1
CAGCAATAGAATCGACTCAAAGTCAAATTGTGGGGTACAAGCTGATAGCCTATGTTCTGCTTAAGACAGCTTtctcttgcaaaaaaaaaaaatctaaaaactcTCTGGATAGCTTATCTCTTGCAGACTAAAAGCTCAGTctcttatttacatatcaattcagtcatttactccaggttcccttttggtTACCCCACAAATCAGCATTCCATGACCCCAGCACCTCAATTCTTAGAAAGAGACAGCAGGCACATTTTTGTAAAgattgcaaatgaattcagaaatctgcctgcctttgtaagcacagataATAGGCTAGCTGGATCCCAT
>MSTRG.12494.1
AAAAGCTTGTCGCACAGCCTGGAGGGAGATTTGTGGAACACAGAATTAAATACAGTTTAGCCTTTAAAAAGATGGAGATTCAGACACATACCATGGCTTCCCTTTGAAGACATTAGGCAAGGTGAAATAAGGTACACAAAAGGACAAAGAGGTACCTGAGGTCTCTAGAGTGGCCAGATGCATAAAGCCAGGAAGCTAAGTAGCAGTTGTCAGGGGCTGGTGGGAGGAGGGATGAGGACTTGGTATTGAATAGGTTTAGAGTGTGAGATGAGAATGAGAAAGTTCTGGAAATGGGTGTTGACCATGGCTGCA
>MSTRG.12495.1
GGCTTAAGAGGTTTAGGGTGGAGGgtcaggagaggggagaagagccAAAGGTACTGAGCCGGTGGCCATTGTGTGCTTCGGTATGCTAATAGGCACCATAGCTAGCCATTTTTTCCAGGGTTTCTTTGAGATCTGACAGAAATGGCAGAAACCTCAATGCCTAGGCCCTAGCATCCTTCCCCCAGCAAGGTCACACTTCCCAAGCCTCCACAAACAGAAGCCCCAATTGGGAACCAAACACTCAAAACCCACAGACTGTGGGGGACATTTATCACTCAAACCAGGATAAAGTGTATAAGCCACCTGCCTACCCCTGTGAGCTTCTTCTGAAAGCAG
>MSTRG.12496.1
aaaacaaaacaaaaaaccataaaaatagaAGGGAGacttgtttggggaaaaaaaggattccagagaaagggaagaggctAGAGAAGGTACCGAGGGCCGATGTGACCCAATACATtcatttatatgcatgtgtgaaatgGTGGAAGATAAACTTTAAAATCCTGACAGCTTCATTTCTACTTGCATGCCCTGTATGCACAGGGAagaaagaatggagggagggagggatcaggGAGGGGAAGccttgcttcttttccttttctttgtcagGTAGAACCAGACTGGTCTGgctcacatttctttctttctgcacagAGCTCTCTGTCTGTCAGTCCACCTGATCCAAGGTCGAGGTGAACAGCACTGCTACTTGGTAGTGGGCAGGAGGAGGGTCATGC
>MSTRG.12498.1
CAAGCCCAGGGGCACGAAGGCCATTTAGAAGCTGAAAGGAGCAACAAAGTGTTCCACAGAGGGTTAGGAGGGAGAGCGGCCCTGTCAATACCCTGACCTCGGAGCTCCAGCCTGCAAAACCAAGAGATAACACACTCTTATATTAAGCCACTCAGTTTGTGGCTCTATATGAAGGCAGTCCTGGGGAGCTGGCATAGCCCAGAAGCCCTTCAAAACCTGGGAGGGAAATGTACCCAGGAGTACTGACGTCCAGATGAGTGAGGTGTAGGGGTGAGTAGGAAGCTTCTGTACTGGAGGAGAGAGGCCTGTCCTGCCCGGAGGCCCACACACAGAGTCTTTCTTGCTCAGCCCATTAAGGAAAG
>MSTRG.12499.1
TGCAAATGCAAAGCCCAAACACTTTACTGACCGTGAGATTCCAAGAATTTAAAACCCAGCAGCAGCTACTCCTACTTTAGGAGCCAAAAGTATTCCCAGAACAGCCAGCCCTTCTCTCTGCATAGACTGTTTCCCACTGCAAACTGTGATGGGTCACTTAATCAGTGAACTGGCGGGGCAGCAGCTGCTAGCATCAGCCATGCTGGGTCTCAAGGGTTAGTGGTAGTCCTACTAATCAGCATCATGATGTGGTTTCTGGTCCACAGAGAAGTCAG
>MSTRG.12515.1
CAGGAATAAAACTAAACGTCTTGCTTTGAACCCAACCTTGCAAAAAAAAATCGGTAATCAGGCTCAATACACACAAACAAGTAAAGCAGGGGCTTCAGATATTCCGAGCTagagagaagctgtgttccagagagagaAATACAATGCCAATTAGACAAAATCCTTGGGGACTAGGATGAATGCCACATCCACCCAGAGACCAGTGAACAGGGATGTTGAATACATCCTCTCCCCGTGTTTGCAAGAAAGAGTATATGGAACTCTGGGGATGCTGGGCACCCTTTGGTGGTAGAACCCAACCAACAGTAGAAAG
>MSTRG.12523.1
CAAGCAGCCCATGGTGTTTAATACAATGTTGGAACAACTGGGAAAATTGAATCTGGGGTAAGAAATCAATCATGAAGTTGATCTATGGAAGATTACCTTGTGTCCTTTCAGGCATGGAATGTGGTTGAACAGGGAGTATTTGCCCAAGTGGGGGCTGAGACACAGGGATGAGGCAGGAATGGATAGGTAGGTAGGGATTCTCTGTGGTATCTATAGGAGGCTTGCACAGGAGGAGAGGAAATTTCCACTGCTACTCTTTTCCAGTGTTAAGGGCAGCTGATATTAGGGTCTGCAGTAACAGATAGTGAGGTAGGTCTTTGGACAAAGTCTAGTCTACAGACAGGCATAGTTGTGGTTAACCAGGAGTTTCTGTCAATAATCAGGGGCTCAGGAACAGAG…
>MSTRG.12540.1
CTGGGGCTCAGCTGGCTTTGTCCTGTTTATGCTCTCTGGAACGCTAGCTACGGAAATACTGCTGCCCATTTTTAAGGTGGGTGGCTCTTCCCATTTCAATTAACCTAACAGACAATCCCCCGAAGACATACCCTGTGTCACATCTCTATGGTGATTCTAGATCAGTGGGTCTCGACCTttgggtctcaacccctttgggggtagggggtcacatatcagatattttcaaTCCGATTTGTAACAATAGAAACAtaaagttttg
>MSTRG.1259.1
GTCCACTACACAATAGTAAACATTCAAATTTTATGTGGATCTCAAACTCACTTCTTTGGGTAATTCACCTTCTATGTCTAGACAACAGTACTGGCCAGGGATTACATGCTCACCAGCAGTTCTACAAGTAGGGATTACTAAAGTATCTTTGCCATTTAGTTGAAATGCAGATCTGATGACAGCCCAGTTAAATGGAAGGAGAATAAAGTGAGGAAGCCTTTTGGCAGTAGTTATTACACCTAAGGACTCATACCTAACAGACAAGACTC
>MSTRG.12596.1
GTCTTCCAGAAAAAGATAAACTGATTTAAATTTGTTCGTTGTGGAATGTCTTGCAACATTTTCAACAGTTACTGACTTTGCACATTTTTTTGGGGGGCATGTTAGCTAAACTAGTCTGTACAACCGAGGTATAAACACTTTCACTAGGTACACATTCAAGGAATACCTAACCAAAAAAGAAAGTCACCCCCACAAATTAGATGccag
>MSTRG.12597.1
gtggtcctggctgtcctggaactcactctgtagaccaggctggcttcactgtgctaatttttaaaaaactcctGATCCACTTTATCATAACAAGTTTTCAGGATAAGTCCCAATTTTAAGTAGTCTTCAACATTCACAAGTCAGTATTCAAATTAAGATTCCAATTTGAAATTCATCTTTGATTTGACAATAGTCCATATCTTTAGGATAAAATAACTCCACCTGGGGGAGATGAAGAGCCAGAGGAACATCTCAGAGGGCCATGCTGGATAAAAGCC
>MSTRG.12612.1
GTTTGGCTGTTGCTGTTGATGTCCTGGggagtcaaacccagggtcttaagcttgccagacaagcactctgccattgagctGTTCCTTAGCCCAAGGAGGGGGGGGGTTTGAGAATTCTCCCAAAATTGCATGATTTAGAATAGAAGTCTCTTGAACACAGACCCACATGGAAGGTGTAAACTCACAGCAGGCTTCAGTGAAGCAGGGCAGAAGGCCATGCAGACTGTGTGACATGGAACTATGGGGAGGAAGCGTTTCCTTGTCCTTTACAGTTGGCAAGATCGACCTGCAGATTTCCTG
>MSTRG.12620.1
GGAGAGCGAAAAGGAGGgcatgggagggagaagggaactgGAGTACCTAGAGGAAGGGACAATGAGCTGAGCTCAGGAGGTGGCTACTAGGATGTTACTGTCAGAGGCAGGCCCTCAGGAGGCCCTCAGGCAGGAGACAAAACTGTGAACAAGATGAGCAGGAAACCCCAGGAAAGAGGGCAGAGTTTGGTGTGGTAGCAGGTAAAAGGTAGAGAAGCCAGGTTGGACGAAGATGGGAGGTGTGGGGTCCCCTGCTCAAATACTAGTATTGGAGAGAAAAGACCTAGACCCGGTGAATCCATGTAGCTCCAAGTTCCTCACCACTGAACCATTCACACAGGGAAACTTACACTGTGtc
>MSTRG.12621.1
GGGAGTTTGAGCTCTTGTCATAtggcttgggagtcaggaaggttTTGCAGTGACTAGTGCCTTGACATGGGACTGTGGCTCAGATGTCAGGCTGAGGTTGCATGCTGGTACCCAGAAATACCATATCCTCCCTCCCATAGATCTCACTGGTTAGCTGTGTGTTGTCCCACTCAGAGGAGGTGGGTACATCTCTCACTGTAGCCTTCGACCTCCCTGGCTGGGGTCAGGCTGGCTTCTCCAGAGAGGTCCAGAGTAGCCCTCCAACCTATGTCTGTGGACCTGAGGAGGACTGTGGGATGGGAACACATTATCTCTCACTCATGATATCCCTGAGTAAAGTGATCGATCACTGGATGCCATAGGATGCTAATTGCTGTGAATAGGATCCCAGTGTAGTGG…
>MSTRG.12641.1
GCCAGAttcaataggatgtttgtgagttcaaagccagcctgatctaaatactgagtgctaggataggtagggctattcagagaaagcttgtcttgaaaaactaaaaataaaacaaaatcaaaatgcagatgaaatagaTGACACATCTAGATCATAGAAAAAGCTATCACAGAGATTGATTGTCATACAGGAGATCTGTAGTTAATAGAGAGAGATACTAGAAGATAAGATTAGCTGGATAAGTAGATGAAGATAGAACGAATGTAAGGGAAGGTCTGGTAAGGGAGCACGAGAATTGTTAGACCACAGAATGAGAGGACAGTCTACTTGGAACTGGG
>MSTRG.12646.1
tggggatctgaacccaggtccttatgcttacacACAGGGAGCACTCCACCTCTCAGACTGCGGCTTCCTGCATTTCTGCATTTAATACTTTGCCACCGTGAACCCCCACAGTGCCCGCAAACAAAGCAGGATACACACACTGTTTATAACTGTGAGTCAGGGCTGCATGACAATTCAGAGGTTCAGCATGAGGCTCAGGAG
>MSTRG.12651.1
CTGAAACCCTACATTATGTCCTAAACTAAGCACACTTATTTAGCTTTGTAAGTAGCACAGTGGCGATTATAATAGATGCACTAAAAAGGCTTTGTGAGAATTAACTGTGCAGAGTCATTGCTGGGCACAAAAGTGATGCTTGGACCAGAaacatggctcagtaggtaacagTGCCCACAGGCATTTCTGacatcttgagttcaatccctggaacccacagtagaaggagaaaacttactCTTGAAAATGGTCctcagatggggctggagagatggctcagtggttaagagcagagactactcttccagaggtcctgagattacttcctag
>MSTRG.12669.1
GGAAAAGGCAgagcaatggtgtcagtgttggTCTGGGTTTGAAGGCCTGAGAACCCAGAGCAGGGATAACCGAGGGCAGGAAGAGAGGCAGATACACCAGCCCAAGAAGAGAGAGTGGATCTATCCTTCCTTTACTAATCTACCTCTGATTCCAGAGGGCTGGATAGTGCAAGCCCATATTGGTCCACTGATTCAAACACTACTATGTGGGATGTGACTCTCTCATTGTATTTTAGTTAAGGCCACtcgtagcctagactggccttgaactcaccacatACCAAGGGCGACCTTGAACTGTT
>MSTRG.12670.1
GGAGATTGTTTCGTGAGTAAAAGCACTTGTCCTGCAAGcttgaagaccagagttcagatacCCAACACCCATGTAACTGCTGGGTGGGTGTAGGAACCCACTGTAATCCCAGGGCTtaagaggaagagatgggggatCCATGGCACATGCTGTCTAGCTACTACTCCCGCAACCAGAAAGCTCTAGATTCAAGTGAGAGACTTTGCTCCAATACACAAGGTAGGGAGCAATTGATATACACATATGCTATCAACTTCTGGCTTCTATATACCAAGGC
>MSTRG.12674.1
GAATAGCTCAGTCAGGCAGTGTCCCTGCAAGTGGACAAAGAACATCGTGGCAAAAGCCCAGACCCAGAGGTCAGATGTCTGTCTGGGTTCCACACTCCCAGCAGGCACAAGTCTAAGAACTTCCTAGGCCTACTTCTGTCCCCAAGCATCTATCCTGAATCTAGCCCCTTGCCTGCTTCCCTCCGGTTCCTCACTGGGCTTCCCGAGGGACTCTGGCAACCCTCGTTCCCTACCTCTTACAAGCCTCCACTCAAAAGTCTCCTTTCCAATACCACTAGACTAATATAAACTGGCTGCACAGGCAAGCA
>MSTRG.12682.1
GCAAATTGAGTACAGTGTGCGCTGGGCGCCCAGGGGGCCTGAGTGTGCAATTGTGCCCGCCTTATTCCAATTCCCAGAGCTGGCAGGACCCCTGCCCCGGGGGTGTGCCCGGAGCTAGCTATACCCGCCCCCAGGACTTCCAGCAGCCCCACTCTCTCCGCACAGCAGACGGGAAGTCACAGGTCGCTAGCGTTAGGGAAGACAGCGACCGTGGCAGAAGGGAAAAGAAGCGCGCTTTTGGGAAGTCACATTTGTAGTGTTCCTTCTTTTAAGATAAAGGAAAGctatttggggagggggggggaaccTACCCACATACACGTCCACGACAGGTTTAGCGTGAAGCTTTGCAACTTGGAGCAACGCGGGAGGCCTTCTCGGAAACTCAGTGACACGAAT…
>MSTRG.12683.1
CGGGGGGTCACGGGCGGAATGGACACAGCTGTGAGAACAAAACCGAGGGGAAGAAAGGCGAGAGCTCCCAATTGCGCCAGATGTGCAGAGAAGACCTTGAGACTCGCCCGCGCCGAGCCGGCTCCTCCCGCCCTCGTGGCATCACGCGGGGATAGTAGCCAAGGTGGCTGAGCAGGAACCTGCTTCTGATTACCGCGCGTGGCCTGGACACGGTGGGGGATCTGGGGGCCTGGTAGCAGGGCTCGGGCAACTCCAAGCGGGTCTGTTGCTTTAAATGGGGGGCGTCCCAGTAGGTAGCTGGGGTGGCcaatatc
>MSTRG.12691.1
TGAAAACCCATAGCTGCTGATCAAAGCAATCACCTTAAATAATTGATTTTCTTACACCagtatgaagaaagaaaaaagaaactgtgaaCAGTGGAAGATATAATCACACCACTAGGAATGAGAGGTGCTTGGAGAGATGAGGGCTGAATGCCCAGGGGTGTGATTAGGGTACCCTACATCAAAGGACAGTGTCCTAAAATAGCTCGCCCTGAAAAACGCTTCACACAATCCGTTGTAAATGGCACCACTGATAAGAATACTTCAG
>MSTRG.12696.1
TGAAGACCTATAAGTCCCAAAACTGACCAGGCCATTTGTGCTCCTGATATAACTATATCCTCATAGACATCCTAAGCAATAGACACGCTTCTACCGGAGACATGAGTCTCAGCCACATCTGAGTATTATGCTTTGAGCCCAAAGCTCTTCTGGCTAGTTTTCAGAGGTCTGTGTTTCTCCACGTAGTCAACAAGAAACACGGAAGACAGTAGACTTCTGGGGAGTAGGGACCGGCTGCTCTTTTC
>MSTRG.12697.1
GGGATAAGAAGGGATGCTCTATAGGAAATTGCAAAAGGGTGAACTGAGAAACAGCAGGAGGAAGCAAGCCGTGGGGTAAGTAGAGGTTGggtatggaagagagaattcatGTGAGGCCAATAATTGCCCACTGGCATGGAGTAGGCCCAATTTTGAGGAAAAGtaggctagagatggctcaggtccACCTAGCAATGGTGTTTTCTCAGGTAGCAGTGCGGTgaaagcagaggagaggagaggtcttCTAATACTTTATCTTTCAGTGAGATGGGAAAAACCAGAACTGTTCTACACCTGAACTCTGGACTATTAC
>MSTRG.12698.1
ggcaaggcctgccagagctatGTTTGCCATGTTAGAGCTGGCTAGAGACCCTTACATCACAAGAACAATTTCTTGGGTTAGATtaagtacatttatttttttgaaatgaaAAACGAAAGAAAACTCTAGATAGATCTAGGAAATATAGATGGTTTTTCCTTCtatcatttccttcttcctttacttccttccctttctcttatttataatttgattggatttttttaaattaactgacATTGTCTTATCCCCAAATCCCATCTCCGTAGTAAGATTTGATTagacaataaaataattaaaatgtgtcGATGAAAAACTTCAGAAAGTGATGGGAGCTAGTG
>MSTRG.12700.1
gaaaaagaagagggaagaagaataaattttaagtGCAGCATCTGTGAAGGGCATATAAGTTGCAATCAGCAGAGGCAGCTCTATTTTCTCTCAGGAAGTTGAACAGTTTTAGAAGTAAAACTTAAGCAGAACTTACCTAAAGGAAGGTGAGATCACAGCTGGGAAGAAATAACAAGCAGGCTGCCCCAGGCAGAAACTAAGACGAGATAGACAAAAATAACCTGCAAACCATCCCAGGCCATTGTAGACCTTGTGTTCTGACTTTG
>MSTRG.12713.1
AGGTGGTGGGTGTTTGCTTCAGCATAAACGTCTGTAAACAGTGAGTGAGGCCAAGCAGCCGTGGAGGCAACTTCTGCATGAGGGCCAGGCTGAAGCCTGCCTGAGAGCCTAGAGATTGATGATATGATGACAGTCACTTGGGAACTGCTACTTGGAGGACACATTTgcttgggaccaatgggacacAGGTAGAGGGTATAAGCAGCACTCTCCAAGGATTGATAAATGAGCTTGCTGCTGcattctcacctgctcccagagtctgaaCCATCGATTCCATGCCTTCTTACCAACTGGCCCCAAAGGGGACACCAGGCAGGATGGAGGACTCAAG
>MSTRG.12718.1
ctgaaaACGTGTGAGGTGGATTGCGATTCTAGCTGTGTGGATTTGTAGATGGCTCTAATGATGAATGTCTCCTCCAGTGGTATTAATATaggtttaaaaataacatttttatgaaGATAATAAAAGTCCTCATGAATTATCACTAACGTAAAAAGCAttttcccagcatctacatcatTCAATGTTTTACTAGAAAACATATCTAACATTGGTGGATGGCTTGCTAAATGTAAGCCCCTGTCCCGAGTGATTCATTTGCAGTGATTTATACAGGATTCTCAAGTCAAACCCCTGAGGCCACATCCTAGAATTCCC
>MSTRG.1272.1
GCGGTGCTCCCCATGGGGAAGTAGCCCAAGTgctcagaaagcaggctgaacaagccataggGAGCAAACCAACAAACAGCATCACTCTGTTTCTTTACCTGTGGGTTCTGTTTATCtcattccttccctgacttcctgtcctgtcttcccCATGGTGGACTGTGACCTGGGAGTTGTAAGAGGAAGTAAAGACTATCTTCCCTCAAGTTACTTCTGGCCACGTTCCTTATCACTGCGACAGAAACCC
>MSTRG.12720.1
GTTGATGGAAATGCAGAGTCTGAAACCAGGTGCTGAGAATTGGGTCAAAGGAAACAGGCAATTTAACTAAATAGCTTGAACTTGGAGATAGAGTCAGATTTTAAAGCAGAAGTCAGAGATGGGGTGGAAAGATGATGCTGACATCAAACTGCCTTTTGCATCCAGCTGAATGTTCTACATTCCCCCACCTTATTTTGAAGGATAAATGTGTCTCTCTACCCCTGGGTTTG
>MSTRG.12722.1
CTGGGAGGAGAGCCAAGGGTTAGATGCCATCCTGAGGCAGATAGGACACCCTGGCTACagaagtaagaccctgtctcaaaagggggAGGGTCACAAATATATGTTAAACAGCTCCATACTCAATCTCCATCAAACATTTTGCTAATGAAAGCACAGAAGGCTGTTTGACAATAAATGCTAAAATAATATTAAGATAAATTAATGAATTCCTAAATTGCTGAAGTTGAGGCTTATAGTGTTAAAG
>MSTRG.12723.1
GGATGGTGTGAAGTGACTCTAGAAAGGCTGTAAGTGGGGGAATGGCTTGGGACTTTCACTCTTGTGTCTGAAGAGTATTTTAAAACAATCCACTGAAAACAGACAACCAGCAAACTTGGAAGTGAAAAGAACAGAGTCTAAAAGATTGGCAAACAGTGAAGCTAGATCACACCTCTTTTACACATGTCTAAACTTTCCCAGAAACGTAAGGCTTTATCAAATGTG
>MSTRG.12724.1
GCAGGTCTATGCTGCTGTCCTGCTGTCAGCAATATGATGCCATGGCTAAGGAAGTGAGCTGAGTACCAGCatccatctccctctgcttcctggatgcagAAGCAATACAAGCAGCTGCTTTATGGTCCTGCCTCCATGTTTTCCTAGACACAATGGATGTCATCTTGAAAATGTGTCAGGGACTGTGTCACAGTAATGAAGAGCAAACATACCATTCGTTGTGCTTGGCTTTGCTTCAGTTTGTCGACCCCTACCAGAATT
>MSTRG.12725.1
GGATCAGTCTGTGTTTTCATCATCAATAATGTCAGGATGTGGAGGTTGAGGCTGAAGTGGATTTAAAGGGTCATGCTCTTAAAGGTTGTACATCTTCATGGGGGACCACAGGTGTTTACAATTACCCATGAGCAGAAGAGATGACAGAAAATATCATAGATACAACAAGCCACACAGTTTTCATTTGTACAAGATGCAGGCCCTGTTTGCAACTGAACAGTAAGGGATAACTATGCAGTAAAGTGAGGAGTTGAACTGTGTTGATCTGACTTGTATCCAAGGTACTTGTAGAACCCTTTAATGGCACATCATGGATATATGTCAACTCTGTGTATTATGAAGAGATGTGTCTTTTGGTGCACAAGTGAGAGGAAGCACTCGGGTGAAGACAGGAAGGCT…
>MSTRG.12728.1
ggtgtgtgtaaTTTGAATGGTTGTTTAAATAATCATTGTGATATTTAATAGTTGTTGTTACCTTCACAGAACTAGAGTAACTAAGAGACAAACCTCTGACTGTGTCTAAAGGAGTCTCTAGACTAaagtaggaagacccaccctaaatatAGGTGACACCATGGCATTGAGTCCTCAGCTAAGCAGAAAGGAGAAATGGAGTTGAGCACCAGCGTTCATCTCACTGCTTCGTGGCTGTGGGTGCCATGTGGCCATGATGGACTCcacctcaaactgtaagccagaaagaaaaacaaaaaacaaaacaaacaaagaaacaaaaaacctcccTTAAGTGACATctatcaggcattttgtcacag
>MSTRG.12745.1
CTGGTAGCCTAGCTGTGACAATCTTAGAAGGTAGCCTACAATATGTTTTATGGAGAGAATCTGTGTAAAGAATCTACAGACCCTCCCTATTGTTGCTTACCTGTGAGCCTGTATTTGTAGCAAACTAAGAAGGTTTCTTAAAGCAGGAAACACACATTTCCCTGACCTTGAAAACAAAGTCTGACCTGCATTCTGGCTGGGCTAGGGAATGGGTGGCAAAAAAATGAGCTCTTAAGGCCTCATAGTCAGCTAGGACTAGAAACTGCTGTCCAGGGTACCAGTTTTCCGGCTTTG
>MSTRG.12754.1
CGGGTATATTTAAGGAGTCACATAAATGGCTGGAGAaggggaaaaaattaaataaataaaaaaggcgTAATTTAATATTGAAAACTGAGTATTCATTTGGAATAAACCAATTTATAAAGCTGGAAGTGACAGGCTGGAATTAAATGCACTTTCCTCTCATCGCCGTTTCTCTAACCCTTCATCAGCCAATTACGCTCTCAAATCATTTAGCAGAAGGATCATCTCTACTCACTTTTAAAGTAGATAAATTCTTCTTAAAAATC
>MSTRG.12755.1
GTGGGTATAGCCACAGGGGTGTCAGGGGCAAATCTTATTGCTATCATAAGTGCTGGGTCAGCTGCACACTAGCATGTATAATAGCTTACTCTTGGTTTGTGTTTTGCCCTGTATAGACCTCCCTGTATCTGTTCTGCTAAGTAGTCAGTATGGACAAGGAAATGTCACCATGTCTAGGACATAAAAGAAGTAAACTAAGGGAGACTAGGAGACCCTGAATGGGCTGCAGAGTCCCCATATGGCACAGTGGGGAGAAAGTATCCACAATTGGGATGCTGAGTGTTCCAAGTGAACAGGAAGTGGATTGTAAAGGAACTGGCTTATGTGTGCTGCCCTGATTTTAGAGTCTTGTACATTGCCAGGAGGACTTTCTCAGCCATCACTATTGGGCAGCTTCAA…
>MSTRG.12768.1
AGACCAGAGATGCAGCTGTGCACCCTACCACATAGCATGCCAGGTGTGTTGGTGAAGAGAACCAAAAACCAGACAGGTTGGCTCCCTTGAAGCCCTTTGGTACTCCTTTGCTCAGAGGACAATATAAGTTACTTTGCATAGTTTGTATGTTGTGTGGTTCTTCTTTTCAAAACCTTGTCCACAACCCTGTCTCCTGTAAGGGAGGCTCAGGCTCTGAATAGACACACAATTTTGGGTTTGCTGCCCTTACTCAGAGGAGCTGTGAGTAGGCTGCTCATTTTCTTATATCACATATTAAAGTATACACATCAGATCACGAACACAGGATCATGAC
>MSTRG.12773.1
ACCTTGTGTCCTAAGCACAGCACTAAAATTCCTGCAGACAGAACACTGCACCTTGCCAGGCATTGGAGGACTTGTGGGAGCAGGGAGTGAGGAGCCCTTGCTTTATTTTTCCAGGAAAGTTAAATATATCTCAGTAGCTATGGACAAAGTACACATAAAATGCCACCCCACGTTTTTAGAAAACAGTAAATAGGGAATAGGATTTTTGCTAAGGAAATCAAGGTAAAGTTAACAAGCTTG
>MSTRG.12774.1
GGTTGTGGCAAAATGTGGAAGGAAGTTTCTGGCCTATGAGAGTCCAAAAGCAAGGTTACACAGAGGGAGAGGTACAGCCAAGGAAGGCGTGCCAGAGACCTCTTGCTTTCTACACATGCTCTGTTATGGCCACTTTGCCTGTTCTTCTAACTTCCTGGCACTGAGCTGTGCGTGGATATCCTACCACATACTCACAAGGCAAGGCACCAGTCATGGCACTTAACTGTGTattctccctgcctctcttctgGTTAAGCATGGCAGAGTGTGCCATCAGGGCACAGGAAGGACAGTGAGGCAAGGCACCATTGCCCACCTGGATTCCAG
>MSTRG.12775.1
AGTTCATGTGTGAAGTTCTCCTAACTGCTCGTGTAAACAGTGAGGACCCAGGATTCTAAGTCTTTATGTCAGAACATAAACCTGTGCACACGTGCATGGCCTCTGTCATATGATCAGGGCTTGCTCTTTCCCTTGGTGGTGTGATCACTGATGCCATAGCCACCTCCACTAGTCTGAACAGTGACAGTCATAGTCTGTCTTCTTCACCGTTTAATGGGCTCTGATGTAGTAGTCCAATATCCTCCATCCATTTAGCATTGCCCAACCTaaggcttcctcctctc
>MSTRG.12777.1
gcaAATCCCCTGCTTCTTCCAACGCAGTCCTATTCCAGTGTGGCTTCTTGCAGAGCTCTGTGatgtgttgttatttatttgtttctcgGCATTGTTGAGGTCATTCCCTCAGGTTGCCTCTGAGGGAATGAAGGGGCAGTTGTGTAATCTCATGAAATCCTCATAAAAACCCTTGATGCCTCGTGGCTAGAAAGGTGTGGAATGCCTCTTCAAGGTTCCATGGGGGTTCATAATGCCAGGGTTTCAAATGCTTGTCTACCGCAATGCTTTGAGTCTTcc
>MSTRG.12778.1
aataaatcaatggGCTCTAGAAAAAGCCTGGAAGATGTGAATAAAACTGAAAGTTGCTCTTTTCGAGAATATAAATGCAATCTTCTTAAACTAAACAATAAAAGTTAGTAAAGCTCAGATTCAAAATAAGCAAACGGAAGGAGAGACATCCTGGCAGATATTACAGGTAAGGCTACAGGTAAGGGTCTTGTAAGGCTACAGTGAATAAGTGTTTATCAACAAAATAGAACGCCTAGAAGTATAC
>MSTRG.12779.1
AAAGACTTGGGGCTATAGACTGTTGTGGAATTGTGGAATCTGTAACTAATTAGATACAGAAATCAGGTACATAGTAGAGCCTCAGGCACCAATGTGGAGGTTTCTTGGGCTGCAATGGTAGCCTGAAGATAGACCAACATCAAAATGTAAAAATCACACAAGGATCTGAGGGAAAACTAGGTTTTAAGCCTTAAAGCCCTTTTATTTTCCAATGTAT
>MSTRG.12783.1
gggtaagggggacttttggtatagcattggaaatgtaaatgagctaaatacctaattaaaaaaaaataaagaaagaaagaaaataaaaaaaaaaataaataaataaataaaattgctaGGTGAATTTAATAAAATGGCGTCATCCATCGCTTTAGTCtatataatttctcttttttgtgtatgtgtactgcAATCAGGTCCTTTGATGGGTATTATTGCACAGAGATAGATGACAGCAAAAGATTCTCAACCCTGCATCTCAGGTCTGTTCTAAAACTCGACATGTGGTCACATGTTCACATTTGATCAAGAAacaaatgtttctttgtttttgtacaTTTCTTGATTTCTATATACTTATTGATCTCAATTTTACCAGCTTTAATCATTCCTCTTTAA…
>MSTRG.12793.1
GCAGGAGTctctaccctctcagaggtgcATTCATCAGGGTGCAAAGTGAATGCataactaaataagtaaataaataggaagaagaaaatttaaaacattcagACAAAACAAATGTAGCGAAAGTGTAACCATTTCCACAATAACCCAGTGACATCCAGGGCATCCATAGCATCGCACACCCATCGTTTACGTCTGAGCCCCAAACATTTTCGCCACACTCAAAGGACATCTTACATCCAATTACTTTCCATTTCTCCTGTCCATAGCTCCTACCAACATTAATTCGCTTTCTGCATCAATGAGCTCATTTC
>MSTRG.12794.1
GAACCAGAACAccaggaagtttgctgtgaggctacctctcctagaaatggctgcacAAGCAGGACTGGAATAATGGTCATGCTAATATCAAAGGAGAAAAATTTTCATGGGGTCCTACTGTCTCCACAAAGAATCATAGGTAACTACTGACTGTTGGGAGGAGAGTCAGTTTCTCCTAGGGATGAGCCCCTGCATTGGCTGTCCAATTCAGAGTGGCCAACCTTGAAGCTCTATACACACAAACAGCAAAAATGAATTCAGGAAACTGTTTTTATGTttctg
>MSTRG.12811.1
CAACAACTGGGGAAGATTTACCAGTGTCCAGTTTGACCAGAATTAGTTGAGACACAGCCAAGTGCCATGTACTGTAGGGTTTAAGAATGAGACAGTATCGGACTCAAGAATTTATACAGCTGTTTAGAGTACTGGACTATTGCTTTGAATTTGAGGCATTCGAAGCGATGTTTCCTTATTGgcctacattttcttttaaattaatacaGAGGAGTGTAGATAGACTGTATTTGTCCGAAGTTAGTTGCTAGGTTACTTGTGTCTTTGGTGAATATTTTtaactgtctctccctccctaagCGTTCAGACAGAAAACTGCCTTTCCACTCTGTTTCTACTAGAAGTTCCTCCTGATTTTTCTAAGGGAGTTACCAAAAGTGGGGAATGGCTTTTCTGTGT…
>MSTRG.12818.1
AAAGAAACATAACAGGCACAGAGTGACGCCAACACAAAGCTGTGTAGAATGCAGAAGGTACAAAGCCATTTAGGGACAATTGTTGTCACGCTGCATGATATTGATATTTCATGACACTGTAGATACTAAGTATAGCTAAAGATAAAATGTGAACATCAGAGACATGGTGACCCGCACAGAAGCACAGGGAAGTGAGCCACACAGACTTGGCATGGTCCTCCAAACCATTATCAGGGAGAGGGAATAATGGCTGTCTGGCAGCTGGACCAGCCCTACTGGGTAGGAAGAAGCATCC
>MSTRG.12819.1
GTGCGTTTACACTGAGCAGCAAGCATAAAGGTTCTACAGCGGGAGCTTACGTTCTACAGCCGTCTCCAATCAGCCAGGGATTTGATGGGCAAGTTAGCTGGGTTCTGTATTTCTAATCAGAACAACGTGATTAATataactaaataataataataaatgtattcaTAAAAAGGGTGAAGTAAAAAACATGTGATGATCTTAAGCGCCCCTCTTAGCCCCCtcttttttcaagataggatttctcctgtatagccctggctgtccaggactcactctgtagaccaggctggc
>MSTRG.12824.1
CTTGCATGAGGGGGCGCTGGGAGGAAGGGGGCTGATATTGtgatgaaaaaaatgaataaataaattgaaaatatatataaatgcttatgTAATAGGGAAACAATTGTATGATGACATAAAACTGTTTGGAACTAAAACAATATGAAATGTGTATTAAATAGTGATATTACTGAGTGAATGTTTTGTTTAAAGTTTTAGTGCCATTTCTATAATGTTGTCTATGCAACAATTGCATTTTATGTTAACAGTTCATACCAGATTGTTTTGAAAAATCTTTGTTAGGGAGAAAAACATCTAAAAGAAA
>MSTRG.12829.1
GCTTTCAGGAACCCACAAGAATAGaatgtaaagaactcaaaagcAGTTCATTCCTCTTCCTAAATAGTAGGTTTGGGGAGTGGTGTTTACGTCACCTTTGTCTGCCTGTAGGACTTCTCTATGTCAAGGACTGTTAAGTTGTGATTGCAttcatatatatctacatatgtgCTGGCTGCCTTatgtgtcagtttgacacaaggtAAAGTCATCAGAGAGATAGGAGCCTCAGTGAAGGAAATGCCTCT
>MSTRG.12835.1
aaaaaacaccaatggCACATACTTAAACAATAAGAGACATGCATGTTTAAGCTTAAACATGTGTTACAGAACTTTTCTGGAAGCTATGTGAGTGTGTTTATCACATGTCCTTTCTTCAGATAGAGTAACACAAATTCAGAAGCTCTCATGAGTGGATAGTGACTCATACAGTGTCTACCCACATCTCAGACATGAACTACATAGGGAATGAGAGGGCAGCCCAGTCTCTGCTGCATCTCCTATGGCTGTAGTGGGATAGGTACGTGAGAGGTAACATGACTGTGCTT
>MSTRG.12840.1
GCTTGGATGAGTGGTGTGGCAGATACCAGATTTCCAGATGACATAATGTGTCTGCTTTGAATGGCTAGCTCATACCTATGTGATGTTCTCTATTAGTGTATAACAGCCTGCCTACTTTAAAATGCTCTACAGTAAAGTTGAAAGATTGGAGGGCTttgagaaaaaaacagaaagaggtgaTCTGCGTAATATAAAAGATTGAGTGAGTCCAAGGTAGGTGGTATTATGTGTTGAATATAAATGTGCCCATAGGCTTATGTGCTAAAGGTATGATCCACAGCTGCTGGGACAATGTTGGGAGGTCCTGGAAACTATGAAATGGGGCTTATGTAGAGGAGACAAGTCACTAgcagtagtttttaaaaatccctgTCCTGTATCTTGTGCCCAAT
>MSTRG.12841.1
CACTGTCGTCTCCCTGTTCCCGCACGCGCTGAATTACCTTTGTCTCCCGCTTGGACGATGGATGGAATCTTTGGTCCCCATCCGTCTTGTGGATTCCGATCCTCTAGATTTTCCTTTAAAATCAGAGGAGCTGCTTGCGGTCTGAGTTGCCCTGGCGCGTGGACTTGCTTTTCTCCGCGCTCAGTCTGTAGCTGAGCTCTTTGATCCTTTGAAGGCTGACTTTTCCTGGAGAAAAGCCTTTGCGTCTTAGGGAAAGGTTAAATTCAACCCTCTCAGACAATGTAGGGAC
>MSTRG.12847.1
GACACCGCTGCGGTGGAGAATGGAGAGatcagtcagaagctgaaaagaaagtAGGTGAGGAGTCTGTGAGATGGCTCCATTCGCTGCCAAACCTgcggacctgaattcaatccctgagCAGAAGAGAACGGAATCCTGCACGTTATTTTATACACAACAAACGCACACTAGCTAATTAAacgtttaaagaaaataaatcaccCCGTTTTAAGACCAAGAAACTATGCATGGCAGAAACCAGGAGGCCTGGATGTGGAAGTTCCCAGAGGATCATCCTGGGGAGTCCGAGCACAATGTTGCA
>MSTRG.12848.1
agaagaggagagaagaggaggggaaaggaagaggaagaagggaggaaaataagagggagaggagaggcggAGGGAcaaggaggtggggaaggaaacagaagaaaaacatggCCTGCCTAGCGAGTGAAACAGCAGAGCCAACTACCTAGAAAATGAGAGGAATATTTTCAAACTATTTCTCTGACAATGAGCTAATAATTGGGACATAAAAGGAAATCAAGCAATTCAGTGGTAATAAACTCCAAGTAAAACATTGTCAGCAGATCTACATAGGCATTTCTGAAGGAAGACATGCAAATGGCCAAGACGAACATGAAAAGGG
>MSTRG.12867.1
tGGACCTCTAACTTTGCTCTGACTCTCAGGGCAGACCTTTGCCAACCACATTACCAGCCCTTCAACTTACAGCAGAGTCTTTAATGTAATAACTCAGACATAAAATATCTAACCCCAAAGGTACTACAGTGCTAAATTATGAGATGTGATTTAAATTAATTGTCACGTTCTGTGgtacagaaatgaaaatattattcaAGCTTACCCTTGGAGACAAATTCAAATAAACTCGGCCAAATACTTGGGGAAAATTCCACAAAACTATTCTGTGGAAGGTGAATCAAATTTAACCAAAACCATTGGTTATTGTCCTCCTACTGTTTAAAATGGAAGCCAT
>MSTRG.12869.1
agaaacaaaaaaagaaagaagtggggCGCAAGTGAGATTTGCATCAGTAGTGGCCAGTCCTGCTGCAACTGTGTTGCTGGCTTTTAAGTGTTCCTATTTCCCTAACTTCTTCTTCAGATGCTTGCTCCCTGACTATTAATATCCATAAAATGCAGCATTAGACAGCAAGTGTTTCTTCCTGTTCTTTTCCTAAGGCCTACTAAGCATTTTCTCTGAATGCCTACTCAGAGTTGCCCCTCGAAACCCACAGCCACTGTCTGGAAACACTTTAGTTTCTTCTTAAGTCTTTCGGGGAGGAATTTGAAATCTGTGTTCATTATCAGACATGGGCCAGTGAAATTATG
>MSTRG.12895.1
GAGGGGTAAGTAAGGGGGGTGACTAGGAAGGGTGGTGGAAGGAAAATCGGTGGTTGGGgtataaaaacaaatgttaaaaagcaaatgttaaaaaacaaacacagaaaccctGAGTTTGTTACCAGCTATTCTTTTGTGACATGCAGATGGAGTTTGAGTGAACAATCCACAGATCTCCGTGGTAACTCATTACCCAAGGCTTTATGAGTACCAAGGCGTCTGTGAAACACATCATTCATGCCTAGATAACCCAGCAAAGAGTTAGAATGCTGTCACCTTTGTACTGTAGCAGAGAAAAGTATGAGCAAATGACACGCAATTTGCTAGGCTTAGTACAGTTTCCCAAGCATAGGGAAATAATCAACAAAAAGGGAAGTATGGCCAGGCATAGAggaacat…
>MSTRG.12896.1
tctTGTAACCCAGGTTGGTCTCCCAACTAGCTAGTGTAATCAAGGCTGGCTTTAACCTAACTCCTCATGTTTCTGACTTTACTTTCTACCTCCTAGATGAAGCCATTCACTGCTACACCTggcttgtatattttaattttgaatcaTTGTGTTAGAAAATCATCTAGAAAAAGAATAAGAGTTGAACAATTGCTCCTTTGAGACAGTTCAACCGAATCTTAGCAGATGGCTTGCATGATCCTAAAGAGGAAG
>MSTRG.12903.1
GTGGGGGAAGgtaaaaatctaaagaaagtcaGAAATTATTCTAATCATACATGATTTAGTAACaatcacacagagaaaacaaatccACATTAGAACGTAGTGTTAATTGACAGTGTCAAGACAGAGAGAAGCTGTAACGCGATCCTGCACTTGATGGGGTGTTGGTGGCTCTGAAAGTGTGACTACTGCAACTAGGAACAAAGTAACAAATCCAATGACACTG
>MSTRG.12904.1
aaaaaagataaaatcctGGCCTATCTGCTGTCCTGCTTATGCATTTTCATATAATCACACAACCGCCCTAAAAACAGCGTTCATCTCCTCACAGAGGAAATACAACTGCCTGGAGGGAGAGGCCAGACTTCCAAAAAGGAATGAATGTTTGCCCTGTTTTAAACAAGGAGTGGGAGGTCAGAGGCAGAGACTGAACGGGCAGAAGGGAGGCAAACCAAGCTTAAGAAATGATGCCAGGAAAAGCTTTAGGGTTGGAAGAAGTAATACATTGAAAGAGGGATGGAAGTCCCAGTGCAGAAACATgtgggaag
>MSTRG.12906.1
CgacaaggagaagagaagaataaaggatgagaattctcttttatgtagctGAACCCAAGTCTAAGGAAAGCTTTTTATTGAACTAGCATGCTGCTAAGTCAATAGACTGAGTATTTATTCTCAAGCTTCTGAGAAGGAAACTTCAgagagaaaatttattcagttGCACAACCTCTGTCCCTACCTCTAGTCTTTCCTCCTAAGCTCAATTTATCCAGATATGATAGGGCAAGTTACGTCTGGGATAAAAAGAAG
>MSTRG.12910.1
CTCAGGGGTAGTGGATTTCTAAATAGGGTTTTGGCATTGTCATAAAAGAAGAACATAAAAATAGCAAGTCAGTTTCTCCTGAAACAAAGGGAGGGAGGTATAACAAGATATTCATTTGTGGTCATATAACATTTGAAGCAAAAGTAGGGACACAAAATGTATAAACAActtttttgaaacaaagacattatTGTCATTCCTGGAAAAGGCAGTACAGAACCTTAGTTAGTTATGGTTACAGGTGGGG
>MSTRG.12916.1
CTTAAAGTTATTTTCATGGAAGTTAAATGGTTTAAGTACAAGAATGCTCAAAAGAGTAACTGCTTTGCACTGAAAGTGTAAGCACTTAATCACGATTCTCTACGTGGGAACGTCTTCTCAGTCCTGGATCTGCAGGACACAGGAACAGTACCTGGGACACGTAAGTACAAAGCAAATATTTGTAAGGAATGATTAAGTGCAGAAGCATGCTGTTTCCCTTTGCTTGACC
>MSTRG.12917.1
GCAACAACCTCAAGAGAAGCAACCCATTCCTGGCAACTGAGGATTTTATTTCCTAACAGGGACATTGTTGGCCATTATAATGTAATTCTATTTTAGCTCATTtaaatacatgtgtatttgtgtttctaACTATATATGTGAAGCTTCTATAAGAGAAGGTGTCCATATGTGTTTTTGAATGGCCTTTAGTGTTATTTGTCCCTTTCCATACTCTCTCCTCTATCAGTCCTCCATGCCAACACTCCAGTTTAACCCTTTCTGGTCCATTATTCCCCTCTGACCCTTTACAACagtg
>MSTRG.12918.1
CTTACAGATAAACAAGGAGGCCACTTTAGCTTATCTCAGGAGGAGCAGTCTCTGTAAGGGAGCCGTCTGCAGACTGTAAACATCCTAGGAGAAAAACTATGGTGGGCATTTTCTGTACTCAGGGCTAACATTTGCATGTAGAcctgaggaaggctttgccatcccTCTGAGCCTCATCCAGGGAAGGCTTGGCCAATCCTATGGCACTGAGGCATTGGGATCCTTGACATGGTCACACCCATAGCAACAATGCATATTTGCTTAGGCCTTCACTTGTTCCCTACAGGCCAGTCTTTTCTCCACTCCTCCCACTGTGTTCCTAG
>MSTRG.12922.1
GTAGAGGCTGGGACCGTTTCTAAAGAATGTGATGGCAACCACATCAGGTTGCTAAGGGGAAAATAAACAGTGAGTTTGTAAAGGGTTGGCTAAATATTAAAGGCTCCACAAATACCTTTAGTGCTGCTGTACAGGAAGGACCCATAACCTTTCAGATAACGTTTATTAAATTTCCGAGAGGGCAAAATGAATGGCTAACAAAGCAGGCATTGCCACTGGAAACCAACCCCTGATACATTATCGACACATAGGCTGGGTTTCAGTGACGTTTACCTTTTGAGGAAATACAAACTCATATTCTCTTGAGGTAGA
>MSTRG.12925.1
ggggacagTTGGGAGGGGGGGAGAAGCCTGAAAGGAGTTGGAAGAGGGCAGTGGAGGTAGAGATGATCAAATatattgtgtacatgtgtatactcGTGTGAAGTTCTCAAAGAGTAAGTATGtgtaaaaaatgtaaacaaaaagacTATCAAAAGAAAAGGCACAGACTGAAAGATCTGGAACAGGAAGGTATGAGTGTCTAGGTGTCTCCTCCCTGTGGAGTCCCATGGAATACACATAATTCTCCTAGAAATAACATGTGACAACTCTTGCAAAA
>MSTRG.12926.1
ggaaggtttggagagagagagctcaaaATGACAAGGAAAGTATGCTTAGGATTTTGACTAttatctgaaaaaaagaaaaaagaaaagttaaatgtTTTTGAATTAACCAGGCAGGTTTAGCAGTGCCAGATGGTGGAGTCTCTAAGCAGCTGTACCGAGGGAAGGGCATCTGAAAGAATAGATACATTATCTAATTAAGGAGATAAttattcctcccatctccttaaTGTGTTTCTAGTGACTCATATTTCCTGTG
>MSTRG.12933.1
caaaaacaaaaacaaacaaaaaaaccccaaaaaacaaaacaacagcagcagcagcaacaacaacaacaaaaccaaaaacaatagcaacaataataattCATTCCATACCTGAGCTCAGCACTTCTGGGCTTTTATCATAAGATTGTCTTACTAAGAAATGGGACTCATGTAGGTGGTCACCAACAGACTCTTGAACAAATCAGAAATCTGAATTcagtcacagaaataaaaactggGCCTGTGAGATGACTAGGTACAGGAAAAGGTGCTTAGCACCAAGTCTGACAGCTTGAGTCAAGTCTCTAAAACCCagaaggtggaaggaaggaactaaCCCTGCAAACTGTCTTCTGCATGTGTGCTATAATATgcaggtatgcacacacacacacacacaca…
>MSTRG.12935.1
GAAGAAACACATTCTTACTTTCGTTTCATGTTATAGTTTTAGGTAGTGGGGCACAGTCATCAAAGGCAACAGCATCCGAACTGAGTAGCTGAGAATAAATCCGGATCTTCACATTTCTGAGTTGGCTACTCTTGAGCAGAACGTGTCTCCATTTCCTCAGCTGTAAGGGCGATTAGTTGCGTGGATCTTAGATGAGGTCCTGCTTGTTGGGGCTGCTATTATTAGGTACACTCTTGGTGTTTCTTTGGTGGGAACTAGTTCAGTGAGGGAGAATGTTGACTTGAGTAGGACTCCATCGTGCCTCTGTTGAGAGTAGGAGTaggacacagagaggcagaggagagcagGAAGCCTCTTAGCAAAGCGGGAAATCAGGAAGGACAGAAGGGCTTTGGGATT…
>MSTRG.12936.1
CTCCCTAAAAGCCAAGCATTCACACAGAAGAGTGTATGGGAACCATgcctattcaaacaaccacaaggAGTTAGTATAGAAGTACCACAAAAATTAAAAGGTGGACTACCATATGACCAAGCTAGATTTTTCTTGTGCTTCCCTGAGTAAATAAATTCAGATTACAATAATGTACATGCCCTATTAATCAAGGCAATAGTCATAATTTTACAG
>MSTRG.12944.1
TTTGAAAGCAAAGCCTTCAGTTCGAAGCAGACGTTGTTATGACATTATGCACATGGCTTCAGAAAAATCCCCCAATGTGATCACATAATTTAGATGAAGGACACCCCGGAAATATTTGTCAACAGGACCGCTTTTATGGACAGACTGTTAGCTTTGCAAAGAAGGGATTGGATATTATAGTCTTGCAAAATGATCTAATTGTCAAGAGTAGCATAACATAATTTTCTTATTTCAAATGGATACATTTTCTGTAGTCTACTGCCTTCTCAAATTTTCTCCAA
>MSTRG.12946.1
AGAATATCAAATTCTGGTAATGAGTCGGGTGAGATGGTAAAGAAGAACTAACCACTGGGTAAAACAGAGTGGAGTCCATTGATGTCTTTTTTAGGTAAATTTCATTAGAGTGGCATGATCAGAAGCCTTGATAGTGAATATTCAATATTCAAGAAAGAACATATCAAAAGAATTGGGCATAGTTAACTTGGACAGTATTAGGAGAGGTTCTTCTATGAAAGATCAGAGCAATGGTAACTGGCAAGGATAGACCTAATAAACTCCTTTCCACTGGGGAGAAATAAGAGTATGTTTGTGTGCTGTTATAAATGATCCAGTAAAACAGGGAAAAAATGATGCAAGTGATACGGGAATGTgtttagaggaagaaaaagcagTTATTCTGCCAAATAGAGAGCT…
>MSTRG.1295.1
CCTAAAATACACATTTCCGAACAAAAGGGGGCATTCGCCGAAGGCTTTGGGGAGAAGCTGAGAATAGTACAGCACCAGGGCAGAAAGACGTGACCCGGAGTCACGTTAGCCTTGCCTGGCAGGCGAGGGCGGGAGAATTTTGGTTAGCATCAGTATGAGTCGAGAAAGGGGTGCGACTAAGAATCGTTTTTTCTTCCCCTACCCCAACCGACCACGTGAAGGCAcaattccctctccctcccccagttACAAAAAAGGGGGGCATCCTGGAGGGAGAAACCCGAGTCGGCCGAGGGGCGGACTTGTGGCGGGAGGAAGTGCAGACCCTCGGAGGAGAAGGCCCAGAGCTGGGGATCCGCTGCACACACGAGCCTGCCACCCCTCCCGGACATACTGCTG…
>MSTRG.12959.1
cagacagagacagagacaaagagagagagagacagagagacagagagagaccctgctgtTATACATACTTCCTCTGTAATATACTGCATCCCTAGCCAGACCAGTCAAGCTTGAAGTGAAACCCTTGAGAAGCCATGATccataaataaagtatttttttcttacactGATTTATTTTGGAGATTTGTTATGGTAACAGAAAACTGACTAATTTATATCAATAATCAAAACTTGTTTATCTTAGTGTGagtg
>MSTRG.12980.1
GTGGAATAAAAGGGAGAGAATGCACCCCAGGACTTCAGACAATATATACAATCAATCCAGATttagggaaagaagaaaatagatttgACCTCCTGGATTTTTGCTGCTTTTGAAAGCAGTTATTTACACCACTGAATCATTTCAGTTCTTACGTGCTTTAAAAATCTTCTATGGATGCATTGATTTAGACATTCTGTATCTCAGAATAAACCATTTCTTTAAGTCACTCAATTGGCCTGGCATTATATAAAGGTCCACATAAAAAACCATATAATCTGTCTGGGTTTCCTGACTCTACAAGTGGTCAGCTTTGGTCAGGGTTTTTGATTCCACTGCAGCACGTGAGGACTTCATGTTAGAAACAGACC
>MSTRG.12983.1
GTAAAGCTAGATAATGGGTGAAAATCATTGTcagctatacatctgacagaAATGTAATATTCAGAATATACAAACAACTCAGAAAATATAGAGGCAAAAGGCAAATGATCCATTCAAAaaaatgaacctgggtcctcaatgagagttctcaaaagaagaaaaaaaaaagatagctaagaaatatcaaaacaaacaaacaaaacaaacaaacaaacctaatcTTCCATATGATTCAGCTGTACTACTCTTAGCCATATGTCCAAAGGACTTGGAATTATACTCCACAAGTACTTGTTCATTGATATTCATTGCTTCTTCACTCAT
>MSTRG.12985.1
CTAATTTCAAAAGATTCAAAGTGACTTAACTTTGTCTCAACTTTTGTACCACTCGATCATAATTAATTTTGATGATCTTTAGCTAAATTGGAAGCAATAGGCAGCTCTGTAGGAAAGGATGAAGATAAGAGGCCGAGCAAAGCTCCCTGTTGGCTCTGCCAGCCTAATTTAAAGCACATTTGCTCTGTAGCAGTCAGCTCGGGTGAGATGGCAGGTGATTCTTGGGACAGAATGGAAGGAGCAGTTGTATCCCTGCCCAGACACAGTAAGTTTGTATGAACGTGGTGCTTCTCAC
>MSTRG.12986.1
gagaaattggcaagttattttatatctttatataggCTTCGAAGAAGTTTCATTAGTCTGGGCTCACCTTCTATCACCACATAGGTTTTGGACCCTTGGTCCATCAGAGGACTGCTATAGACATATACAAGCTCTGCCAGAAGAACAGAGTCCTCCATAGCTTGTAGTTCATGTCTAAAGTGACTTTATGCAGGACAGAGGATGGTGAGGTCAGCCTTAGGCTTGTAAGCCTTCTTGTTTTAAACCATGTATTTGCAAGTGTCTTGTAGTGTAGTGATAATGTCTGTCATCTGGTCCTTGGGATGCGACAGGAGTATCCTAAGTTCAAG
>MSTRG.12988.1
GAAAGTTAATAGGGAAAAGGTATTATGgagctgtttagaagtagttccttagGGCTATTCCACTCCTTGTTGTCAGGATAGCAGTAGTccagttcaatagcaaacaccaaacatgaatcagaagTGGAGGCataatccagaagaaaccacaaggctctgccAAATCAGTCAAATCAAGTCAGTGGACATAGCCAGAATTAGCTGGAATATGAC
>MSTRG.12989.1
GAGAAAAGAGCAATCCCATCTTAAAATGGTTGTTGTCAAATGAACAATTTGAAGTAGAAGACATATTCAAAGTTCAAGTATGAATGAAATTTTCAAGCCTGTGGAGAGTATAAATTAATATGTTCAGTCTTGCTTTGCCGCATTCATAGGGCCTTTGTACAAAGTGGGGAAACAGACTTGACTTTAGCCATTCGTCTAAAACAACCCTGTCTGGCTGTTGGGGTTTTCAGGTTTGCCTAAGAACCTCAGCTCTTGGTTATCATTAAAACTATTACTGCCACCAT
>MSTRG.12992.1
CTAGAAACTACGTTATTTCTGTTGGTGTACAGCTTAGGACACTGGAAGCAACTGGGACCTGTGGGCCTCAGGCTTCCCTAACATCTGCTTAGCGGTTCTATCAGATCTGTGTTCCTCACCCAGCCACACTCCTGACCTGCCCTTATATACAGCAACACTCCCTTTTAGTGGAAGTGGAGACAGAAGAGGGCTATTTTTAACCTCTAGCCTGGACCATAAACCTTGCTTGCTCTACTGGTCACACATAATCCAAGCCACTGTTGAGGGCATAATT
>MSTRG.12996.1
GCAATGTGCCCAGGGGGAGGACATTCAAAGTGAGATTGCTGTCCAGGCTTCCTGCCTTCCAACATCACCCCTCTGCTTCCTGTCGTCTGATTAGGGTTTCCCGGAAGCAGACACTGAATCCAAATGCTGCTGAAAATAGAGGTGGCTCTCAAAACAAAGCTGAGAGTGTGGGCAAATGAGTCAGGAAAGCCAACGGAGTACAAATTGAACCCTGAC
>MSTRG.12997.1
agggagtcagttctcccctaTCAGGGTGGAttctgggcttgaactcaggtcaccaggtttgcATGGAAAAGGCTGAGCTGTGTTACTAGTCcgatctctttctctctgtcttggtTGCTCTATCTCTTTAAGACAGGCTCTCCAGTGTCCTAGCCGGTTACTAAATTCTCTACGTAGCAAAGGATAACTTTAAACTTctttaaatatacttttcttGTTATCCTTGAATGTATGTGCATGCTCATGTATGTAAGGATcgacacatgcatgtatatgcatgaagGCCAGAAGTGACCTTCCTCAGGAACAAGCCATTTCACTTTTGAGATACACTCTCCGAC
>MSTRG.13015.1
GGGCtgacctgcctgtctgtctgggtGGATAATAACAGATGCTATTCTTAGGAGGTAGATCTAAAACACTTCCCTTAAGCTTTCGTCTGGAGTCTTCCGCTTCCCTGCTAGGGGTACACAGTTTtcgaaaaagaaaaatgacatataAATCTTCCAACCTTCAGAGAAAATTAGCAGTCACCTACAGGTTTTCTTGCTCGGTTCCTCTAGCAGGATGACacac
>MSTRG.13016.1
GGGAGGAGTGACTCAGGcacagtggtggtgatggtggatgATCTTGCAGCCTGACTGATTGACTGTTAGAGTGATTTTTTATTTATACAGAACTCAGTAGGCAAGGATAGAGTCATGTTGTTCCAAAACATAGATCATTTCATTTTTGTCTCTGGATGTGTGTTTTAGCTTCCTCTTGGTCATAAGTCTAATTATCATTGATAAACAGTGACCGAACAAAGTTATCTTTTACAATCAATCACTTTCCCTCATCAACCCTACCACCCAACTTTTACGAACTTAGAGGCATATTTTGCCAAAGCATGACAGCTCATTCTCAG
>MSTRG.13044.1
ggtggaggcagagaggcaggaaagaaagACTAAGTTGGTGACTAACAGTAATAGACATATACTTGACTTGGACTGACACCATTAAGGTGCTCTTTCTGAGTCATAGTTTCTTCACCTACAATGGTATAGTTCCATAATGCATTTTAAGATATATAAAATTAGAGACCTTGTCTTAGTTAgaatttctattactgtgatgaaatatctTGATAAAAaaacaagttgaggaggaaagggtttatttggcttatacttccatattgctattcatcatcaaaggaattgAGGATAGGACCTCAAACAGAGGAGGAAccaggatgcaggagctgatatggaggccatggaggggtgctgcttactgac
>MSTRG.13045.1
TTGTTTCGTGGAATATTATCCCTTTGCTAGAAGTTCTGGTTTGACAGAAAGCATAGCATTGTCATGGGAACCTTTCTGGAATAAGCGAATAGAGTGGAAGCGAGATGATGGAAGCCTGGACAGATCCTGAAAGGCTTCAGACCCAGATGAAGTTTACATTCTCTTATCTAAAACCACAAGTTGGAGTTagcaagtgtcttagtcagggtttgtattcctgcacataacatcatgaccaagaagcaagatggggaggaaagagctttcccagcttacatttctacatgactgttcatcaccaaaggaagtcagtacaGGAATTgtcacagggcaggaacttggaggcagg
>MSTRG.13047.1
aaggaaaggactgagaaagattaggagggagagaagaaaaatgggagggggatagagagatggagggaatgaaGACAAAGAAAGGCAAGGAGATGAAGAGGGTGGAAAATCTCCAATGATCTACCTATATGATCCTTCCTCCTTTATTTTTTCCTGTATACTTCATGGTGTTCAAGTTTTGCTGTTTCCATAGATTTGTCTTCTCTGTCCCATAGTTGTAATCATACTTGCA
>MSTRG.13048.1
TTAAGAATGATGTAGAAAATTGCAGATATTAAACAACTAAGTATGCATGTATCTCTCAAATTTGCTAAGAGTACATTTAAAGAAGACCTTTgaatgaaagaaggaatgaaataaaacagTGACAAGTGTAGGGGCAGTTTTGATGCTAAGGTTTTGTCCCCCAATTAGTTTTTtgtctgtcagtaaagaaagccatgggctAATTGTTGGGTGGAAGGAATTCTGGGTCgctggaggaagaagagacacATGCGAAGGAGGGAGAGTTCTCCAtgctttggagagagaagaaCCAAGGAGTGGGACTGTGTCCACTACTACAAGCAGGTGGTCAAGGATGTCTAGCAGGCACTAGGTATATCTTAGCAACTAGAGTTATCTTTTCCAGGTGGGagaagg…
>MSTRG.13049.1
CCAGAGGTGGGTATGGATGGAAAAAGGAGGAATCCAGCGAGGTGGGTGGATATAAGAATATTGGGAAGTGGGGTAGGGATTTCTGGGATGAGGTAGATATCTCGTCTAATGGAAACTCTCAGGAATCTACAAGGGTAATCTATTGAAGATTCCTAATAATGCATAATACAGAGTTTGAACAAGCCTTCTTCTATGACCAAGCAAGGCTTCCAGTAGGATTGGTACACCAACCTATCCACAAAAACTTGGACCTACCATTTGTCCTGATTGAAAGATGTGCTGGGATAAAAGTGActggaacgaagaccaaagtgtggacaccttgcccctcttagaattgggaacaaaacacccatggaag
>MSTRG.13051.1
ATTTGAGGAGCAGCACACAGAATAAACAGCAACCAGACAGCAGTACTTAGGTAGATATAATGAATTAGCTGAGCAGGGAAGCAAGGAGGAACAGATTCTTAGCTGCTACTagagaaaaagagacacagtaaacaaaataataatggcCGTGTAAGTCAGAAAAGTGAGACAACGGATGCAAAGAAATGGTGTTCTTAGTATACTAAAAATAACGCCATTCTAGAGCTTCACAATGGTGAAAACAGACTTCCAAACATGTTAGCAAATAGACATTGTCTAAATCACAAAGCTGAGAAAGTTGAATCTCATAGTTCTGAAGTGCAAGAGACATGGTAATGTGTTCATCTGTCTAAAAgtagttgtttgtttttgccaaaaGGACAACTGGATTTATATGAA…
>MSTRG.13052.1
ATACTATCTGTAGTGGAAgcttctggttgtgtcatgtcaTGAAGACTCATGTGCTGTTTTGCTGACTAGGACCCATGGGAGAACacttgatgtttggagagagtacaAATAGGGCTCAATGTTCAGAATGGGGCACTTGAATAGCTAGTCTTGCAATGCTGTGTTGGTGTCACGTCATCACtaatcttcactttgttgagcTAGGGATAGCAGAGATCTTCTCCTAGTGTCACAGATGGTTCTGGTCACTCCAGATGACTCCTGCCAATTCAGTGAAGGCCTGGCTGTTTTTG
>MSTRG.13056.1
GTGAACTTTATGCTGCAATCTTCTCTAGAAACAGCAGACAAAACtggacaaaatattttaaaatcatattatgAATGATAGGTAACAGGATTTTATAAAATCCAGTATTGGAGAAAAGTGAAATCAGAGTTGTAAATATAGAACTGAATATGGTTTTTGTATCCATATTGGCGAATGACTGAAAAGGTATTTCTAAGAGGTTGAAACCTCAGAACGTTCTCA
>MSTRG.13059.1
gtgtttaataaatCTGTTTGGATGTATATAAGGATGATATTGCTTTCTCTGCAATCTCTTAACATTTTCTCTTTGATAAACATCATAGTTTAGTCTAGTGCTTATTCAATAAACAAATGTCTTTCTCAAATGTCTTTTATGGTCATGTTTTTGAGTTGACCATATTGTGTATTAACTATTTCCAGCACTAATTAATTGTGTCCAATCAACTTAGTTGACAATCTTCATCTTTGACTTCATGA
>MSTRG.13061.1
aaaaaaacatggccaAATGCAACTTGAAATAGGAGAGTGATTATTACATCTTACAGATCACAGTCTATTATCCAGGCAAACCAAAGTCAAGGTAGAAACTGGAGGGAGGAAGTGAAGTAGAAGCTTGGAGGAAataaggaacactgcttactccCTTGCACTCCAAGGGGTGCTCTGGCTGCTTTCTTATTATACAACCAATAACCACCTCCCTAG
>MSTRG.13066.1
gTAGCCTTATACAATTAAGTGTGTAGGGAAATAATGATAACCAAATCAGTTGCAATATCCAAGACAATGAGAAATTTTGTGGTCCTAAAGAATGGAATAGGAAAATTTAACTCAACTTTATAAACATCTAAGACAATATGTTGAATAAGGCTTACTGACCCATGGGTAACAGAATGCAGAGGCCCGGGAAATTGTCAAAT
>MSTRG.13067.1
gagagagagagagagagagagctaaatgGGAATGGCATAAgattttgaaaccccaaagtccaTTCCCAGTGATGCAATTGTTCCAACATGTCACAGACCCTAATTCACCCCAAACAATTTCACCAgctgggaccaagcattcaaatatatgacccTATTAATGTGATCCTCATTCAAAACATCACAATACTAATTATCAGGATATAAGAAAGTCAAACTAATGTACATGACTGAGATATACCAAACCAGTAGACAATGCATGGTAGAGATGAGTCTTG
>MSTRG.13068.1
TGGAAGCCCTACAGGGGCTAGGATGTAAAGTATTTTTCAAAGCATGATGCTGTTTGAATTTTGTGCTAAGAGCAATGAAAAGCAATTAGAAGGCTTTGTATAGGGTAGTGCATGTTGTGGCTTAAATGTCAAGATCTCTCTGGATACAAAGTGAAGCATAGATTACAATAGGGGTCCAAAAGAAACAGATTCAGAAGTAAGGCATCTCTTATCCTAGAGAGACATCACGAACACTTAGGGTAGGGTTTGCAGTAGCCAAAACACTGAGTCAAATGACACAATATATATTCTTAGTGGTGTTCTGAGAGCCTGGTAAAGACATTGACGAACAAGCCCCTTTACTGGTATGAGAAATGGG
>MSTRG.13069.1
ACAActtgttctttgataatttcacagTGTGTGTAGGTCATCAATAAGCTCAGCAGAAGTTTCAGATGAGTGTTAGAGATGAAAAGTCCTAGAAGTTTCATTATAAAGCTGAACAGAAAAGTGAGGCAGCAGttacagggaagaaaaaaaaagcccaagaagtTTGCCTCGATATGGAAGAGATATTAACAGCCACAGACCTGTTTTCTGGTGTGAATTGCTAAAGGAAAGTGAAAACTGGTGACAGACAAGAAGGCATGAAACTCTGGAGCAAGGTCGTTGACTCTGGCTAACATGATCCAGTGCACAGCTGGAAGGGTTGGCTGTAGATAAGAACAGGAGGATTTGTTGATGGTAGTGGGTTCACACAATGGTAAAGAAAG
>MSTRG.13083.1
GGAGGGGGGGAGGCACCACTGATTCAAAATGCTGACCCAGAAAAAGGCACTTGAGCCTCTTTTATAATAGGACTGCTGTTAGATCTTTTCTGATATCACAATTCCCATAAGAACTCTGCAAGTCTTCATGTGTCATGAATTAACTTCAgaagttaattgcttctgagatagcaatCAGGCATCTAAAACCTACAGCATATTCCTGAAGGGCTGTAAAGCCactaaccaaaggtcataaaaagggaactaaggaTTTActataggtgcaag
>MSTRG.13084.1
aggagaatgcATGGGAAAGGttagagggaggaaaaaggaaagggaagaaataatgtaattgtattttaatatcAATGATAAAAAGGGATTTTCCTGCAAAagtgtagatttttttaaagcaaaagaataaaagTTACATACCAAAAGGAGCTATTAACTATAGACCAATTCTGTAACAGAAGTGTGTTTAGAAAATGTGTGGTGAGACCAAAATATTCCACCTGTGCTTTGGAGAGTGTTATCACTCAGCATTCACTTAACTGAAGATGGATTAGGTCAAGGGTCTACCCAGAAACTTCCAGGcatttttttt
>MSTRG.13091.1
TGTGATGTCACCTGACTCTGTCTTCATCAGTTTTGCTATCTTGTTTCCTTGATGCAGTTAGTTTTGGTCAGTTATAAAAGGATAAAGCCCTTTCTATTCAGCTGCTTTGAACAGTTAAAGTTCATGGATTGAAAAATCAACCAGAATGTAATTTTTTACATGGTACTCTGAACTCTACTCCTctcatcaaaaaaaaatattttaaagccagGGTTCTCAAATCAAGTCTTTGTGGAATTCTTCTCTAAGAAACCAATGCAGGTAAGTGAAG
>MSTRG.13092.1
CAAAAACTAGCAACAGCAAGAGCCAAACACTATTTGTGAACTTTTGGACATATTAACTtctgttgggttggttggtttctattttcttatttctgaaCATTTCATATGTCATATTCACCACGCTCTCATATCCTTCCTttccatttaaatttcttttgcaAATAGTGTCCCAGTGACTTCATTGTGACAAAACCATTAGCAATAAAGGGCTATTCAGAAATGGGTCGACACTTGCCAGTACCTCTTCTCCTGATGATTGATGGTTGAAGGGTCTGATCTTGTGCAGAATCCACTGTGACTGTG
>MSTRG.13097.1
gtgggtataaggataaatatCATAATTCAGTTAAAAATGGCTCTGGTTTAGGAGGGGTGGGTTGTTCTGCAGTGTCCATGATCTCACAAGCTACAAAGAGGTCACAGCTAAGTTTATAATACTATCCTGAATTTCCTCCTTGATAAGGCCTTACGTTTAACTAGACAGTGGTTTGTTAAACCCAACAAaggttttatttaattaatccattt
>MSTRG.13098.1
aggtattCATCTGTCCTATGTAGTACTCATTATTGCCAAGAGAGCCTTGTGACTATGTGGTGAGACTCCATTTAGTATGCATGGCTATGCTGTCCCCAAGACAATAATGAAGAGGCATTTGCTTCAGCTTGCATATGACTTGACATGATCAGACACAGTTTCTTTAGTTGATTTTAAATCAGTTTCCTGAAGGTGGGGGTGGTATCACTCCATCTAAAGGAATAGGCAACGTTGTCTCCCCTTGGATAGTGAAACCAAAGTGTTTGTGACTATGTCTTTCTCTGCCACAGACACTGAAAATGGATCTTAAAATACCATCACAGCATTTCATGTGTGATGTATATAGACACAACCAGATGATTTATCTAGATAGAAATGACTTTCTCCTTCAATACTGAA…
>MSTRG.13103.1
TTACAAAAACTTTGCTCTAGTAACAAGAGATAATCATAATCATTATTGATTTAACAGTAAATTTTGATTATCGTTATATATTATAGACTTTTTTGAAGATGGGtttcaatttctttctatattcatttgcatttttaGGCTGAGGGAATGAGTCTTGTCATCCACACTGTGTCTTACTACAGAAGAAAAATAGCAGGTTGAATCATGTGCAAACTTTTAATGTTTCTCAAATATAGGCACATATCATGC
>MSTRG.13104.1
ATTTTAAGAAGTGATTTTAGGTAAGCATAAGCTTGCATACACTCTTGGAAACCTGTATTATGCCTTGAAGCATAGCTTGGATGTGTGCAATGACCAGagccaaacaaaaaaccctgtttAAAAATGCCCTTTCTAAGAATACACAATGGGATTTTGGAGGAGAAGGGGTCCATCGATCCATAGTCAATACAGAATTATCCAAAGCATGTTTAggccttgtttttctgtttatca
>MSTRG.13106.1
CAAcatattgttttaattatgtgtaattATTGTGTCATTATACTTACTGGTTTCCTGAGCACTAATGAAATATATGAAAAGTAAACATgataagatttattttgttttagtgaaACTAGGCTTtatgtgtaggccaggctgctgtGGAACTTGTGAGCCTTCTGCCTCAGTGTCTCAGGTATTTGGATATTAGACATTTGCCATTTCACTCATTTGTCAATATGATCCAGCCTCAGCCCAAATGATCATCATCATACTTGTTTGTCATTGTTGACAAGCAAAC
>MSTRG.13108.1
tgtgtgtgtataaatatatgtgtgtatgttcgtgtgtgtgtgtgtgtgtgtgtgtgtgtgtgtgtgtatgcatataagtAGAATCTACATTGGCAGATTCTATTTAACTCTAGCATGGCCACCTGCCTTCTCCCCACCTTCAGTCCACCCACTCAGTGCATTCAGGCTGACTTAATTAAAACATTAGCTCCAAAGATACTGAAAATGACTCCCTAAATTCTGTTGAGGGTCATGCACATTTCCTTCTTGAGATGCATTGACATCTGATCTCTGCTCCCTTCTGTGCAGCACAGCTAGCACTGTGTAATATGTCA
>MSTRG.13115.1
CAGGAAATCAACTTCATCCATTATATACATTATTGATTCTGGATGTTATTATATGAAGTACTTGCTCTAGTGACTATTTCAAATTCAGTAGAATTTTAACCTGCAAATTTATCCCTTACCAATTTTGTGTTTCCCTGAACTGATAGGGATATGCTTAATCTTATATATTAAATCTATTCTTGTATCATGAATCAGTTCTTTCTTACAGTTTAAGCTATTTGAGTATGGCTGCTTTGTTAGGCAGGATTTTTTTCCAAGCTTCCTTTTTCAGTTGCTTTCCAAAGGTGTAAAAATAATCCTG
>MSTRG.13116.1
gaacagttgaAGGGTGAATGggtgggcagggaatggaatatggagtgcaaaaatgaattaaaaataaaataaaataaaaccccacTAGAACCACTAAATAAATATCACTGAAAGCTGCACTAGAGAATAGCCAGATCACATATAAGCAGCACCAACAGAACAACAGCTGGTTGTATGAAGGTGACTTTTAATAAGTTATTAGAACAGAAACATAGGGtgaaaagaagaagaatatgCCTGAAGCTCACAAGGGAAAATAAACATACCAGAACTGTTCATCAAAGGATGTTTAAGAAACCACCATGAAATCAACA
>MSTRG.13117.1
GGGAGGAATAAAATAAGGTTATGAGGAGAGAAGTTCTTGTGTTTTTTCAAAAGGTAATGTGTGTCATTAAATTCCTGAACTGGGAGGAACTGTAGAACATTGGAGAAGAAAGCCCAAATCATATTAAACAACTGGAGATTCTGAGAAGCAACTGATAGCTCAAAAATCTGAGAACATCAATAATGGTTAAAAAAGGTAAATATACTGAAC
>MSTRG.13119.1
CAAAAGTAGAACAATCGCTGGGAAACAGAGTACAATGTGTGTTCAGAGGGAAGCCTATCTCCACTTCCCTTTGAAGGTGGAGACAATATGAATGAGGAAAAACatagacagagagtgagagagtggaGTCTTACTGTGAGGAATAAGGCTTGGTAGCATGGGAATGTTAGGATGGAGGCACCACAAATGTATACATGGCTATGCTTCTGACATGTATAGTCGTTGTTTATGTCCCTTTAGCTGAATGTTCAATAAACGGATAATATGGCTGCCAACTAAGGTCAAGTCAGGTCAACAAGTGTTCACATACCACAATGAAGA
>MSTRG.13121.1
cAGAACATAGCAGAGAGTTCAAAAAGGATGACACACAGATGGATAACTCacccttgaaaaaaatgttcaacattcaaAGCCAACAAGTAAATACAAATGTAAACTACTTTGTGGTTGCATATTGCCCAAGTAAATATtaccaagatcaataaaacaaatagcaGCACATACTATGGAGGATTTAGGAACATaggaaaatttattttttgcCGATGGGAATACAAACACATACAGCTGTGAGGATCCACCCTTGCAATccccattacaagatggcgctgatatccggtgttctaactggtaaacaagtagtctgcgcatgtgctggggtatttttccatgccttgtgccctgcctgtcccg
>MSTRG.13122.1
GCCAGACAGAAATCACAACAATGACCATTAAGAATAAATCATCTAGGGAGGAAGAACTATATGTTAACCATGGTTTAACATATCTGACTATAAAATTGTTCAGAATAAGTCACATCACAGAAAGATGCTTTGCTAATATCAAAGACTTGTTATAGTTAAAAGGTGGGAAAAATAGTGACAATCATTTGCAAGCCTTCCAGAAAGAAATAGTGACATCTCTAGGAAGGTACCATACAATCAGGTGCTTTGTACTGCCATTTCAACACAGCTGTTATTTGATGC
>MSTRG.13123.1
gtgtctgaTATCTTTTAGGAGTTTTTCAGCTGGTGCTAAGTAGCTTATCAGACAACAAAAAATACTATCACTAGGATAAAGATTTGAAAGTTCAGACCTAAAATTAAAACAGGAAAGCATCCATTGTTCAGGCATGTTGTCTCCCTATTGTTCTGGGCATTTGTTCTATTTCATGTCAGGTTTCCAACTTccaattttaaattatgttgctTATAAACCAAGTTCTATTACAACTAATTCTACGGCAAATAACAATATAGGGACATGCATTTTATAGTCATTCCTCTTTGAGGG
>MSTRG.13125.1
aggtaaaaaaaaaaaaaaacaaaaaacaaaaaacaaaaaacaaaacaaaaaaaaacacaatatttAAAGTACTATGTAGTGGTTAGTGAGGCTAAAAGTAGATATCCTCTAAATTTTTCAGTACAGGACaattattttgtaaaatgtgCTTAGAAATCACTTTGAGAAAGAGAATTTTTGAAGCTTGGGCAGGGGCTATG
>MSTRG.13127.1
aaaatgctagggaCACAGTTTAGTTACAATAGTCTTTGTCCAGAACGCACAAAGGCCTGGTGTTGATCATAGCAATATTTAAAACAagtgtagaaggcagaggaattACACACTTCGGACCTTCTCTACTACATATTGAGTTTTAATCAGGCCTGAGATCTAtgagactgcctcaaaaataaagtcatgcaggaaaaaaaaggaaaactggaaT
>MSTRG.13128.1
GAAAAGTTTAGCTTGCTGAGAGAAGGATGGAGTAGTAGAAGCTGCTGTTGTAAGTGGTAGAAGCTAGCTGTTGTAAAAGAAGCCAGTAGTAGTGAAGAGAgtttgtttagcccttgccctaggtagaagccagtAGTAGAATAGGAGTAATATCGCCCTTGtcctaagaagaagctgctggggaagagagctgtaaatgAAAAAGCCTGAAGTAACGTTGCTGCGTGAACCCGCCTTGGTGTCTGTGTCCTTCCTGTCGCCGGCTGGAATAGGACAACAacatacaaggagataagaaagggtCATATTGAATTCTTCCTAAATAAAGCCTCATAACTTCT
>MSTRG.13132.1
CAATGAGAGAGTACATTGAGTTTAGCAGATGTGGGAGCTATGAGAATTACCTTGAAGGGGCTTTGCCATTTAGGAGAAAGAGGTAAGGGCCAATAAtctggaggggagagaagaaccTAGTCTCCAGTGTTGACAGGGAATGGGCAGAGGGTAATGTGTGAGCATGGTAGATGGTAGTTACCAAAGTTTCATGCAAAGAGAGTCAGTCACAAAGTAATGGGGCAAGTAGGTGATCTAGGAGGGGAGATCTTTCAGATGAATGAACAGGACTTAGGACTGGATATCCATACTTGACTTCAAAAGGTGAGATGAAAAGAGGTCACTTGTGGAGCGCCCATAGCCTAAAAAGAGCCAGAAATAAGAGTTTAACCCAAATGAGGTGAAATTCCTCTGTGACAG…
>MSTRG.13133.1
attttctgtatcttttgCCTGGGCAACACtttggaagagggggaagaaaatagTAAGATCTAGAATGCCACAGTGAAAGTAATAAGATCTAGGTAGTCCACAATGGAGCAATATCTTTCCTAGAAATGACTTCATAAACAGGACCAGAAGAACACTGACAAGATCAACAAACATACTAAAACGAAAGGAGAGAATTTTTGCAAGATTCTGCCCTAAAATTTACAGTCACTCAATGACTCCTGAAAGAAGGAGGATAACCTTCAAGGAATAAGGCCCCCTTCTGGGTTGTGGTAGCCTTGAAATCATACGAAAGATACAAACAATAATGATATACtc
>MSTRG.13134.1
ATTAACTTGAAGCATACCAAAACCACATTTGTATAACACCGTATCAAACTACAAACATCGACAATGCAAAAATCACAGTTATTTTGCACAACCTAATATTtacttgttgctatgacaaaataccttacaaaaactcaacaaaagaaaagatttttttgtttcattttatttgtttgtttgtttttgtatttgattTTGGTTGACAGTTATGCCAGGGTCAATTATGGTAGAAAAGTTATGTTAGCAGTAGCTTGTTGcacctggtcacattgtatctacAAGCTTGTATTCAAT
>MSTRG.13135.1
GTTGGCTAATAACAGGCATGTATTTTCTTTGGGAGATGGTGTCAATGAACTATGATCAACTACTGATGATCTAATTAACATTTttggaacaacaacaagaatTTGTTTATACATAATAACATACACTGTTACAATTGTGAACTTTATGTTATGCGAGTTTTGCAATAAAATTATCAAGCTTTGCAAATTCCATGGGCCCCTGAAGCTGCTTGCTGAAAAATCACATCAACTCATCCCCTTCTATGTTCTTCAGTAGATAATGAGCCCTTGGCCCACATTTCTCTTAGTTGCTTATAGACAATGTTCCAAAGACAACTGGAAACTTTTGTG
>MSTRG.13138.1
CTTAAATTTGCAAATGCAGCCTTCATGGAAAGAATGACTATGTATCAAAAAAAACTGTGAATGATGCTTATTCTTATTGcccttcatatattttattatgtgtaaTATGCATTTTAGACTCCAAGAGCTGGTCCTTTCTTCCCAGGGCTAGGATATAGTATGCTTGGATGTTAAAATTTTAGTTAGCCATAACTTTTCTCACTAGGTGAAAAGTTAAAATTACTTGGAAATTCATACATGAGAAGATTCAATACAAACACACAATTGAGAAAATTAGGAATCAAAAACAATTGGAGGGCTTGG
>MSTRG.1314.1
CAACAGATGCACACTGTGCTCATTGAGGTTTTATTGTTGACTAAACTGTAGCTATGTATGTCTCCAAAAGAACTGAGTATTTGCAAACAGCCCACGAACCTTAAGATTACCTTGATATTACCTGTCAGCCCTTTGGAAAGACTTTCTGACTTCAGGCTTTGATTAAAAGGGATTTGAAAGAGTCAAATACAGTGTATAAGCCTTGATTTATCTTAGTTCCATGAGAAAAGAGGTCAGATATTGAATACAGGATAATAGTAAATGGTTTGGAAGAATTGTGTCACTTTTTAGATGTAATAATGGCACTATAGTTAATTAGAAGAATAACCTTAGTTTTTAAGGGTAGGAAgaagtagccg
>MSTRG.13146.1
GTAAGAAAGTAggtaggacattttcttggttaatgaagGCCCAGACCATTGGCAATGGTGTCActcttgggcaggtggtcctgagttataTCTGAAAGTAAAgtgaaaaagatataaaaagcaaGTTAATAGTGAGAATTCTTTCAGACTTGGCTTCCATATCCTGCCTTGTGTTCCTACCCTAAATTTACATCTTGAGAGACTGAAAACtgtactataaaaaaaaaataagcattttcATC
>MSTRG.13149.1
tacaaatgGAAGCTCTCCCTGTCTGCTGTCACAAGATAGGCTATCTGTTTTTGTCTTAATGGAAAGTTTAAAATATTAGCCATTCTTTCCATGATTTTTACTTCGTAAAATTCTCATTTTTCTCCTCCATTCCTGACTGCTGGCACCTAACTCTCTCTAGGAACTACAGTGCTGTCCCTTTTGCTTTGCTGTTGGCAGCTTTCCCAATAGGAGAAGATAGAATTAGCATATACTCTCCGAGGaggcagggagctg
>MSTRG.13150.1
CAGAAATAGCTTGCTGTTCAACATGTTGAATGAGTGACTATGAGTGCTGAGCTATAGATGGAAAATCTATATCACATTTCATGTTAGGACTCAAAAGACATGATGAAAGATGAGTGTAGAAAGAATGTGTGAGTAGGAGGATGGGGAGTGCTTTGAAATTCTGTCCTCTGAACATGACATGACtcttgcacacatgaactcagtACAACAGCAGTTATCTACACACACCTTCACAATATCAAGCCAGTTAAAAATTCAAGCATAGAGGGTGGAAGGGCTCCCAAAA
>MSTRG.13151.1
gaagaagaagactaaAGCACAAATAAATGACATAATGATGCACCTCAAAATTTGAAAAAATGATAACAAACCAAATCTAAACCCAGTCAATAgttaataataaaattctgagcagacttttaaagaatcaaagaaaaggaTATAAAGAATCAATGAATCTAAGAGTAGTTCATTGAAAGATAAATGAGACTCTTGACCTAACAGAAAGAGACTATTTCTTGTTAACAGAATCATAAAGGAACAAGAAGCATTACCACATACCAcaaagaaattcagaatatttaaaaaaaatactttttcagCCTATACTCCAttgagttgaaaaatctaaaAGTAGATAGTTT
>MSTRG.13152.1
CAAGAGGCACTGCATTGTGGCTAAGAAAAAGTATGTATGAAAAAGCATAAGGGCTAGCATATAGcacataaagataaagataacagATGATGTGTTTCCTAGGATGAACAGTTATAATACAGAGAAGTGTAGTCGTGGAGAAGAGGTAACCCTGTGTCGAAAATATCTGAGTCATACATGTCTTTAGCATCTCTATCAGCGATGAGGCAAAACAAGTTATCACTAAGGTAGCTTCTAAAACCTTCAGTTTGCCATGGCAATCATTTCAAGATACTTGAAGAATAATATCTGAGAAATAGATAATATGGACAAACTTACAAGTTTGGGCAGTAAGTAAGGGAAATCAAAAAAGTTTTAGAAGAATGCTATTTTGGAATATTGTGTTAATATCTATTCTTTG
>MSTRG.13168.1
tctcagcTCCTTTCTCTCAAGTGACTTTAGGTTGTGTTGAGTTGACACAAACAAAGTATccagatatttatattttacatataataccatatatattatatctttataTAATAATATCTTGTTATATTACCTGGAAGAATTTCATATCATCAGTAAATTCTATCTGTTCAGGTAGCAATAACAGAATGCCAGAAAATAAGTGACTTATACACAGAAGGTGCTTGTCTCTTGTAGTCTAGAAACTATGTAGTCATGTAATGCCAAGGAAATgtaag
>MSTRG.13173.1
GAGGCCAGGCTGAGCTATACAACAAGATCCCCTAAAAAGATGCATTTGTTCATACCACATTCTTCAAAGTAGACAAATGTACAAACCTGTGTGGAGAACATAGCATGATCTCTTCCTGTCATGTGATGCAATAACATAGATGCCCAGAACACCAGCAACTACTGCATCTCACCAGAACACTCCATCCAGACAGTATCAGGCTAACATTTTCTCTAGTGCATACGGAGCACTCATCAAGAAGGACCATGTTTTAGGTCATAAAACAAACCGACTTTTCAATTAATTGGAATATTACACATTATATTCTTTG
>MSTRG.13191.1
TTATAAGACATCTAGAGGACCTCTCCAGTCTACCTGAAATTCAAAACAGTTTAGAAATGTTCATTTAAATCTTTATAGTGTTCCACTACAAAAGTTATTGATCCCCTATAGCAGTCGTGTGACAATGGGAAGGAGTGGCCACATTCTTATTTTTAAGGGGCTGTACTGTCTGCTGGAGCTTTGACAGACAGGGATTTAGGGGCAGAAGAATGTGAAAAGTACCTAAGAAGTAATTTAATCTTCCACCTCACCCCTGGCACACCATAATCTGTG
>MSTRG.13192.1
tggaCTTCAGTTTCAGGGCTGCTTTTCTTAGAGGCAAGAGTGAGAAGGGGAAGCCATCTTGGAACAAGTCTACATTTTTATACTCATGAAGGGCCGTTCCACTTATAAAAGAGTGAATCCTAGATCTTCCATTTTCCCTGCGGAATATATATGTTAGGAACATTTCTTGGGGCTGGAGTGAAGGATTAGAGTCAAAGAGCTTGTTCTGCTCATAACTGAGTTTGGTCCCACACACGCACTAGGTAGATGACAACCTCCTCTAACTCCTgcttcagggaatctgatacttcctg
>MSTRG.13193.1
GTTTGATTTCATTACTTTTGTATACTAGATTAAGGAGACATACTCAACAAATCAACTCTGAAGGTTTATCTTCATATTGAGACAGAATATTCTTCTTAACCATTAGCCTTCTGATCAAAGCCTGAACAGAAGAATTATGTTGTAGATATTAGCTGACATTGCTATTCATGTTAAATGCATGGCTTATATGCGCATTGTAGATTTGTGAT
>MSTRG.13211.1
GGAAAACTTATAATATAATGTATTTGCCATTTTCAATTGTGGGAAATTACACTCCTATCAAAGCAACGATGTAAACTTGCAGTGGGATTGGCGGGAATTAGGGTGGCTGAGTCAACAGTGCTTCTGCTCACTGCTCACTTTTCTCGTGCGATACCCGTCACTGTCCTAAAAAGGTAATTGATAAATTGTGGGTATTCAGCCTTTTAGCATTTGActcacatttaaaataaacaaaaagtgtTTCTTATATTCAAAGATAAT
>MSTRG.13234.1
CAAGGTATATTAGCCATATTCTGTCTTTCACCTGACTCCTACTTTTGTCCCCACCCCCTGTGTCTTGCGAATGTGACTGGTGATATTAGTGACCACTTAAAGCACTGTATTAGCAAGACCTGCAGAGTGAGTCTTCTTAGAATTAGAGATTTTCTGGTTGCTGCTGCTACTCATTCCTGTGAGTACCTGTTAGCAGGAGAAAGAGCTAATTGA
>MSTRG.13262.1
AAGGATCTTAGGTACATTGAGTCTCCACTATGATTACTAAAGGACATCTTCCTTAGTGTTCTGTGCTTCTTGGGGGGAGAAAATCTAGTCTTGTGTTGTGAAGATGACTAACTCCTGATGAGGCTTAAAGAGGAGCGCACATAGACTTTGGGAGGAACCAGAAACAGCTGCAACTTAAGGTCTTCTAATGTCACACCATGCCACTGCAATAGAATTTTGTCGGAGGTCAGACTTGTCCTTTTTGTCTGACCTGCAATTAGTGCAGTTGTATGACAACTGCCTGGGAAGGACATCAGCTTCTGACAGTTGGCTATCCTTACAGCTGCACACTAATTCTGAGTGGTGTTTCTGTAGGGTAGTGTAAAAGAG
>MSTRG.13279.1
TTTGAGGCCAAGCTGATCTATACAATGAATTTCAGGGCATTCAGAGATccagcctcaaaaaacaaaacaagccaaacaacaaaagagaacaaaaaaccctaaaccactaaaaacaaaatcctatgcaaaataaaaatagatacttGTTAAACTACTACAAAGACAGCTAGCTGGAGGTGCAGCTCAGCAGAGCACAATCCAGAGGAACAACAGTAAACACGAGTTCAGCCAGCCAGCGCCATCTTTAGCAGAAAGTCTCCAGAGAACTGAGC
>MSTRG.13284.1
aaaaaacaaaaacaaaaacaaaaccctaaaaaactaTCAACTACTTAGAATATCTTAGAATATTCTGGGAAAATAGAGAAAATCAGAAACGGATTACTAAGCATTATCTAATCTTCAATTGTGTTACATAGTTTCTGTTTCTTGCACATTTTCCACGTGTTTGCCTGTTTCCCTGGCAGAGTCTTGTCTCCGAGTTAGCCTCAAG
>MSTRG.13290.1
cgaagaatCGCTGGTCAGTTATAAAATAAGAAGTTTCTATGATCTTAACTTTAAATTCCTTTCAAAGTCTCAGACTCTTGTCATAGGCTCATAAGataactcagcaggtaaagtcttGCTGCAAAAGTATGACAACTGGAGTCCTCACACCAGAATTCATGTAAAGACCAGGCCAGCACAACAGCCTACATGGGATCACAGTGCTAAGGAAATGGACAGAGAATTCTGGGCTATCTAGCCAGCTGAACCAGTGAGTTCTGggtacaagagagagagagcctaccTCAATGTCTATGGAGGAGAGCAATAGAG
>MSTRG.13294.1
TGCATATTGAGAAGTGGTGTAGTTGCATTATATGAtacttgtagttttatttttttaaaaagatgtcccaaactgatttccatagcAACTGCACCAGTTTATGTTCTAAACAAcagtgattattttctgctatcctTGGCAGCATTTGTTGACACAGGTTTTTCTTGAGGATAAATATTCTAACTGTGGTTGCATGAAATTTCAGTGCAGTTTTAATTTACACTGCCCTCCCTAAGAATgaacagcttttct
>MSTRG.13295.1
aaagaaagaagaaagaaagaaaaaagaaaataaagaaataaagaaaagaaaaattgtattCTGGCTAACCAGGTTTTGAAGTGAAAGTTAATTAAGAGCAATATACAAATAATCCCTGCAAATGGTGACATTTAAAAAACGCATGTTGAATATTCTGAAGCAGTTATGTAAATCACCCAGAATAAGACTCTGGAGGGAATGTGACACATGCAGGCTTAGCTTTTAATACCCTTTGGTAATGTTTTCATTAGACATAATGTTTGCTGGGGGACCGGGTATTTGGAGGTAATCTGAGAACAGAAACAGTTCTAAG
>MSTRG.13296.1
TTCTAATTGCTGGGTCTGCTGTAGGTTGCCAAAGTCTTCTTGTCAAATTAGTTCAAATCATTGTAGTGATCCCCCCTTGCCCCCATGGACGATGGATTCAACTTGTTATAATTGCTTCAAAGGGCAGAACTGAGGACACACTGTAGAAGTTAAGGGGAAATCAATTTTGCTTAGAATTTTATGATAACTAAAGTTGTTCAGTGCCACAAAAATACAgcttttta
>MSTRG.13299.1
GGGGACTTTCTTATGACCTCCTTTGTGCCAAGAGCCTCCTGATGATGCTTTTTTGCTTTCAGCATCTATGGGGGACCCAGGAGTGGCTCCATTCACCTGTGACAgcttctcatttttcttctgcAGTTTTTGGGGTCTTGGCAGGGGTGCAGGGGCTTAGGGTGGGGTTACTCGGAGCCAGACTCTTGGCCACAGTTATCCCATTCACCTGGGATGAGGTGCTAG
>MSTRG.13304.1
TTAAAATACATAGATAATATCAGGAACTGACTATAATGATGAGGGGAAAAAGGAGTAAGCTGGGTAATTAGAAAGCTGGTCATCCTGTGTAAGTGTGCCACCAACAACTATCCATTTAGAGTCTTTTGTGTCACCAAAGTGTGTGAAGGCAGATGTCATAGTTCCTGACCACCCCTATCTCACAGTGCTAAAAACCCTTGTCTGGCTTTCTAAAAAAAAGTTCTTGGGTACTGTTCTACTGGGTCACCAGATACTGGTCCTGGGCCG
>MSTRG.13306.1
GGAGAATACAAAATAGAATAGGGAGTATCTGAAAACATCAATCTGAGGTGGCTAGAATTGGTTAATGCTGTGGATCACACTGTAATTTCTCATCCTTGGTGGCTTTGTTAACCGAATTCTCAAACAGATACGCAGGTCTTTTGTTGACTGAacaatgaatacattttaatatgTAATCTGTTGTTTGCtataagaactctaaaaagataaCATGTTTAATTAAATGCATCAGAACTTCAGAGGTATCAACACACTCTTCAAAGGATCCAGGGGGAAACCAAGCAATTACACATTCAAATGAACACACCCATAGTAGACTAGAGATTATTAGTTGTAAACACCTCAATCAACTCAATGAGTGTTTTCTG
>MSTRG.13307.1
ATTGAACTTCAGCAAAAATAGAACTTAATTAACACAACTGCCATCTTTGTGAAGTCATTGTCTCCCCTCTGGATAAATGTCCTGCTTTAGTAGAGCTGCAGTGTACCACAGTTACCTTTAGCAAATCTGAGGCTCTGATAAACATATGCTTGATGTAATAGATAAAATCAAGCCTTCTAAGTCAAAGGCTAAACAGAGcaccttatttttttattgaaaagctAATGCCTACTGTAACAGGATAACATGCTTAGTCCTGTGGTTTGCTCTGAAATCATTATGCCCTTGCTTTAGGTCCAAGCACACAGTCAA
>MSTRG.13308.1
caccaGATGAAGCCAACCCAAGTTCTACTATATATGGGGTAGATGATCTCTAGTTCCTGTCCCTCTCCGATGAGCTACTGGCAGTTGATAGTTTCTGTGAGGGTGGGGAAATCATTCATTTTTAGTGATGTGGCTACTGATGGGATTCTCATGTTCTAGTTGGTGACCATATgcacatatgggcagcactaactTAGTGGGTTATAA
>MSTRG.13329.1
cgGAACGACTCTACCCTCTGTGCTAAGCAGAGCCAGCTGGTGACCACAACCGTGCTTTTTCTCCATACGGGACCCAAAGAGCACTGCCCAACACACTCTAGACCTTAGTGGCTGTCAGTTTAATCaactgaaaaaaatcacttttctatGACCAAAAAGCGTGTCTATAGGTAACTCCTAGCCTGCACGGCTCTGAAGAGGAACTTTTAGAAAAGTACAGCACTGGAAGTTGTATCAATGTCAAg
>MSTRG.13341.1
GGGATATGGGAGCATtctgagggagaaaagggaagaggataATGGCAttgttatattataatttcaaaataaaggaAGTAATATAATAATCTGGCCTCTCTTTAGTCCCCACTTATCATAAATCAGCGACAAAACTTGGAAGGCAGCTGTTCTCACGGCTGTATCTCCAACACCACAGTGCCTAGATCAATATATTGCCAATGAATAAGTGACGGATTAGCCACAGATGCATCATTTGTGTCAACTAGCTTCATCCAAGGTTCAGGGGTCATCATGGAAGAGCATGCCAATCTAAGAGTCTTCTGGGCATGACATGGCTGATGCACACACACCAGCTTGAGTCAGCTG
>MSTRG.13345.1
gacagggagagatagaaaaagacagagagactgagatagaaaaagacagagataaagagaaagacagagagacagagaaaagatgtagagacagagacagacactgacagagagagacagagaggggtgaGCCTTAGACATCAATAGCTGTGAACTTGGGCTTCACTCGGCTTTTACTGAGCAGGTTTGGCTATCAGACCTGAGGTACTCTGCCAAGCAGAGGCCCAGCAGTCCAGCAGAACCTCATGGTGGGACAAGTCTAG
>MSTRG.13356.1
TTGTAGAAGCTTTTTGGAAAATTCTTTAGATGGATTGATGAGAACTTTCTAGAGAGAAGAACCTTTTAGAGAAGACCTTTCTTAGAGAACTTTCATAGAAAACATTGTAGTGAGAACTTTATAGAGAGAACTTAGAAATAAAGGCTAAAATCACTTTTTAcagtgtccctttttcttcctgcaaCTTTGACTAGCAGGCTGAGAGTTAGGCTGCAGAGATAGCACAGGTAACTTTAATCCCCCTCAGTTTTACTATGAG
>MSTRG.13359.1
AATTTTTACATCCCAGCTGGAGATACTGAGAATAAACAGGTACAGTTAGGAATGTTCAGGCTATGGGCTTTCCTTAAGTGTCAAAGCACAGCTAAGAGAAGACTGCTATAGGCACGATATTGCTCAGGaaaggtcagggatagtgatgaGTGCTATGTGACGATGTTTCTCTGATGTGAACAGGGGTCTACTCAGATAGGCAACCAGTGACAGATCAAGGTAAGGATACTTTGGAAGTCGAAACTTGGTGAACCATTGAATTCTG
>MSTRG.13366.1
aaaaaagaagaggccaAGAGGCCATGGGATATACGTGAGGGTTTGGAGGAAAGAATGGGGAGGAAGATATGATGTGATTATAGTCgcaaaatacaaaaaatatttttcaaaaacatgCACAACGAATATAAATGATTGCCTCTGCTCCCAAAAGCAAAGTATCAGCCAGGCTGTTTGAAACAATTTACCTAAGATGTTTTGCTGTCACAAGCCTCCGTGACCTTTAGATATCCATGTAACCTAAGCTAGAGAGAGAACACTTTCCCAGTGGTCTACCAAAG
>MSTRG.13367.1
ctcggccttttggctaagatcaagtgtagtatCTGTTCTTATCAGTTTAATATCTGATATGTCCTCTATCTGAGGACAATATATTAAATGGATTTTTGGGAATAGGAGTTGGAATAGGAGCTTGCTCCGTCCACTCCACGTATCAACCTGGTATTGCAGTACTTCCAGGAATGGTACACCCCCTCGGGGGAAAAGTACTTGTCAAATAAAAGACTTCGAACttgaaagggagagaagggataCTTAGTGTGTTCTTACCAGGAAACTCTCCATGACTTTATCAAATCTCAAGTGGGCTTGTAAGACCGTGTCAAAAAAGAGCCAAAAGTCTCAGCGAACCTGGGCTGAGAGTGCTAGTTTATCTTACAGGCTAAGGAATCTCAAGTTCTAGGCCTACAG…
>MSTRG.1337.1
CTGACACAAAGGACTAGGAGGTGAGCATAAAAAGGGTGAGTGATGTGAGATTCTCAAATaaccaacttaaaaaaaacatATGAGTATTTCAGGTTCTCATGTTACAAGTTCACATAATAGTTTATaaacatatacccacacatacacatatacatacacatacacatatacatatatgtgagttcaaACACTAGCCATGGTTACTATTACTATAAGATAAAAGGAGCTACCTACATTCTTATCGGTCCTTTGCTTT
>MSTRG.13370.1
aaagaaagaaagagaagaaaagaaagagaaggataaACTTTAAAGAACATAATCTGCCTAGGCACATCTCTCCAAGGAACTTGGAATCATTGTTTAAAACTACCACTACATGGATTTGCTTGTTTTCCTAATAATCCCTTCTaatatttaaattcatttatgTCGTTCGTCATATAAAGGAAACCTAAACATTCCACTTAAAAGCCACGCATGCTGGTATGGGTGTGGACTCGCAGAAGTTGGGGAACAAAAGCAGAGACTTTCAGCCGTGAAGGGACAG
>MSTRG.13378.1
ATCGAGAGGAAGGAGATGCCCCCAGTGCATTTTTCTGGGTCCTGAGTGAGTCAGTGGGCAACACCAACACCATGTTCAAATGCTCTCTAAAGAATGTATCTGCAATTGCTGGTATAAGCAACCTTCTGAATTGATGGAATAGAGAGGGAAGGAATGGCtaaccagtgactggcccattttgagacctatcccatgggcaggtACCAATCTCTGGCACTACtactgatgctatgctgtg
>MSTRG.13381.1
GGTGGGGCCCGGCCTCTACAGATACACCTGTGACACAATGCCTGAGTCTTAGCTTCTGTGAGCATAGAGGAAGAGAGGGGTGAGTGATTTCAAGACCCAGAGGAGCAGAAAGTTGGCTGTGAGATTGCATGTACTTGAATTTTAAGCAAAGCTGGTCTCTCAAAGTCCCAACAGCAAAGCTGCCTGAATAAGAGCTAAGCAAGGATGGCACAGACAGATGGGCTGACATGCCGAGTGTATGTTCACGGGGAACCCAGTCACAGATAACAAACGACAGGCAACTTAAGGGATgct
>MSTRG.13385.1
TTTTGAGAAAAGTGAATTGTCCTGGAAGCTCTTGTTTTGAATAATTATTACATCTACAACTATTAAATGTTGTTGGTTGGAGAAACATTGGCTCTCCTCTTTGAAGGTATTTAAGTGCTCAAAAGATACATTTCATTCTTCTGAAAGTAAGATTGTACAACATAGTTAATGAAGAAAGTGCGTTAAATACTATTGTGatactag
>MSTRG.13386.1
gagaaaCAATGGACAAATAGGCAAGCATCTGTAGGGGGACCTAGAGGCCTTTGGATTCTTCCCAAGTGGTTTGGCTAGATCTTGAGATAGATCCATCTCTAGCTTTTTGAAAAACAACCACACTGATTCCCATGGACGGAGTTTACACTTCGACCAGAGATGAATACATGGTATTTTTCCCCACATACTTGCAACAAGATGAGTGacttgcttgtatgtatgtgtgcaggagCTGACTTATTATTTGAGTTAACTATGTAATTCATTTAAGATCAGTGCCTGTGAGATTTCCTCTAACCACATTTGTGTATCAACATGTGCTGCCATTATTCA
>MSTRG.13389.1
GGTGGAGTCACTATGGTTAGGAAAGTAGGGATGGCATATAGGTCTCAGGGGATGAACTCAAATACAACTGCCTGAAGAGAAGTCTATTCTCTATCTCCGTGTGTCTTCCTGGGCCAGCATTTTTTGCTCCTGATGAAATCCTCTGACCAGAAAAAAATGGCAGTGTTTAAATAAAAGTCCGGGAGTTGTGGCAAAGAACACAGCTTGAGGCAAAGGCCCCATTTACTCAGCCAAATGGCAGTATTTAGTATAGAAATATATCATATAGATGCTACTAAAGATTTCAAAGGGACATAATATAGAGGAAAGAGGAGCAATATATAGTTATTATATGAGGTGAAAATGTGG
>MSTRG.13390.1
GTGGTTATTAAGAAGCATATGGATTTcatgtattattttttaattgccaACATTAATAGTTCCAATTTTAGCTTCAAGTGGTCCTCTGTACAGGAATAATTAGATCTATAAGACCTAATGCTTCCCTTGCTTATAACACATGAGGcttaaataataaattttctaTGATAAAGTTGATATGTGGAATATAATCCTAGAGCCTGTTTCCCATTTTATAGCTCTTTGCTCTTCCCATTGATTGTatcaaaatatttgaatttttcaCAGGTTAT
>MSTRG.13392.1
CTAGAAGAGGGTTGAAACATTTGAGaaaccttattaaagtaggttttgaaaagagagagagataatatataaagagaaagacagacagtcagagagatagagagaaacagaaagaagtctGAGAAGAGAGAGTTTGAATTTTTATTGTAGAAATTGAATCACAAAAATAAAGCGGTACtaattagaaaaaaacaagatCAAGAAAGTCATCTTTCAGTAGTATGGATATAATTTCTTCCTACTTGAAATAATTGTCATTTGAGAAGAGTTGTTTAAAAT
>MSTRG.13393.1
ccaaaagaaaaaacaaaaacaaataaaatagaaaccctaaattaAACTAAACTTTAGAATTAAGTGATATCATAAACCAACAAACCTGCAAGACATCTATAGAATATGCTATTCAAGCATCaaataatacatgtttttcttAGCAGCCCATGCaactttcttcaaaattgatcatatatcAATAAAAAGGATCTCCATATTTCACATGACCACAATGAAATTAAGCTGGGTATTACTATCAATAGAAACTATAGAAAATACACAATCTTGTgaaactcaaaaaag
>MSTRG.13394.1
TAAAATCCAATTACATACATTAAGTATCacaatatatttattacatataaaaatatagataatTTCTATCATATATTTCTGAAATAatggaaatactttttaaaagggaAGTAATTAATAAGCTACTGTTAGGAAATATAGTTATAGGCATGTTGAATTTTACTCATACACAAACACTTGATATCTtggaagaaaaattaaatgtgaG
>MSTRG.13396.1
TGGAGAAGTGAAGCTGCCCAATCTCTGGAGCAAATATAATTGGGAGTGAGTTACATATATTAATTATTGAATCATTTATATTATTGGATTTTGATTAATGATTTTATTTGATTGCACTATATTCTGGTTCATCCctcatggaagaagaaaacaagaagcatgctgttcattttgcattttatagGATCCCCTGGTGAAGAAGctttagagaaaacaaaacaacagaacaaaacaacaacaacagcaacaaattaTC
>MSTRG.13397.1
aggaagggggagggccTAGggcatttttggaggggaaaccaggaaaggggataacatttgaaatgtaaataacaaaaatatctaaaaaacaactaaaaccggCACATCAAAATTAGCATAAACAGAGGGATAGTCTCAGGGCAAGTCTCCATCCAGCTCAGCTGACAACTTGTGAAAAGGAAAGGCTTATACATTTTTTTGCCTCTAAAAGGTAACAACAAATAAAagctaattaaaatataactcaACAGCCCAGGCTGAAATCCAAGAGAACAGCTGAATTTGGCAGTGTTATCCATA
>MSTRG.13398.1
cCAAAAAACTGATCTAAGAGTAGagaagaatgtcattaggagtaatTTTCTGACTATGATGCTAGCAGAATTGTCatcctttgtttttctgaagaTCCTTAGCCTATCAGGTTCCCACTTCCTGGTCACTCAAGCAGTGTAAGGTATGGTTTCTAACATGTGAAGTAGGCTTTAACTCTGATCAGACAATTGTTCACTACTCTCACAAGCATCTGTGGTAGCACATCCTGCAAGCAGGTCATCACTGTAGATAAAAGACATCACTTATTTTTAACGTTGGTCTTTACTTATGTGCCAAGGAGGATGTCATAATTTTTGAGCTCTCA
>MSTRG.13402.1
ggaaaggtttattttggatcATGTGTTTAGATAGATTTCAGTCCATCATGGTAAGACAGGAATGGTGGTGAGAATGACTATTCCCATAGAGATAGAAGTGAAAGGCCATGGCCATTCACTCTTCAGGAACAGGGAGCAGAGAGTGTCAGAACACTGGACCAGAATAAATGTCAGAGTTACTTCCCCAGTGATTTACTTCCATGGCCAGCCCCACCTCCTCGAGGCTGTGCAGACCTCAGTGCCTCCTGAGCAGCTTGAGCCTCAGCATTCAAACCACAAGCCAGCACAAGTAGTTAAAat
>MSTRG.13415.1
GGAGTTTGGGGATTTATggaagcaaaggaggaaggattACAGTCCCCAAAGGGAATAGGAAttccatagaaagaccagcagagTTAATGAGCCTGGACACTTGGGACTTTCAGAatatgaaccaccaaccaaaaaacatacgTGGACAGGACATAGGCTTCCCCATATATATGTGTCAGAGGTGCAGCCTGGTCTTGTGGGTCCCAAACTTC
>MSTRG.1342.1
GAGAAATTCAAAGATACATGTGCAATACTTTTGTGGCAGAGATTAAGAGTGAAGCTTTAACATGGGcacaaagataaaaatcattgttgGGTTCCAAAGGAGGTGAGAATCCAATtgcactgtttttaaaaagactcgGCTGAAGATGGGTTTTCTAAATCTCAGAAACACCTAACTTACATTTCAGATATAAAACGGCTGAGTGCggaaaggggagaaagagggTTTGGGAGAAGTTTTC
>MSTRG.13428.1
CTTTATATGCCATCATAAAGAAAGGGGGAGTGGGAaagggataggggacttttggtggGGAAACTGgtaaggggaataacatttgaaatgtcaataaataaaataaccaataaaaatgaagaaatattttaaaaaattcttccctAATATTGTAGACTCTCTCTTTAACATATGATTGTTATTGTCATGACTGAAGAACTCATACCTTTTGAGCTATTGAGTACCAATCTTATTAATAAAGCTTATGATCC
>MSTRG.13429.1
AAGTAAAGAAGGAAATGatgtaaaattttataatttcaaaaatcgcaaaattaataaatagaatTCTTATAAACCTTTTAATAGAGTTTTATACCTATTATTAATAAACAATTCCATCCTAGTTATTAGAGCTTAACATAAAAGATGAGAGACAAGTAATTATTGCAAAGATTTAGAGAGTTTCTCTGCTCATGAATTTTGGGGAATTTTGGCACTAATTTCTCAGCCTAACTTTGCAGTACTTGTGTGTTTGCAGAGCTGAGTCATTCACCTGTGAT
>MSTRG.13430.1
gggaactttcgggatagcatttgaaatgtaaataaagaaaatatctaataaaaaaaaagaagttcaggTAACTATAGATAAACTGCCAACACTGTCAACCTTGCATTTTTTActcaatttttccattttttcctcaACCCATAGAAGCTACAAAAATTAAAAGAGGAGATGCACTGCAAGCTGTCTACAACAATGTTCCAGCCATACCCTGTATCAGGTAGGCTCTGAGGGATGCTTGGAGAACCTGGTGGCTAAATCTTCATTGAGTATTAAATAGGAAATGCAAACATCTGTCACAAGATTTGAGACTTAAC
>MSTRG.13431.1
CAGAATTAGAAATAATGCAAAGATATATTCTTTAAAAGATCCAGAGTTGATTTTAAATCTGCACAGGGAATTCATCTAAAATTTTCACCTGCTTTCAAAAAAGTCCTAAAAtatgtttcattattttatattcctGTAGTCAGAAAAATACATTATGTTCCTTGAAAACACTCTTAGCCTCCTGTGAATATGAAGCTGGAAACTGCCATACCCTTGGCAACAAGAGATTTTCTATCCAATTTTGCCCCACATATGTCTTTTTCTTAAAGGACTTTGTGCAGCTTTATTACTGGCTTATTTTTATAACTTCTTTTt
>MSTRG.13436.1
gggtggggcagtctctggatggtccttccttcagcctctgccccgaactttgtctctgtaactccttccatgggtgttttgctccccattctaagaaggagcgaagtataaTTTCACTTCACTGTATAAAATTGTGACTTAGTCCCAATAAGCACTTCTTTCTTCATACAGTCGAGTGGTACATTTTCTGGACCTATAAGAAAAGTAAGACATTTGTAAATTCTGCTCTGTCTTCCTTGGTAACAACAGACAGCCTGGCCAAGGGCACATTCTTC
>MSTRG.13437.1
tgaGAGTACAGTGTTGGTGCAAATCTTTTCTTTAGTCTTATATTTAAAATCATGCttataaaataagtaaactaTCTCTTCACAAATATTTATAACACGAAAGAGATTCAATCTTTTCATTGTGGAGTTTAGGTATAGACATTCATTAAGAAAAGTGTATATAGGATTCAtaagaaaagaatatataaatttaCCTAATAACCCATTGTCCTTCAGGAAGCTGAGAGTAGGCTCTTGGAACTAAGGGTGATAGCTCATAGCCTCACTAGTACCTTCAATGCAAGACTGTTAAACTtgtggccaggaagcaaagtgtTGGAAAGATACTTAGGTGGCAGTGCAATCTTCC
>MSTRG.13444.1
TGGAGATAGAAATAATACTGCTTTCTGCTGAGCGGATGTCATGCTCAATGGATAAAAGAATATTTCACATGACTGTTGATTTGCACATCCGGGTATGTATGTTTGACTTGCTACAATTTTAGAAAAGGCATAAAGACATACTAGAAGATAGAAATTGGTACAGTTTTTAGTTTTAGAGTTTGAAGTCTCAAGCACTTATGAAACCTGCAGGTGGTTATGGTTAATGAGCAGCTGAAAATGCCTTACATAGCTCACAGAATGCCAAAATGGGCCACATAAATAGCTAGCAGTCACAT
>MSTRG.13447.1
CTTCAGTGATAGTATTACTGGCTGTGTATGGGAGAGGGGGGACATATTCAAGTTTATACTTCTCTCACCTTGCAATGAAGTAGCAAGAAAGCCTTTATCAGATGCTAGGTAACACCTTGATATTGGACTCTTCTGTCTTCAGATTATGAGaaattaatttcttcctttataaatGATTGTATCTATAGCATTCTGTTTCACTACAGAAAATGGGCTGACAGATCCCAAG
>MSTRG.13449.1
GTCTATTATTGTCTAGGAATGGTAATAAGAAGAGATGAACAACAAATATCCAAACACACTTAAAAGgcgttttttaaatttttttcccataATTAACTTTAAAAGTCCATCATAAAAAGAGAATATCGAGGCAACATGCAAAAGCATCTTCTAGATGCAAACATATCTACAAATATGATTCCCATTACAGACCACACATTCTATCACACCCTCCATGATGATCA
>MSTRG.13450.1
ccagggttcgagggggatataaacaggggagatataaacaagggagatataaacaagaagaaacaggactgaataaacgtgtgcagaaggatcctgttgcagcgtcgttcttcctggccagttgggcgtgcGCAAGACCTGTTACAGAAGATGCTATGCACTTCTGACACAGGATTCAAGATAGGACTGACCCGAAAGCCTCCTCCCTGAGAACTAGCTCTCATAACACCATAGTTTGCTATGCAAGCTACCGAGGTGGAGAACCACTCCGTAGTCCTACCCAGCAATGAAACCTAGGAACCACACCAGCGACCAGCTGACACAGCAA
>MSTRG.13462.1
ATAATGGGAACATAGGTAAGGACTGTTGAGAGCTCAGTTTCCTCGAAGCAAAATAAGCTCCTGGAAAAAGGGGTTGCTGGCTGGCTAAGCCTCACAGCGTAACACTTATCAGATTGTATTATGGTCTAATCAGGGCTCCGTGACCTGAATTGGCAGAGGTGGTTGAAGAGAAAGCATAGATAGTCATTCACCTGGGAaaggtataggagactttctgCCTAAGAAAATTCAGCCTCCATTTCATAAAGCTATGGCTTACAACCACAAAACAATGTTAATCAAGCCAAGGGTGgtggtgtaatcccagcacccagaataccaaagcaggaggatttctgagagtttgag
>MSTRG.13463.1
GAAAAAGGATAcatacatgataaaaaaaaacaaaaacaaaaacaaaaacaaaaacaaaaaacaaaaaaaaaaaaaacagtttgagGGTCACCTAAAGAATAACAAATGACAAATGGCAGGAAAGGACTCTgcaaaaaaacagagaaatacaGGAACCCCGAATGAGCTGTGAGACAACTATTGCTATACTTAGATGTGTCTTCAACAGGCTCACTGGAGAGAGCAGCTTCCCAGTTGGCCACACTGTTTTGGGAAATTGTGGAGTCCTTTGGACTTTGGCTTTGTTTTCTATAGGCCAGGCAGCTAGGCTGTTGGCTTCCTGCTCCACTGAGACGTGAGAAACGCC
>MSTRG.13464.1
GCtgagaggaaacagaagaagttactaagattggggggggggggaaggtaagGGATTTTATAAGAAAATTACAGGTACTTACTCTACCAACCTCTTTCCCTCAACACACTAAATAACTCTAGCTGGCGAAACAATTACAAATTATAGTTTTGATGagtcaaaaaaatttaaatagagagTACCTGTCCTctaaaatttatttcattcttgataGAGGATAAATCATTtgaattctcttttcttcttctagaaG
>MSTRG.13466.1
CTGGGTTATAAAATGATACCTTAACTCAAagcattaaaaagataaaatatagatggCTGTTCTACACAGACAGCAACAGAATTCATTATAATTATTGAGTATCCGTTTAGTTTATCTCTCTAGCAAAGTTAAATGAAAATTTACAATTTTATCATTAGGATCCCATTTGACCACAAAAAGACATCCCACTAGTTAATAGAAATCTTTCAGCACACTTAGTACTTAATTAAAGAACATAATTGCCTCTACCAAAGCCAATATTATTAACAATGTGCTTCaactgtatttatttatctgGTTGACCTG
>MSTRG.13467.1
GGGTAGAAGATAAGGTATTCAGTGAAAGGAACAAGGATAAGAAATAAGGCAAACACAATAGTGGGGACAAGGAGGTCTTACATAAGCTTGACTTATGACAAGCTGGTTTATTAAGATGTATAACATCATATGTAGTATTTGCAAGGGTAAAATGCCCAAGGTCTCAGATAACTAAGTCAGGCAATCTTGGCTAAGAGAACATGGGATGCTTCAGACACAGTGGCCTTATAATTGATAACCACAGCACAGGTGGAAGAGTCAGGTTTCTAGAAATTACAGCCTTGACTCCTTCAAGAC
>MSTRG.13468.1
AGTTGGCAAACCCAGCAATGGATAAGAGTTCTATTTACTCCACGTCATCAAGAGCatgggctgtcatttgttttactgATCTTACCAATTTTTGTGAGTacaagataaaaatctcaaagtagttttgatttgcctaCTGCTTTTCTGTATCACCATTCCTCTTGGCCTTCTGGTGACTCACTGTATCCCTAGGAGTGACAGAGACTTTTATTCCTCCTAGAATTGTG
>MSTRG.13469.1
TGAGCATAATTCCTGTTTATATCAATAAGTAACACTGCTCCTGCACTTGAGGAACTTGGCTATAGGGTGGAGATAAAAGAGTATGTAGGTTCTGGCCATGCATTTTCTTGAATGTACATAAAGAAACACAAACCTTAGAAGAGTGAAGGAGTTTgcctcacacatactcacagggcTGGAGAAAGCATAATGACTTCCAAATTAAGATACAAGGAAATTTACAGGTTCTAAACTTTATGTCATGTCAGTGGGCAAGTAGCTTCAGAAATCATAATAGGACTAAGTGCGT
>MSTRG.13473.1
CCAAAGTGGCACCTCTAGTTTAACAACTATTTTAGTAATGTAAATTGATATGTAGAAGGAAACAGCAGCatgcaaaataaaacaagctTTTAATGATATTGAACTTGAACTAACTGAGTAACAGGGCTTATTAAAATGAAGAGTGGAAGGATGCTCTAAGTTAATTGACACAATTCACTTTGAAAGTGCACATTATTTGGGCTTGAGAAATGGCTTCGAGGTTAAGAGCAATTACACATCTTGGAGTCAACCTAGGTGCAAATTTCAGCA
>MSTRG.13491.1
GTTTCAGCCAGCTTCTTAAATCACTGCATTGTGGCAACAGATCTGAACTGAAGGAGTGAGGAggaaatgagagagggagaggaagatggagacgagagagggagagaataaaaacagaaatgaaaaagtcCTAGGAATTCCAAATTgcttaaatcattttcatcaaatTTCACCTATGTAGGCAAGGTTGTGTTATTTAACATAACAGTAGAGAAGCAAGTGGTTAGTATTGATGGTTGCACGGGCGTTTTCAGCAGGCAGCAAAGCTGACACCTCTCTGCTTTGGAGTCTTATCTCTGTAAAGCAGCAGCCTTGAGAACACAACTCCCTCCATCTGTGTTACATGTTCTGATCCTAGCAGCTGAGGAACGGCAGCAGGTGATAGACTCCTAACCCCTG…
>MSTRG.13492.1
gaaagatgGACTGGAGGTCTTAGAGAGTGAGAGCAGAAGAaaaggatggaggaagaggacaCAGAATAACCATGTGGCCTAAAGAAAGTCAGTAGCAAAAGGTTCTTATAGCTGGGAAACAAGTTAGTATAGTGATAGATCTGTGTCATCTAGGCTTatagcttataaatataataacagGGTTGTGAGGTTTTTATCCAGGCTTATTGGGGTAAGAAATTATGCCAATACACAATGCCCAACAATAAGCCACATTGTGTGTCCAAAAAAGGGTCAATAATATTGCTCTGTTTCATGTAAAGAGAGCCAAACTTTAA
>MSTRG.13494.1
caaaaaacaaaaaactgttcaCCTTTGCCAATGGGCCCTAAAAATCTTAATTTATTCAAACTCATGATTAAACAAATGAGCCAAAcctctcagaaaaataaatacattaatcaCGTAATGACAGTCAACTGATAACCATTTTAAACAATTTCCACTTGTTtcctagaaatgaaaaaaaaatttcatcttatgtaaaaaagaataaaaccaaaGCATAATTAtacctttaaaaagcaaaacaaaattgtcAAGATACCTAGTGTCATCAAAATTGAAGGTTCATTGCACTCAGTTTGTGTCACATTGAAATATTTCCAGCAAGGCAAGTCTCTAGGTCCCATCATGTGGTTGCC
>MSTRG.13496.1
gtgactCATGGTGGTTTGGGGCAGAGTTTGGAGGACTTGGATGTGTTTATGTATGAGGTTCATGAAGTGAAATTATCAAatgatcaataaaaatattacaaaaaaggAAACTGTGGCACATATAAAATGGAATACTGTTTAgctgtaaagtaaaataaaattataaaaatttcaagttaaTGTCAGAGGCTGGCAAATATTATACTAG
>MSTRG.13497.1
AAGAACTAGGAGGGGGGACCAGAAAGTAGGTTAACTTTCAgaacataaacaaaataattttcttaaaaatgtgAAACTtctagaataaaatataaaaagaaccctTCTGAGCATAAAGATGCACTAGAACTTACTGAGTAGAACACCAATAAAGCAGGGGCTATCTCTATATGTTAACAAATGGGATTATATGGAAACAAAGTTCTGTCCAGAAAAGGAAACAGTCAGCAGAGAAAACAGTCCACAGAATGGAAAAAACAATTACCTGCAACAATTCAGACAAGGAACAACACCCAGAGTTTT
>MSTRG.13501.1
CTGAGGCAATATTGTCTTTTCCTGTCATTCTGTACCTGTGAAATGTGAGAAAACTAAACATGAACTTTCTCTCACCATAGGCTATTTTCCTAGACAGGTGTAGACTATGATGACTTAAGCCAATCATCATTCTGCAAACGAGCAAGCACATGACAACTCTTCAGCCTCACTGACATCACTTGAGAAACCAAGTACAGGAAGCAAATCCAAAAACCCAAGAGTAATTTGTCATCCTTTGATCCATCAATATGGTCAAGATGCC
>MSTRG.13509.1
CTGCAAAGCACTACATTACATTACAAACAGTCTTGCCTCTGCACCTACCTCCTTTCTGAGAGAGGGGGACTCACCCTTGGCCACTGGGACATGAGCCAATCCCGAAAGGACATTACATGGGGTCAGCTGGGCTGAAAGGAACCTTCCTGGAAGCAGGGATCAGCTGCCTCGGTGACTAGACACTGAATACAAAGGAAAATGGAGCATGCCAGACTTAC
>MSTRG.13528.1
aaaggaaaaggacaaggaaggaaggcagcATTTTCCAAACGGTTCGTGCCTCCAATCTTTCCTTACCTCACAGAAGCTTTTGAGGAACTCATGATCCTCGCCTACTCGACCCCCTACTCAGCCAATCCCCACAGTAGTTATGAGGAGAGATGGTCTGAGAATCAAAAAACTCTGGCACATTCAAGTGTCTCTATGACTTTCACCCACATGCCCTCTGGCCACCACCTCAACACCTAACATCCTCAGCTTTGGGGACATCTCTGTTAGTAGCTCATGGCCTTCTCTTTCCCCGTTTCTG
>MSTRG.13529.1
TATGATGGCAATGGTAAGAACAGCCTCCCCTCTTACCTGAATGGTGTTTGGACTCCCTACAGTTTCAAAGGGTAGCTCCCCACTCCTCTGCCCACGGGGAGCAAGAGGGTGAGAACCCGAGCCAGTGGCTGCTCactggtttttctcattttctgtttaACTCTGCTCAAATTCAACCTGCCTTTTGACTGGAATAAGAGAGGTTAAAGCCAACCTTGGGTATGCCTCTGTCATCCAGAAACAGTGGCGCACATAAGTCCCTGGGCAGCC
>MSTRG.1353.1
caaaaaacaaaaaaaaaaaaaaaacacttgaaatcCTAATAAGGATATGAAATAAAGTTTCCTAGTGAGAAAAATTGACACTGTGGCTGTGGTTCTGAGCCATGGTGTGAGCGTGTGTGTCATAGGTGACCTGGCAAGGAAACAATGGGTTCTAGAGCACATCAAACATGATCCTTCCAAACAGCCCTCGCTATCTCATTGACAAATGTTAGAGACTTGCTATGCTGTGTGATCCACAGGCAAAACCCAAAGGCAACAAAGTGAGGAACTGAGATGGATTAGGACCTGCG
>MSTRG.13530.1
CGCACAGCAAGATGTGGCATCTGAGGGAAAGGCAGTGGAGCTCTGCTCCACCAGGGAGGCAGGAAGTGAAAGAGAGAATGGTTGTCCTGCAGAAGGAGAAGAGTTGGGCAAACACTCTGAAAGGCAAATATCTGTAATGATGGGGCAAGGAGAAACTCCGAGTGGCGGGAAACAGACGTGCCTTGGCATAaacactgagatttttttttctggggtttGCTTAACCCCTGTCTTTGAATGTTTGCCTTTTACGAGAATAAACATGGTTTAATAGTGAGCAAATATTAGTTCACATAATTAGAACCTGTTGAGTTGAACAGGAAACACTGAAGGGAAGCCTGCAGGTGCTTGCAAGCAAGGCTGAAAAGAGGTTCTCGGTATGTAGATTCCCTCTCTGTC…
>MSTRG.13531.1
AGCAGTGGACTTCTTAGACTACCTGTGCAGCGGCCAGGAAGGGCAAAGATGAAGGATGACCAGTCTGTTTCTCTGGGAGGTTGATCTATCTGTGCGTCATACCCTGAGTTTCTGCTTCATGGCTGAAATTGGAGAGGAGAGTTCCTTTCAGACCCCTGACTCATCATAAGGAGCTCAGAGCAGAGTGGCTGGGTAAGGACCGGGCTTTGGACCGCCTTTCATCTCCATGTGAGATGGATTAAGCACAAAGCTGTACACGTGTCATGGAGATGCCTGAACTGAGCCTCAGAGTCTTCTCCGGGAGTCCACAGAGATGAGGGGAACTGAGCCGGGTGCTAGTTGGAGACAGGGTCAGAGCTAAGGCTGCGGCGACCTC
>MSTRG.1354.1
GTTTACAGTATCTGCATGGTTATGATTATAAAATTGTGCATGGGCCAAGGAGAGAAAATAACCCAGCAGATTATAATTCAGTGCGCCCATTAGAGGATCAGCATGAGATGCCATCAGTAGCAGAGGAATTCATCAACTTCATAGGCACCCAAGCAGCGTTAAAAGCTTTAACTTTACCAGAAATGTAAGGAGTAATAAAAACAGACAAG
>MSTRG.1355.1
GTGAAAATGAGTGGAATGTCTTTGAGAAACATCTTGGTAGCACacaaaaacattatacatatgtGTAGCATCTGACTGTGAGCAAATTACACTACCTAAATAAATCATTATGGATACAAATAAATGTTATCAATCATAATGCTATGACATTGCTGATAACCtttcaaaaaacaagaaacaaagtgTAAAACCTGATATCATGgggaataaattaattaaatggaGTCATTAAAAATCAGAATAAAGGAGAATTATGCTGtggaaaatatattatatatattatatataaatatatatcaagcAATGAAGGTCACAAAATCCCCAATATATGTTGCT
>MSTRG.13559.1
GAAGTCCATCAGAAGTCAGGCTGGAGACAATAGATGCTCTTCTGCTCGAGCTCTGAGAACCTGAGTGAAGTTGAACGTAAACAAAATGGACTAGTCTGTCGGGCAAAGGGAGGGCTTCTGAGCAAGCTTAGTTTCCCACAAGGTGAATGCAGACAGCCAAGCAGCCGAACTTTTTAAAGGAGATTAGCACTGGTGAGGAAAAGCTTATTGTG
>MSTRG.13560.1
CAGAAAAGGTCAGGGGAAGATTAAAGGAAGGTACCACTCCGTTGCCTAGAAACAGCCTCAGAAATGGAAGATAACTGAAAAGGTCTTTCCAAAGAATCCCATAGAATGCTAACGCTGAGAGATCTGCATAAACAACCATTTAATTTACTCTAGTTTTACACAGAGCAAACTGCAAGCCAAGCAAGACCAAATGAGAGTTGGGTTGCGTTCACTCAGCTTTTCCAGAGCAGCCACTGCATACAAGACATAGCAAAGGCTATACCGAGTCAACACAGCAGGGAAGGCGGGGCTCCTCCTCAGAGGTCCTCAGAACCTG
>MSTRG.13567.1
gagagagagagagagagagagagagagagagagaatcaaccCTGGCTCTCAACCTCTGCTGTTCCCTGAAATCACCTGTGAGAttaaagctgaggcaggggaatacTCGGTTGGCAAAGCACTGAACCATGCAAGCAACAGGATGTaagccccagaacccatgtggaaaAGCCAGGCACGAGCTTCACGTCTCATCCCAGAACTGTGgctgcagagacagggggatccatggactcactggccagctggTCCAGCCTCAATAGCCAGCTCTGGGCCAgcgaaagaccctgtctcaataaaacaggGGCTTAAAGAACAG
>MSTRG.13575.1
GCAGAGCGGTCTTGGCTGCCTCTGTTTATCATTGCTTCCTTGGGTGTTGCTGGGAGATTAGAAAGGCTGGAAATAAAACTGCAAGTGCCTGCAGCGTGAGATGAGTCAGGAGAGGGAATCAAGGCACTGGGCTTGTTGTGAACAGGACTGGCAAGCTGGACATGAACTTGAGGAGCCTTGGGGGTTTTAGGAACTATTGTGCAATGCCcgaattacagttatgagaaaGAATtcaaacacaaatgaaaacagagacCACTTCTGAATGGGGAGTTTCTCAAATGATCTTGTCTATAATTTGCTTTGTGTAAAGAGCCAATGCCTGCCAATGTCTGTGCGCTATGCCTATCACTAGGGCCACGTTTCTCTCGGAACACGGCCTAAGGAACTAGCATTCCA…
>MSTRG.13576.1
CTAGGCTATCCTGAAGCCCGCTCAATTTTATCTAGAATCCCTAACAGATGTGCCTGGACCTTAGTTGACTCTATAAATGGTATGCAGAGCTATCCAGACACTGCTATTAGGTcaccctgaaaaaaaatgtttatttctcaAATACTCCCAAAATCATTTTACCCTACAACAATAGCTTGTGCCTTCTCCACGTCTGTCAAGTGCTTGGGTTGTGTATTTGTGCAGTGATCCTGATCTTATCAATGCTCAACCCTATGAAAAGGAGACCATGACTCAGAGGACTCACCACACCAGGC
>MSTRG.13614.1
GGGACATAAAGGGAACACAGGTAAGAAGAGGGTCCCCTCACCCCAGAGTTTGGTGGAAGCCTTTGGCAGCCGAGAGTCAAGAGTTTTAGCAGGACTAGCAATatatggggaagggggagggttaCCTACACAGAGACAATATTCCTTCTTCATAAAGAAGTTTCAGGTAAGAATGTGAAAATGGTCTTTCTCCCTTTCCAGCCTTAAACCTACAGTTTTCTAAGAATCTCATAAGATATCCTATGTATCAGAAAAGGCATCTTAACTGCATCCGGCAGCCTTTGTGGCTATTATCTTCTCCACTTGTGATTGTCCCCAAGGCTTTCCTGGAGCCACAGTCACATCTGTCAGAAAATATGGAAAAGAGACAAATACATTTCTTAGCAATCCTTTGAGGTG…
>MSTRG.13615.1
AAGGTTGATCTACATTAAATTCAAATCTTAGAGCCCAGTTGGGTAAGTCAGCAGCAAGGATTTCGGTTATGCATAATTAGGAAAACCGAGACTTACCCAAACAACAGAAGGTCATGTCATGgggactgggagatggctcaggtggtAAAGTATCTGCCTTgctagcatgaggacctgggttcaaccctcagaactcattttttttaaaagccaggcatggtggcacatatttAAAATCTCAGTTCTAAGAAAGCAGACACAAGTAAAACTCTGGGACTTGACAGCCAGGCAGGAGAGCTTACTTGGTTAGTTGGATAGCGTACTTGGTTAGTTGGATTGCTTAGTTGGTTAGTTGGATAGCTTACTTGGTTGG
>MSTRG.13617.1
gccaGAAGTTGACACTGGGTGTCTTTCTCAATCACGTTCCACTTTTATttactgagacaaggtctccctctGAAGCCAGAACTAACCAGCTTGCCCTGGATCCTCTGTCCCTACCTCCCTTGCATGGGGGATTAAAGGCAACCTGATATGAATACCCAACATCTTTCTGGGGATGTTGTGGATCTAAATTCCAATTCTCACATGTGCTTTATTCACGGAGTCATTTTTTTCCAGCCCCCAAGAAATCTTTGAAGGATATagtttaatttatgtatatttgaAATGTAGAGAGAACTGTGGTTATT
>MSTRG.13623.1
CTGATGGGGTTTTGTGTCTTATTGACCGGGTGTCCTATAGTCTGGCTCTCCTTTTAAAAGTACCGTCTTTCCTTCATAGTTTTTGGAGACTTTGTCTAGCATCCTCTCCGGGAAACCTCCTCCGATTCTGGAGTGAACAGATAAGCCCAAGACAATGAGACCTGGACTGTTTCCTTACCCTGGAGGCAGGGATAAAGACA
>MSTRG.13640.1
GACAGAGGCACGGAGCAGGGCTTTGTGGTTGCTAAGTAGATACTAGTTAAGTTTGTGTTGTCAGAATCATGCGGTAAGATGTCACGGTGTcaggttcccccctccccctctgctgtTGAAAGGTTTCTGTCCCAACATAGAAGGCTGTTTGCGTTGAATTATGGAGTCTGGAACAATAGTTACATTGTTTCTACAGTGCAATCCTGATTTCCGGAAGAAGTGGCACAAAAGGGAAGAAAGCTGTTGCCACCCTTTCAAAGGGGAACAGGTGAGAGAGCCGCAGTGAGTGGGTCTCTCA
>MSTRG.13662.1
GGAGGTTTGATAGGGGACTAGGAAAGGGAGGAGATTTAGGGAGGAGGAGGGTGTTAAATACAGGAGAAGCAGGGAGGCAGGTGTATAGGGAACAGAAGTAGGGAACAGTAAGGTGAAAAAGCCACAAGGAAACCACACTACTAGTTACCTGAAAGGCAGCGTGTAATGCATATAATTCTGTgtgtaaatacacatatatagtttaaatgaaaCGTTTCCGTCTGAGTTGACAATGCTCTCCctccaagagccaaagaccaCTGAATAAAAACTCCAACACCAGACATAAGAAGCCCTCTTCTGAGTTTTTGGCCCAGGCTGTTCAAGAGACCCTTAAAACATACAGCCTATTGCTGTTGCCCTTCA
>MSTRG.13668.1
agaaaactgggggtgggggtgggggctgcagAAGCTACTGACAGTCAGCTTAGGGACTTTGAGATCAGTGGGAGAAGGGAGGTCACAGTAGGGTGTTAGCAGGGATTTTTTGGATAGAAGATTCTAGTGGTTACACAGCAACTCATAGCTCAGCGGGAGAAAGAACAGAAGCAAAGTGGGTTAGGAGACCCCATTACTGAGAATGCGCAACTTTGTAGCTACAGCTGCTTAACAAGGCCTCATGCGAGCATGCTCCTTTCAGCACAGAGGTATGGCCTGCGTTGAATGtgcttacaacacacacacacacacacacacacacacacaccccagtgcaCTCAGTCTTCTTCATGTTAGGAAGAAGGTCTGTACCTGGTGTGTAGCGGGTCTCACCTGGAG…
>MSTRG.13669.1
AGGCCTTTCTGGTGGTGGTAGCTGCCCTGGATGGTGACAGGCCTTTCTGGTGGTGGTAGCTGCCGGGTCACCTCCTCAGCCTAGTGGGGGAAAAGGGAAGATGGATTACTGcgttcacaaaacaaaacaaaacactagctCCGATGAGTGTTAATTTCTGCTACAAAAACCAGGAAAAACCTCCTTGGAGTTCTTTCTGGAAGGATGTGATATaggtattaaaaaagaaaacaattaaacatCCTCCCACACTGAGAGAGCTGCAGTAAGTGCTATAACAATCCCCATTTCTGCAAACCAGAGAGAGAAGAAGTGGATGGCGTGTGGTCAGAAATGAGGCCATTCCACTGAGGTCCCATGATCCACGCTTGGTCCTCATATCTGTG
>MSTRG.13677.1
CTGAAATTGGACTTCCCGAGCTTCAACACTTTCATGTAATTACAGAGCAATatgaaaaacagagaagagactaTTTTGAGCCTGGCATATGCCATTAGGTTCTCAGAACACATGATGATCCGTTGCTGACAGCTGGGTGTATAGCCTCATCTCTGTCTTCTCCCCCGGAACGGCTATGGTCCAGCAGTGTCAGCTCATTTCTCCTTCCTGACCCAACTCACTTGCTTAGATGATTTTTTGCCTGCACACAGCCCATTCCCCTTTTCTTGAAATGCTCTCCCTGAAG
>MSTRG.13678.1
CAAACATGGGAGCCGAGATTAGTGCTGGGGGGCAGGGAAGGCATCTCTTGCTAGGCAGAGAGAGATAAGGAGAGGAGCAGCTGCCGCTGGCTTTGTCGAGGGGGTTGCAGGGACGTCCCGCAAGTTCTTCTCCAAACACCTCAAGTTTTGGTGTGAAGGGTTGGCATTCGTGGCTGCTGAAAGGGATGGGGAAAGATGAAAGCCTAAGCAGCCACTAAGAGGTCTGGAACCACCCAGGCAATATTACTTCTATCCATACCGAAAATGTTGACCAAGTTTCTGGGAATTCGAAAACTAGAAGGTAGAAAAACAAGTAACGCTATACTGAACATAagttaatctttttaaaatttctaattttGTGGGGAGGGGCTCCTCAAATGATGGTGAGATTGTCTC…
>MSTRG.13693.1
gaattaacaaagaaagcAGCCTGTTCGCAGAATAGCAAGAGTTAATTGTTGAAACGAATTTAGCTTAAGAGTATTTCCAGGTGCTTCAAAGTAAAATAGAAGAAATTATGCTTATCAAGTCTGGGAGAGTGTAACAGGAAGTGGGAAGGCAGGAGGGACTTTGCAAAGCAAGCCACAGCTGGATTCATAACCATCTGACGGATTGAGCTGAGAGACTAGTCCAGGTGGCTCTGAGACAGGTCAGAAGCCGGAAGAATGCTGGGTGTTACTGAATAGGTTGGGGAGTTGGGCAGAGAGGATAAGCAGAGGCCAAAGCTTTCTGAGTCACACAGATTGACAGTGGGGGAACTTTCAAATGAAAGTGGCTTTCAAACTGAAGAGAAACAAATATCCCAAGAA…
>MSTRG.13696.1
CAGGGACATGTGGgtaaggagcagagggaggaagacAAGGGGCTAATTAAACTAATTAAAATATTGTGATCAAAggctatatttgtatgtgtatatgcatatgcatcctAATAAACATGTGTCCCAAATTTTATGGTTATATATTGCACGCTATTGCCCCCAAATTCATGTTGAATTTCTAACTCTCTGTGTGACTATATTTAGACATAGGCTCTGTATAGTGGTATTAAAGTAAGATTATATGGTAAGACCTTAACCACTAGTGCTGTTAATATTTCTGGGAAGagaggcagcagcagctgcagaccagcaagagaaagctcatgtc
>MSTRG.13697.1
AGCTGTTTTACTGTGTAGGTGGTGTCTGCAGGTTCCTGGAACATAGGAGCCACAGGAACATGCAAGAGCTGGCTTTGATGGCCGGGACATGAGCAGGAGGAGCTCAGATGCACATAAGACGGGTGCTGCTGCAGCACACAGGCATGCTTTGTGTAAACTATGCAGTCACCAGGGGATGCTCTCTAAGCTAGTATAGACAGAAAGAGTTGCATGCTGCAATAGGAAGCTCCAACATAAGAAGCTGGCATCTCAGCAAAGGCCAGAGCTCATGTGGGACATTGGCTGCAGTCTCTGAGTAAGTGATAATGAGTTGCAAGTCG
>MSTRG.13698.1
GCAGGTGCTATAATGTAGAGAGGGTATAAATGGGTGGGGCATCACATGATTACAGGGAAAGTTGTTCATCACGTAATTCTAGAAGGAACTGTTCACACAAACAATGCCATGCACATATCTACCTGGAGTTCTGAAGTGTGCCAGCTCTAATTCCcaaagactcacagagatctgcctagctctgcctcctgagtgctgggattaaagacatgtcacCACCACCCAGTTGAAAATTTTTAAGGAAGAAATATGACAGGATTTTTACACAGTGTACTCTGCTAAACTCCTACGGCACTTCAGAATGCAGTATAGTTTTG
>MSTRG.13699.1
ttttgggatagcatcggaaatgtaaataagaaaaatacctaataaaaaattaaaagaaaaaagaaaagaaaattggacaGGCTTTCCTGTACTATAGAATGGGTTCTTTGAGTCTTCTCTGAGTGGATATCAAGGAGGAGAAGAATTTATCTTTGTTGATGGGATAAATAATGGGAACTTAAAAACCAcacattgtttttaaataaacgTATCAGTGCGAACTGATGGGGACAAAGAgtctataaaatacaaaaaaaccacATCCATTCTTAATTTTCTATAGGGATGAAACAGTCAAGAAATAGC
>MSTRG.13702.1
GAATAATCCTGGGTTTTAGCACAATAAACTGTATTTCATCAGGGAGgattaattttgctttttttcacACTTTATTTAAATGTGGATATTTTTTCatgatacaaaataaaatgtgcaTTTTATGGAATTTATTTGAATTAGTGAGTCTTTTTTTGGAATTTTGAAATTGGTTGCCTATATTAAAAAGATTCCTATTGCAAAACCATAAGAGAATAAGTTTAGAGCTGTGTCTTgatgctttctattgctgtgataaacaccatgatcaggcaacttgtggaggaaagggctt
>MSTRG.13718.1
gaaagaaaaaggatGCCTGTGTTAATAATGACTGGGCAGTTAATATGCCTGTAGTAGATACTGAACCTCATTTAAGTCTGGAGGCTAAGCCCTGAGTTAGGACCGAATCTGCTTGTTTATCTGTGAGGAAATCAAGGCTAGGGCAGAGCtcgatgacctctgacctcagagTCTGTATTCTCATTATGATTATAATTTGGTATAGCTTCAGTGTCATTTAATTGTGCAAACTGACAACTTCACAGGCAAA
>MSTRG.13725.1
caaacccgaAACTCACAAAAAGAAAAcgataaaagacaaaacaaaaaataccctcAGAATTCTCCACGCTACATTCTCCCACTAACTATGTGTTCTGAGCAATCTTGCTAAGTGCTAGAATTTATTAAGGAAATTTTACACCTAAATTCGCTTAAGAGACGTATGTGATGAGTGACAGTCAGATTTTACTTGGTAGGTGACTGGCTTTTCCTTTGCAGACCACAGCTGTGTCAGCGATCACATACCCAGGCTCTGTCCTGGATTATCTACGGTTTTCTAATCTTGCC
>MSTRG.13759.1
agaggaatatAACTTACCAGGAGATATTTAAAAGATGGGTAGAGGCTGAGGAAAAGACTCAGTCAGTAAAGAGGTTGCTTGTAGGAATGAGAGTCTGAGTTTggccctcagaacccacatgagaATGGCAGATGCTGTGACACAcgtttgtaatcccaacactggacaAGCAGGGTCAGGAGGATCCTTAGGGCTTACTGGCAG
>MSTRG.13767.1
gaaggaaggaagggcgggCTTTGGAGACATCTAACCCTAGTAGCTAGTGATCCGGGTCAGCATTGTTGTGACTTCCCTCTGTGGTTTTCTTCCCCTAAAGTAGAAACCTGCAAGAGTGTTACACCAGTCTCACTTGACAGTCTAGCAAATAACCTGACCTGAGCCTCTAGAACAACCAAGGTCATCACAGACAAAGAAGTCTGAGAAGCTGTCACAGCCAGAGGGAGCCAAGAGACCTAACAGCAGAGTACATAGTATCTTAGCACCAAAAAATGGTATAAAAGTGGC
>MSTRG.13774.1
GGGAGGTGGACCATGAAtgtgtggccaggagaaacaacaAGTATCTGGGGGTACACCACTGGGGAGGTAGGCAGGCTGAAGAGTAGATTAGGGGTGACCCACCAGTAATTGTcagagccaaataaaataaccatagtcggagtcttatttatttgtaatCTAGTTCGGGATAAGCTTAAATTGATTGGACTGCAATCCTCCCTGCCATAACGGTCACAGACTCTAGCCCCCTGGAACCATGAGCCCCCAAGTAAATGCTtcattttataagttgccttggtcataatgttttgtcatggtcatggtaATAGATAAGTAACTAAGACTAGACCCTCTGAGTCCCAAACCAAACAACTTCAAACATAGCCTTCAGTGGAAGAAGC
>MSTRG.13793.1
aagaaaaagaaaaaagaaaaagtgtaggACTTTCCAAAAGCTAaaactgtcatttaaaaaaataggctttttctttctttttctaaaaacatTGCCCTATTGTCCTTTAAGCCACCACAAGGGCACATAGCCCGCTGACAGAGAAGGGAGAGTTCTACAGAGAACCCCCAAGTTTCCACATGTAATGGTAGCACAAGGAAAGATGAACCAGAAACCAGATTCACTCGGACTCAGTGTTCTAGTCCTAGTTCCATTCAG
>MSTRG.13794.1
GCAGGAAGGAGCTCAGGAAGAAAGCTGACTACAGCATCAGTGACGTGGTTGTGAGAACAGTGTGAGCATCGGGAAGGCACACTGGGGCCACAAGCCTGTGCTGCTGTGCGAGCTTCAGGAGGGAACACTCTGGCCACACACTTGTGCGACTGTGCAAAGTCCCGAGTTATCTGCTAAATGAGGATGCTAGCCTTCACCAAATGAAGACAGGACACATGAAATGTTCCTTCCAGAATACTCAGAGTATTCACAGACCCCCAGAACTTCATTGTTAAAGAAAtaactagctgggcagtggtggcacacgcctttaatctcagcacttcggaggcagaggcaggtgaatttctgagtacaaggacagcctg
>MSTRG.13795.1
GGAGAATTGATCTATGTGCACAATACATGTGCACAAAATTGagaacaaataatttttaaagcatataGCAGTTTAACAGTAAACTCTGCACCCAAAATCAGACTACAATTCTCAGATTATAATTATAAGTCATTTAAGTGAAAACATTCCTTTGTCCAAGGGTCCTGGCCCTTATTAAGTTTATTCCCTTGTAAATGAGTAGATGAAGGTGTCAAGGAGCATCCTGGAGAGTCAAGTGACAGCTGTGACAAAGACAATGGCAGAAACTTTCCTCGCTGGCCA
>MSTRG.13833.1
CAGGAATTCTGGATCTTCCTGTATCATTATTCTATCTAATTCTATCGtgtgtatatcatatataattatatatccaTCGAAAGACTGAGGTCGGTACAAAGGAGTTGCAAACGAAAACAAAGAGTGAGCAAAGGCTTTTCACAAATCATGTAATCAAGTCAGTTCTTAAGTTTATTAGTTTTTCTTAACGCAGCTGTTTTAAATACGAAACCTACttgacttcttttattttttcaactaAACTGAGTGGTTCTTTTTCAATGTATTTTAGTTTGAGACGCTTTAGTTAGT
>MSTRG.13865.1
ggaggaggaggagggggaggaggaggagaagcagaagcagacaggACAAGAGGAAAACAAACAGTAAAGACATTCTATTTCtatatgcttttaaaagaaacagcTTTAGGAATGCAAATACTTTTCAAGTAAAAGAATAAGATACTGAACCATACACCATTTATTAGAGATCTGGAATGGATTAATTACTGCAAAAGAACACTACAGAGCAGAGAATATCCCCCCAAATAAAAAGGGACAGCCTTACGAAGACAGAAAAATGTAAGAAGACATAGCAATACTCAGTGTTTGCTTATAGCACAGGAAAGAAAAACGGATGAGACACAAAGATGAACTAGACACACAATTACAGCTAGGAAAAGTAATTCTCAGGAATCGATAGAACATAtagaaaaaata…
>MSTRG.13866.1
aaagatATAAGGTAATAAAATAAGAGGAAGACATGGACAGGGTCTAAGTGTAAGTGGAGAGGAGGAACAAAATGATGACCATTGTTTTTTTCAAATGTGATGATAAGAACTATAAATGCCACTGAGCCAAGAATTGCAGCATTATCTTTGTAAGAGACAAAACCACGTTAaggtatattttaatcatattactGGGCTGGGGCATAGCTTGGttgacagagtgcttgcttagtatgCAGAAAGCCGTGCGTTCACTTCCCAGTGTTGCATAAGACTGGGTGTG
>MSTRG.13867.1
CAGGGTTTAGTGGATAAGAAGAAAATCCATTGCTGGGAATTATGTGGGCCTGGAGGTTTGTGGTCCGGGGGTTGGTGTATGTGGGGGAGCTATGGTAGTAGTTCTTGGGCCCTTTCTCTGTCTGGGCTCTTGGCTTACTGCTGCGAACATGGCTTCTGGAGACCAAGAGGCTTTGTGGCAGAGGTACGCCATAAAGACTTACTCCCACCAAGGTAGCTGCAGCAGGGGGGCTTGCCACGCCTCCCCGCCTGCCTTACAACCATGACTTTTTTACTCAGAGACTGTCCATCTGTCCAGCCACTCCGCCAAGCCCAGAAGCCCCATGCTGGCTTCCTTTGGAAGAGCCCCAGCTCCCAGGGTGACCTCGGTAACAGCCGGGTACACGGACGACTTCAATCC…
>MSTRG.13881.1
ATCAATTTTGTGCTGTTCTATACATGTGAGGCATAAGCTCTTGCAGATTCTGGTATCTGCAGTGGTTCTGAAATGAGTCCCGAGTATTAAGGGATGCCTGTATAAATTAAGCCCTACTGGTACAAGAGGGATGTATCTGTTGTCCACACCAGAATGCAAAACCAACTGCAGGTTTCCTTGTTACTGATTTTCATACTCAGAGTCCCTCAAAAGACCACTAGGAATCCGGGCGGCTTCTTCCCAGAATGCAACAGTGCTGGACCAACACATTTCCACCCTCCTTTACTGAGCCCAGGGAGTACCGC
>MSTRG.13896.1
GGAAGATGTCGTCAACACACAGCGCTTGTAAAGATCCAGCGGGAGAAGCTTCCCTGAAACACAGGCTATCAAGGAGGGCATGTAAGTGAAGGAGAAGGGTGGACAGCCAAGCAGAGAGGCCAGAAAAGATGAGATCATGTGACCAAAATGGCCAGGCTCGGCATTTGCCTGAGCTTTCTTCTGCTGGGAATCTGGAGTCCTGAGGGATCGCAGCAAGAAAGCAAGGTGAGGAGGTTCACTCATTAGCAAGATGGCTTTGGGCAGCAGCTAAAGGAGCTTGTAGGGGCAGGAAAGCCCCTTAGGGGGAGATAATACACAAG
>MSTRG.13899.1
GAGTGGAGCAGGTATGAGAACAGCAAGGCCAAGAATCACCAGAatctaaaaagaaggaagaacagattTTTGAGCCTTCAAGACACATCAGGAACTTTTTCAACACCTTGATTTTGGGCATCTGTCTTTCAGAACCGAGACAATACAATCCTGTAATATTAAATTGTCCCCTGTACTGATGAGTTCTAAGGCCGCTCTAGAAAACTATTTATCTAGGACTCCTAACTCTCGTTTCCATTCTCAGGCTACAGCTGCCTAAAGTTCAGGATAGATCTCGTCCTCTCAGACCTGGAGGAGGCCGTCTCCTTCGC
>MSTRG.13900.1
CTCCAATGTTGAACTGAGGCTGAACCGTGTGATTGGTATATGGTAGAAACTATGTGGCACGCATTTGAATAATGTTCTCACAAAATAGGTGCTGAAATCCTAGCCTCCAGCACCACAGGGGTGGACCCTGCTCTGACAAGGCTGTGGTCCTTTTTAAAGGGGAAAGAAATTTAGACACAAAGATAGACATGCAGAGAAGGAAGATGACATAATACCATACTGAAAAGAgcaaccatttgcttggaatgcCGAAATCTACAAGCCAGGAACATTGAGGATTGTCAACATATACCACCAGCTGGGAAGAGGC
>MSTRG.13925.1
AAGGATTTGAGGTCATGGATAGAGATTATACCTGAGTGAGGGATCAAGGGAGTCTTTCTATCTGCATATAGAATTCTGAAAATTGCCTGTCCTAGATGTATCTCATCCAGATCTTTCAAACCCCAGTGTATGTCCTTGATGTCTAATTGGGGTTTGAGGCCAAAACCCACAGCTAATATATCTGGGACTTTATGGTAGTACCAGTCAACCTGTCAAAAATTTGGAGAGCATCTGTTCATGTC
>MSTRG.13926.1
GTCCACTTGAGCGGGATTGAAGTAAGGAGACTGAATGTAGGCATTGGCTACAGAACCCAGAGTTGCCTTCTCATGGAGACTGGTGGGAGAAAGAATATAgctggagggaaagagagagagaaaatccacAAAATTTTCAGAGTGGCTGAGGCATGGATCCAAGGAGGAGGGAGTGGCCAATCTTAACTGTAGTAGAAATGGAATGTAAATCCCTGGGCCCAAGCAGGGAGGACAGGGGAAAATTAGTCAATCTCTCTCATCCCTATCATCCAAGATCACATTGGTGCCTCCCCTTTGCTAAGCCCTCCATCAACCAAGAGGGAAATGGAGCTGGTGGAGCAGGGGTCAGTATGGGCACTGGAGGGTGGGGAGTGACACAGCCTTTTGTG
>MSTRG.13968.1
CTTCTGGGTACTGAAGTGAGATCAAAGTTTAAACAGAGGGCCAAAGCTATGTACACTAAGCAGTCAGTCCATCAGGGTGTGGCACTGCCCATCATTGACCAGGGAATGGAAGAAATCCTGAAAAGAAGCTGTGTCTGCAGAGACTGATAAGTTCATTTGTGTTTCAGACCTGTGGAGAGACTGGAATGTTGCAGATCTAGAGGCTAACTACCTTATCTTGGGCTAGTTCTAGCCCTCTGGAACAACCGTTCTCTGCATTAAAACTAACATCCTGTGACTAATAGATAAAAAC
>MSTRG.13971.1
GTTAATTTTCAGCAATATAATCCGTATACATAGCTCATTCACTATTTTGTAGATTTGGCTTAACTATTGATCTAATTATGTCCTGAGATCTATGAGTGTCCTCTTGAATCAGAAGATGAGGTCTTATCCAGTGTTGTCAATAATTTGCTGTGTACCTTGGCAAGTAACCTAACCTTAGTTTTCTCTCTCAGGTTAACCATTATCAAGATAAAAATCATATGTTAAGATTGGCAGAGCCATCAGAAATTACACAGCAaaattcc
>MSTRG.14.1
gggagggtatggtggacttttgggatagcattggaaatttaaatgaggaaaatacctaattttaaaaaaagatgtgctgtttgtttgaaacaaaaataaaatgatatttgtggattataaaaaaaaaaacttactttttATAGAAATCCTACAATGCTGATATCTTGGTACTGTTTTTTACTGAAGATGACTAAAGACAAATAGTTTTTAGTCTAGATGATGAAACATAAATGAGTTCAGCGGACAGAACCCAATATTGAACCTCTGCTTCCCAGCCTTATTACATCTGTATGTGGTACCTCT
>MSTRG.14009.1
CAAGACTGAAAGTAGGGCAGGACCAAGTGACAGGCTGAGAGATCCTGAGGCCTGCTTTAAACTCCAGAGCATAGCAGGATCACTGTAATTCCGAGCTGTTAACAGCTGTATCATCAGCTGTGTAGGTTTCAGTCAAATGGATGTCTAGATTGGCCATGAAGAAGGTTGTATTTGACCACGCTTCTTTTTGTAATGGGCAGTTCTCAACATGCCCAGGTGAACAAACACATTGGTTTTCCTATCTGTAAATGGAATGAGTGGCTTAGGTCGTTTCCAAGGCTTCTCTTGTCGTAGTGTCCCTGTCGACACACTTGTGACAGAGCTGC
>MSTRG.14034.1
TAGAGACTGAACGGATCCAACTAGGTCCCTCCAGGTCTCTGTGAGCATGAACCACTGGGATTCTAAGGGGATGTTTGGGCATAATGGACAGACAGAGATCATGGACTTGTAAGGACAACATAAACTTTAGGAATCCAGAGAGGGTTTGGGACGGAGGCTGGGGCTAAGCAGACATTTGAGAGCCCACCTCCCGGAGGTTTAGTTCAGAGGACTCATGAGATGTGATGTTGATTCTTTCTCCTATTCTGTCCGTCTGCTGGAGTTTTGTTGGTCTCAATCCCTCCCAGTAGGCTTTACAGCCTGGGAAGCCGAGCACCAGAGAGAC
>MSTRG.14035.1
TCAAATGTCTGCTTAGCCCCAGCCTCCGTCCCAAACCCTCTCTGGATTCCTAAAGTTTATGTTGTCCTTACAAGTCCATGATCTCTGTCTGTCCATTATGCCCAAACATCCCCTTAGAATCCCAGTGGTTCATGCTCACAGAGACCTGGAGGGACCTAGTTGGATCCGTTCAGTCTCTACATTTACAGCAGAGTTAATGACACTGACAATTTACAGTGGTTAATGACACAGCCACTAAGGAACTTTCTCTTTGTTCTCCCTTTGCCACTAACCAGTGACTTGAGAGTCACTTCCCTTGGTTGGGAAACACAAGAATCTCGTGACCATTCATTGCTCAGATACGCTGAGGATCCCTCATCAAATCATGACTTTTATACTTTGATCTGCCTGGCAGAGGAA…
>MSTRG.14076.1
CAGTTCTTCCCTGACACTGGTGGAATCCAGGGGTTGGGTTCAGGTCTCCAGCCTCAACTTGCTAACCCATCTTCCTGGTTCTCCTTAGGTAGCCTGATGCAGGAGTTctagacaggaagagggagagaaacatgGCAGGACAGGAGTATACTGTAGTATACCAGTAGAGTATCCTAGTGGTAGgcccagcagaggcagttgagTGCTGTGACAGAAGTTAACCTCTCTGCACCGGAACTTTAAGGATGGGTCCATACCCTCCACAGTTCTCTGTGTGGAGGATGTGTGGG
>MSTRG.14080.1
cagactctatctcaaaaagccaaaggaCAAGGGAGAAGGACAAGACTTAACGTTCTTGGGTATGAATAGTCAAAAACTGGGAAAGATAAAATACGTAACACGCTTGAGCTATCCTTCAGCTGTTGCAGTCTAGGTGGTGTAACATGCAGTAGTTCATGGTGGGTGGGAGATCAGAGGACCAGCCTCCGGCTGCTATGCTACCCCACGAGAAGGGCCACAGTGCCCACACACAGACAGCGCATAGTCTACAATGACAGTAACTGTTGAAAGTATTCTAAATGTGTCCGTTCTAAATGTCTGGATTTGACAAGAAGTATCTCACATGCTCTGCGAGA
>MSTRG.14087.1
ggaaacccCTCTTCTGGTTCAGGTTGCCCTTTGTTCTTCGTAAAGCCCACTGCAAGCCTACTCCTTCAGAACCCTagattttagtttgttttcttctctcttttatgaATCAGCACAGAATTAACCTCAGTGGGATAAGGACCCTTCTAGAATACAGATCTTACTAGGGCCCGTTGCTCCTGGGCCTACAGACTTCTccaccttcaggttcctgccccatCAAGGGCACAGACCTATGTTTTCTTCAGCCCAGGCCCTCACCAATCAGCCCTTCCTGTCTCCAGGATCCTGTTCCATCCCAAAGATGACCTGAAGAGCCCTCATAGTCA
>MSTRG.14108.1
aacaaaacccatgcaACTTGAAGCTATAGTAAGATCCCACCTTGGTCTGGTTAGAACAGTAGCTATTAAGAAAATGAGTATCAACAAGTGctggaaaaaatgaacaaaatggaAACCTTGTGCGGGATTGGAAGGCAGTTCGGCCAATATGGAAATTGATATGGAAGTTACCAAAAAAGTGAACAATAATAAGGCCTGGCCATTCTACCCATGGGCATTCACCCACAGGACTCCAAGATGACTTATCATAGGGATAGCTAACTGCATAGCAATGCTAATCATTTCATTAAATGTAACAACTACACTATGGAGCCTACCTAAGTGTCCC
>MSTRG.14114.1
CTAATGGGCATGCCCAAACTGCTGCATCCCAGAAGTTAGCATATTTATTACATAGAGTTGAATGGAGAGGAGGTGGGGTTATTACGAACAGATAAACAAGGGGGCGGGGCTTAAGGTGGACAGCTGAACTAGGACACAGGCTTAGCTAATCTAGGTAGGTGCCATCTCTGTGAGGACAGTCTTCAGGCTGTAAATATCGCAGGGGAGAAAGCTACAGTGGACACTTTCTGCACACACTGTTAAGGCATATACTCAGTTCCCCCAGGAAGGCACTTCCAGTTCCCTCTGAGCTTCACCCTGgg
>MSTRG.14115.1
gctAGGGCTCTTGAGTCTGAGCAGGAGAGAAATGATTCCCTAGGTAAGGGTGAACCAAGAGTGAAAGATGCTGGTCTATGCCCTATATTAAGGTTGACAGCTGTGTGGGGGGCCCATAGCCCAAATGGGAGCCCCTCCTCTTAGGACCCCAGCCCCCTGAAGGTAAGTACTGGCACCTTCATTCCCACTGTTCACCCTGTCTGTCCCTCAGGCCTCAGATGGGAATTC
>MSTRG.14116.1
CACGGTGTTGGGAACTGTCCACTCGCTCTCCCTGGAGCTGCTCTAACTGTGTCTAGATCCAATTTGGGGCAGCCAGCCTGGTTTGTAACATTACCGCGAGGATGGAAATAGAGCATAGTTGAAGGCAGGGAGGAGACAGGGGTCTGTCTAGTCCGCGAGTGCTGGCTATGTGGAGCTACCAGCCCTCTGTAGGATGTCCTTGAAGTTTAGTTGACTAGGATCTAAAATCCTACTCCATCATTTCTTTGCTGGGCAATCTTGGGCCTGCTTCTTGACATCTCTGGTCCTCTTGTTTTATCCTCTATAAAAATGGGGATCAAGGGGATGTAGAAGGTCTGTGAGGATTTAAAGAGCATCTGTGCACCAGGCTTAGCACAGAGCCTGGACACACCGCGAATG…
>MSTRG.14122.1
GAAAAAAGGAAAGTTGATGCTCACTGCCAGTCTAGGATCCGGGGCTGCCAGTGGCGATTAGCCATGACTTTTCATTTGTTGGTtcagggtgtgtttgtgtgtgtgtgtgtgtgtgtgtgtgtgtgtgtgtgtgtgtgtgtaggaataaGGATGGGAGGTCAGGAAGGGGGGTGGTGCTAAGCTGGAGAAATTACTCAGTGGTTTAGAACACTTGCTGCCTAGCAAGAGGACAGGGTTTGGGTTCCAAGCACcaagtatggtggctcacaatggtctgtaactccaggtcccgg
>MSTRG.14123.1
AAACAACACTGTTCGCAGCTCTTAATGACAGGCCGCTTGCCCATATGTACTAGTAATCAAGGGCTTTGTAATTCTAAAAGTTCCTGGACATAATACCAAAGCAACGAAGACAGAGTGGCAGGCAGAAgggagcctgtgtgtgcacaggtagGTAACAGGACAGACACTACTCACAGCGTTCACACCCAGACTGGCAATCCTCACATCCTGGTTGATGGGGGAGGAAGGGCTTTTCCCTCTTAGATTCACCCATTTCAAGAGCATGTACATTTGGTGTGGGGGTTGGGAGCACCTTGAAGAATCTTCCAGGCGAAACCTGCTCAGGTTTTTATTAATGAGGCTGTAAGAAAAGCCAGCCCAGACCTTTAAGTGATTGGTTGCTGGTCCAGGATGCGTTTT…
>MSTRG.14127.1
aaaaaggcgCAGAAGAGGGGGTAGTCGAGACTAGTTCCTGCCTCCCGGCATCCTCTTCTTGCTGTCGTGCCAGGGTTTGGAGGAGCTCCCCGCAAAAGCTGGTGTGTTTcttacttccaaaaaaaaaaaaaaaaaaaaaaaaagtctgaaatgAGCTGTCCAGGGAAACGGGCCTAGAGGAAGAGGGTGGAAGATCCAGACAAGGGTGCTATTCACTGATTCAGTTGGAACAAATTTTCAAACCCCCAACAAGGAAACTTGAGAGGAAGGAAGGCTTCGAGTAGGCGGGACCTGTCGCGGTGGTCAGTGGCCATGAAGACCACAGGTGTGCCTCCCCTTGGCCCTCTACTTCTAGGAGCCCTGGGCCTTAAAGGGAAGTTCCCACCAGTCTACAATAAT…
>MSTRG.14129.1
GGGAAGGAATGGCTATGTGCACTCACCAGATCTCTCTCCATcagatttgtttttctgtaattcgttgcaagatggatttttttttggggggggggaggtcaagGCTCCGATAAAGAAAAGCCAGGGTAGAGAACTCTCTATTAAACATGACCCCCAACGGGAAGGTGCAAAGCCATTTGATCCAAGATAGAGATATCTCCACCCCggattccccctcccctctgctttgCAACTCAGCAGACATCAGGTTAGCAAAAGGTAATAAATAGTGCTCACACAGCAGGGTCTGGACCAGTGAAAACAGTTTACTGAAATTAATGGGCCTCGCTTGAACCAAAACCTCCACTTTGGAATTAATGCCAGACATAGTTTTCCTGAACTCTATCCAACCGCCTAAGC…
>MSTRG.14130.1
CAGCTATTTTAGCCAGCCGCTTACATCATGTGGCCTCCATCTTTGGGAGAGTGGTTGCCGGTCCTTGCCTTGTTTCTCAGGTCCCCGCCCCACACTGCAGGCAATCTGGGTCCTTCTGGAGGCATCTTGTTGCCACTTAGCAAACCCCGACCCTTAGAGCATGACATCAGCTGagcaacaaagacagagaggacAGGTTCCTGACAGAGACAAGACATTGGGTGAGTCAAGGTGAATCTGATCTGTCTTTTATGCTGCAGTTTCAGGTGACTTCGTGTGAGGGTGCACTAGCCTCGGATAATCCACCCCActccaccgccccccccccccttccacaAGCTGCTATTTGAAACACAGCCTGATTCAATGTACAGAAACAAAACAGTGTGTTCAAGATCT…
>MSTRG.14131.1
TTTGGAATCCTGGAGCTTGCTTTGTCTGAGAAGTCACTCTAGGGCTCcaaattggcttttttttttttttttcaatttttttcccagatgccagcaagcaaacaagcaaaacatcAGGAGCATTTAAGGAGGATGAGCTAGAAGGGTAAACATGGTATCCTTTGCCTTTTGGGACACCTGGCTGCATCTGTCAGGGCGATAACGGGGCCCAAACTGTAAGTGACAAGGACTTCAGACAGATCCTTTATCCCTGGACCCTGTTGACAGAACGAACCAGGATCTGCTTCCACTTTAAAACCATCCCCAGCAGCCCCTGAGTTAAAAATACAGCCTGTGATTCACGCACAGTCAGGAAACATGGCTGAGCTCAGTACAGAAACGTGTCCGTCAACCTGGGAG…
>MSTRG.14132.1
GGACTCTGTTGCCTTTGAATGTGGGGCAAAAGGACCACAAATCTCTGGTCTAGactagaggggaaactgaggcacagctaGGTTCAAATCCTGCTGTCTGGCATCCCAGTTCCGGGTTTGAGCTCTGGAGTCCAAGATCAGCTGGAGACGAGGTGGTGAACAGACAAAGAGGAGAGCTAAGAAGTAATTACAGGGATCCAGTGACTCGAACTCAGGGGAAAAGGCTCTGAGTTCGGCTTGaagtggggcagggcagggcaaggcATGATGGGAGTAGGGGCATAGGAGGAAGTAATTCCCCATCCTTCCAGTACGTGATCTACTGAGGCCCAAAGAAAGACTTCCAAACCAGCCTTAGCTTTGCCTCTGCAGTAAAGTGGCCTTAGGCAAGCCACCTCC…
>MSTRG.1414.1
GGTAAATGTAGATAATAATAAGCACATTTTACAGAGCATGCAGACTTTCGGGGGGCTGTTGTTTATCTATTTACTGGCTGTGATTTGCAAAGTTGAGAGATATGAATTGTGCAACATTAATTATGAAGCTGGTTAATGGAGAAGCCTAGAAAGTTAACTCATCTGCCATTGTAGCTTCTCTTCTGTATTTCCACCTGAAATTGGTTTCAAAAGAATTATTCCCATGTTTTATCCAATCTATAAATACTATGACATTTTCTCAAATTATTCCCAACAATGCAAATAAAAGAATACTAAATTTAAGTCATGACTCATTG
>MSTRG.14196.1
aaaagtgtgggggtggggagatggctatGTTTTCTTACAGTCAAGGCTCATTTTCCACAAAGGCATATCATATGGGATGCTTGTATCATGATGATCCCTCATTGTCCTCATAGGACTATGGTTATATAGAGATCAGCAATTTTACTTACAACACAATTAACAGAGTAGATCTGTAAAGCTGATTTGCTGTCACAGTGGGGAAAGGCTCTGGCTGCCATGCTTGACTACCGGAGTATTCTCAGATACATGAATGAAACAGAATAtctcaggttgttctctgaccttcacacaggtGTTGAGGTATGTTGACAAacgcacacaaaaac
>MSTRG.14208.1
aagaaatcctcaCACTCCTGCACTCCTGTACAATAAAAGGACTGCCCACCTCCTCCTTGGTGCACTTGTTCACTGCTGACTGAGGTAGAGAGGATACTAACCTAatgtgtgcctcagtttctctgaaTAGTCACTTTCCTTTGCAAAATCAGGGCAATCTTTGAGCATCTGGTGGAGTTCGAGGCTGTAACTAGGACAGGAAACCATTCCTTCAACAAACACCTCTGACTGCTGGATCTAGATGAGACACAAGGGCAGGCAGCCAGGGACATCGAAA
>MSTRG.14233.1
ggtggtggtggtgatgacaaTAACAAGGAAAGTAGAGTCTGTCTCACAGTGAGGGATGCACATTATTAAGTGTATGATCAGACTACCCCAATTAAAGTCATAAATACCCCCATAAAGTTGTGTCTGTAATTATTGCCACATTAGAAAGAGATCCATAGTTTcataaagaaaaagtcaaaaacaGTTATGCTGTCTCCAGAGCTTATAATGCTTATTAACCTCACTTTATATGGCTCTGCTTTAATTACAGAAAACCTTAGCCAGGTATACCCAAGGCAAAGGTCAG
>MSTRG.14271.1
GCAGGAGAGGATGGAGGGCACCAAGAAAGCAAGGTCCTCTAAATTAACATGCCCAacacacatgtgaactcacagagacggTTCTGCACCAGATGGGATTCTAAAACTGAAAGAAGTGGCTATATGCCCTCATACCTAAGTAGAAGCAATATTTGCTTACTAATCACTTTCAAATGAAAACTTAGTTTCCTCCAAGGCAGTCTCTCTGGAGAAACAAAGTACTCTTAAGGGTATGCTGCAAGCCCAGCAGTAGATGGGCAACAGGAAATAAACTCTacagcatctttggaggttccttgtctcataatgcCATGTCAg
>MSTRG.14276.1
aaaaaaaaaaaaccaccaaaaatttttttcatttctagttcCTAAGCAATGATCCATGAAAAGCCATCTTTTTTGTGCACATACCAGAATATCTGTGCAGATTTTAATAAGAATCACAggaaaaagcagagaaaggagccaAGAACAAGGTGAGTGTAGTAGAAGGAACACAAGATACTGTTAGCTTAGACCCATATGAAATTATATGCAACTTCTGCTGAGAAGATGTAGGTGGGACACTAGGAAAATCCGG
>MSTRG.14277.1
AAGAATACTTAATAGAAATCACATGTCACTTGCTACACCACAAGAGTTCCTTAAGAATCCACACAGGAGTTATCTCTAGAAAGGCTCTGACCAGAAGGTGAAGGCTTACCGTGCATAGTCTAAAGAGAAACAAGTTGGAATGTGTGAGATATGCAGTTTAGTAGAGCAAAATATATGGGAACAAGGGGACCAATCCAGTAAATCAC
>MSTRG.14278.1
aaaaaaaaccgaaatgTTCCTAAAATAAAATAGTGTAACTACTGGATTCATATGAAGATGACCTAGTGGAGACAAGCTAGGCCTCATTTTATCAACAAGTTCACCTTTTctaaaaactcaaagacaaaaccttcctctcaaatcagcatatccttgagccagtaaccagaaaaacctttatactgacctctctcccagagcaATAATATAgacacaaaactcaaaatcacacccattttgaaagttaaaacaatccaaaacaaatgaagtaaactaaaatactgtatgtgCCTATTCTTAGGCTTTTTCTATTTGCCAAGCAGGATAGTAACGCAAGATTCCGTGGAGTGTGGGTTAAAATGGTGTCCCCCAACAGGTCAGCCACAGGGCTAGGG
>MSTRG.14280.1
TAACTTTTGCATTTATAAAATGAGTAGCTCTCTGACTCTGGGAAAGGAAAATTTAACGAAACAGAATGAGGTACTATTTATAAATTGATTTCCAAGACCTGATTTTGTaatcttttttcatagaaaattaGTGCAAAAGTTAGTATATGATTCATCCTTTTAGACAAGCCATGTGGGATGAATgacaaatgtaataaataaattatgaagcTATCTGTAAGACTCTGTAGTTGTAGTACAATTTCAATTAACTTCAGATCTAATTTCTCTAAACtcgtatcattaataatgttgaTTGTTCTGATTATAAACATAATACACA
>MSTRG.14285.1
aggaaggatggaaggaaggaaatgacctTTGCTTTCATAGTGTTATATAGTTAGTAGTGGAAAGTCAGTAAATTTACAGACCAAAATGTTGAAATTATAATGTTTGCGGGGTTAGTTGGGTTTAGGGCAGAGATTAACACAGATCTTTCAACTCTGAGGGGTTAactctctttctttaattttatgtttaattatcTGTACACTTGTGAGTCACTTTCTGGGTTTGTGAACATAAAAGCGGGgaccacaaaaagcaaaaaaggaaaaTCTAGATACAGACAGATCCCTGAAGCTTGCT
>MSTRG.14288.1
CTTGGTTCTAGTTCTGTCTCTGCTTTGGGATTGAAAAATCTTGTCTCCTTGGAGGAAAAAGACAAGTTGCCTAGGACCAAAGTTTTAACTCCTTGGAAGCCCTACCCATATCCCCACACTGAATCTTGCCAAGCTTGCCCCTgagttctctttttcttccctcagAGTCTGTGACACCATCTTTGATTCCCCTGGCTCTCAACAGATGATTACAATGAAATCTAACAAATGTAGACATTTGTCTACAGTTACcatatgaattttattttctttaatctcATCAAACTTTCAAATAACAGATATTCTAAC
>MSTRG.1429.1
gggaatgcCAGTCTATGGTCAATTGACTTCAACAAAGGCATTTCGATCATTAAATAGAGAAGGAATAATCTTTTCAATAAACAGAACTGGGttatacaaagaaagaaatgggaatcTTATTTTGTAATATACACAATTAGCCCAATATTAATTGAAATTCTAAACTAtaaaactcttagaaaagaaTAGGGAATTTATCTTTGTTCCTGGatttgaaaataaatgtgtaAGTATAAAATCAAAAGCACATATAATAAAAGGATTTAAAAAGATAGACTTCTT
>MSTRG.14291.1
CGCGTGGCTTCACACTGTCAGAGAAGGGGAGGTTGTGGAGGAAGGGAATGTCTGAGGGAAGACCTGGAATGAGGACCATGAATAATTAAATACATTAATGGGAAAAGCTGATATGAAAGCTCCTActgtttccattatttctaaAATACGCACAGGtgatggaattttttaaaaataattctgtatAAATATCAGAACTATTCTATCCAGAAGTTATCAAATAACCTTTGACACATTGATGAATCCTCTCAGATTCCATTCACACATTTGGACATTTATGTAAGTTATGTGTTTGCTGTGAGACATGTCCTTAATTACACATACTGTTTAGATATAGTATGCCTGTGGCAAGTCAAGCGCCACCACTGAACATTTGTGTGTTAACTGAAAACATCCACT…
>MSTRG.14295.1
GGAGAAATAGCTGCAGTGGGGACATGACCTTCCAAGCATATCAGTTAGATTACAGCCTATCAATCACATGGTTTCTGAGAAGTCAGTTCTTTGTCAGGGAAACAGAAGTTTATTCGTATTTATCATGACATGAATATTGTCTCTATGAAGTGTAGTAGACCCAAGCCCAATTTGGGTAGAGTGTGGCACCACTCCTGCAGTGCTTCCTGAGAGATGTCAGGAGCATGGGCAACACTCTAGTC
>MSTRG.14296.1
ATTTCAATAGCTTTGTGACGCTTTTCATGACAAAAAAATGGGGTGTTAGTTCTTGGCCTTATGTTACAAATAATATATCAATTTGTTCCTCAGTATCTCACTGTTAAACCCAAGATTACAACTTTGATGTAGATTTGgattataaaatatcaaataaagagGATAGGCCATGTCATAGCCTATAAAATAGCTAATCATTTAAAGGATGATTATAATTTTTACCTATTGTAGTCTACCAGCAAAGAATGATAGAAAGT
>MSTRG.14299.1
GGTGGGGTCAGGACTGAGGGAAAGATTATTGGGAGAAACAACTGGAGTGAAGAGCATCTCTGGGACTCATAAGAAACCTAAGACAGTAAAAACTCTCGGGAATCTACAATGGTAATCTTAGCTAAGATTCCCTGTAGTGGGTGATATGTTGCCTGTAACCATGCAAGACTTTCAATGAAGGGATTGTGATaccaacccagccataaaac
>MSTRG.14302.1
CTTTATTGGTTATAAGAAACTCTTCAGTGAACTGGGATTTGCATCTCTTGCTTTGAGATCTTTGTAGATTTTTCCTGATTTCTgcagggattttgtttgtttgtttgtttgtttgttttgtttctgttatttctatggttttggcttctggtCAAACTCGGGAAAACATCAACCACTTTCCATCAGCAACTGGGTGAGTCTAAGATTAAAATCCCAGGAGCAATACTGTATTTGGGCAATCG
>MSTRG.14305.1
acttttggtatagcattggaaatgtaaatgagctaaatacctaataaaaattgaaaaaaaattatgtataagTTGCCTATatttcagaaagaattaatataaaCTATAAAGCCTTATTTTCATTACCATGATTGTGAATTTATACGTGTGATTCTGCAGGGATTTAAAGAACACCTAGCCATCTTGAGTCAGACAGAATTACCTACGGTTATTTTGCCAGTACTTAGGCATTTTTTTGAGTAATCGTAAAGATATTGAGACTGATGATAAGTCTTTGTTGCAATCATCCTTCAATAATTA
>MSTRG.14306.1
TGGATATGGATATCTGTGTGTAGGTACGGAGGTTGGTTCTTATGATTTTTATCTACTGTTAACAACTCAACTGATAGTAATCTACGGGAAATATCTCTGGGCATATCTGAAGGTGCTTGCAGAGAACTTTATTGTAGAGGGAGTAGCTTTCACTTTGAATAAGGGTGTTACTGTCTCATGAGGAGTAGATTCAAAACAAAGGAAGGCCAGTACGCATCTGTCTGTGAACAGAGTCAACTCTGCTGCTCCAGTTTCTGCCTCCCCCACCATACAGGACTTGAACAGCTCAAACAATGAACCAAAATATATTCATCCTTTCTGAAATTAATTAAAACTCaatagcattttctttttccttct
>MSTRG.14307.1
GGGAGGTCTCGGGGTTTTCTCCATTGAACATAGTCATCTGCCCTAATCTTATTCAATTTCAACGTCTTGTTTCTTGTCTCTAGCTCTAGTTATGAAGTGAAGTTTATTCAGACACATTTGTTCTGCTCTCTGATTCATTTCTGCACATAGATCAGGATTTGGTATTTTAGTTTCTCAACATGCACAAGTAATTAATAGGAGAGTTAATGTAAATAAGCTTAGGAAATTCACCAAATAATATGATTTAATAATAAGGTAATAtaatggtcttgatgcaaacaaatgaa
>MSTRG.14308.1
ggggtagGTAAGGACATTGAACCAGCCCTAGCTAAGGAGCAGGTGAAAACTTGTGATAAAATGATAATCAGCTTTCTTTAAGGTGTAGCAGCTGGTAGGTCCATGTTCCAGTGGAGTGTTACCAAAAACCATATTGGGAGTACATGTTGTACTTGATGCattaaggacacacacacacacacacaaacacacacacacatacacacactgaacaTACATAATAATGATAACAAAATCTAGAATTTGAGTGTGCTGGCATAAATTTCATCAATAG
>MSTRG.14310.1
gaaACTATAGCATAGCTCATTGGTGAAGGTACCAGCTTATCTGGAGGTGGAGAGGGGCCTTCTACAGGAGACAAGCTGTGGCTTTGTAGGCTAAGAACTTCTCCATGCTCCCCTCTGGAGTTTCAGTGGAAGGGAGAGCCTATGTTTATTCAAGCCATTTATTGACTGTTTATTGTGGAAAATGGATGTGTACCAACTTCTCAGCTTGGACCAGAGAGTAAATAAATACCTTTTCAGGGAGAAATGTATAGGAAAGGAAGCTTATTGGTCAAACCCTCAGGgtctctagatacctcattagcatggagaactctgtttttgAACTACATGGCCGATGTGGGGAGTGTGGACACATGTTCTATGCCAGAAATCTGGCAGGGAGTAAGGCATATGTTTCTC…
>MSTRG.14311.1
caaagacaaaaaaaatttacaagaaataatcaaataacATAATAAGTGCAGCATGTttgtaaaacaaaagcaaacaactaGGTTACCAGGCATGGCAAATGTTGAAGAAATTTTAGTACAGTGCATTATGTATAGTGTAATCCAGACTGAAAACACCAAATAGGAAGCAGCAACAGCAATAATGACAAATcaaaataagcaaagaaacaaacaaaatcatggaGTACTTAGTGAACACAGATAATTGCATACAGAAGCTTCACAGGCTGAACATTTCCC
>MSTRG.14313.1
TTGCTCATTTCCTCCTAGAACAGTGACATATGTGGAACATTGTTTTGAACCTGTAACTGCCATTATAGAAATATCCAGATTTATGCTACATACTATGATATGAGTCTTACGTCAATGGCCTTTCGTTTCTGTTTATGTAACTACTCTCCTGGGAACACTGCTAAACACATTGTTGCAGAAGCACCTAACATAACAGGAACTACAGGCTCCAAAACAATTTTAGCGGAAGAAGCTGG
>MSTRG.14320.1
GGGAAGCACAAAGAAGATCAAAGAAAGACTATTTTAATGCAGATTAGTTGAAGACTGATTCAAATTGAGTAGAGAAGGGAGAGTGTGGAACAATCTTTCAAAGACATACTGGAGGTGTTCATCATACCAGATGATGCTCTGCACACTGCTGAGGGAGAGGGGTAATAGGTAAGTCCTACCAGCTATAATTTCATGTCAGCCACCAAAAACGCCTGCATTGGCAAGATATCACTCATCAATGGTGCAATCGGACTTAAGGCCTGCTCAATAGGAAGGAATTAATGTCTGGTACTGTAAACCTGGAGATGCTGGAGAGATCATAAACCAGGAAGAAGAATTTAG
>MSTRG.14326.1
CTCAAAATCAAGCTGAGAAATTGCCATGACTTAATGTCACAGGAAGATCAAAGGAGAAGTCCTGGAAGAGATGAAATTTCTCAGGCCTACCTTAACACCAAGCTGCTAAGAGACTAGGAAGTTAACATTTAGCTTAATGGGTCAAAAATAAATTTGATGCCATAGTTTCATAGAGCTATATGGTCATTTTATCCACTTCACCATTGTACATAAAAAGTGGTGTTGTTATGTGATCATGACATACTGTTC
>MSTRG.14328.1
GGGAGATTAGCATGCTTTCTGAAAGCTTAGCAGTTTACAGAATTGTACACACTTCACAACCAACCTCACCATGAGCCGTGGCTTGTAAGAGAATGCTTAGAATGCAGGTAACCAGGATCTGAAAGTGATGTACAGAACTACATTTGGCTTGATCAATACACAATCAGGTCTGGATATGGTTCTAATATCAGTGTTCTCAGTGCAT
>MSTRG.14330.1
caaaacaaaacaaaacaaaacaaaacaaaacaagccacattcttcaccaaaacattGTGAGAATGATCTCCAGGCAACATATTGAATTtcctctcctcttcagcctctaGAGCAAGGGGTGCACAGCTCACACCATCCTTAGCACTAGTGCCTTTCATATTTCTGCTAGGATGGTCctttaagccccacttaaaacattccaTTGCTTTCGAAATCCAACATCCCCAAACTCACATT
>MSTRG.14331.1
GAACAAGCAGGAACATACATGGGACAGTCCTAgatccctggcacatatatagcagagatcTGCCTTGTCTGCCCTGAGTGGGAGAACATGCACATAAACCTCAAGAGAATTGGGGACCCAGGGAAGGGGCAGTCTGTAGTTGGGGGGAATAATCTcataggcaaaggggagggggaagtgggaggcagagacaacacatgaaatgtaaataataaaaataatttagaaaaatacaTCAATATAAAACCAGGCACACTAATTCTAATAGAACAGGAAATGGAGAGTAACCTTGAAATCATCAGCACAGGAGAaagctttctgaacagaacaccaa
>MSTRG.14332.1
CCACTTTGTTTTTCAAAGAGATTTATATTTATGCTTAATGGAAGCAAGAATCCATCTAGATGAAAGTTATCACCGGAAACTTCAGAACTTCTACTCTCCCACTACTGGATGTGTTAACCCCAGAATATTCCATCTTATGTTTGCAAGCTCACATTCTCGGTATCACGTAGTAAAATAGACAATATTCTCAGTAAGTGTAGAgcataaaatggaaaatacatcTTCTGAAACATAAGTAAACATTTTTCTTGTCAAACAGATCAGGATACAGCAGAG
>MSTRG.14338.1
TTAAGACACTGGCACACTGTGATAAAGGCTTTATGTAGGCCTCAGCTCAACTTCACCATGTTCAGCGGTTTTTGTACGTGTTGTCTTCAGCATGAGGTATTACTGATAGCTTCTGAGACCAATCTAGAGTCTTGGTAATTAATAGCTTGGATTGGCTTTCAAGTTCCCATGTGATCTAGATGATGAACAATTTAGTATAGATCATTTCTGGTactgaagcttcatttggtgaccaGAGATGTCTTGTTAGAATCTGTCTTCCA
>MSTRG.14348.1
GAGAGGGGTGTCTCCTgtaactatttttcttttaataatcacTCTGGATGTAGccctttttattaaataaaaaaaatccttaatgTTATAAATTATAGccaaagtttattttatatcgcCTTTTGATTGCGATTCAAGCATTCACCATTAGGCCCTCCCTGTTTCTTAGCTTCTTTTCCTCTATGGACTGCAGTatagttatcctgtactttatggctaatattttc
>MSTRG.14349.1
ggggaataaaatctggagtttaaaataaataaataaaaagaaaaaaatcaaatcaaatcaatcaatcaatcaatcaatcaatcaataggtCTTGTGACAGAGAAAGACCACTGGGTGTGAAGGAGAAGGGGTGCTTTCTGAATGAGGTGTGGGGTTTAGCAGCCATTACTGGGATGTTTCTTTAGCAATGACTAATGTTTTATGGTAGTAGGAGGAGCTAATTACTGAAGGAAGTCTGTGTAGATCACAGGTAAGCTCTAGGGACAAACTTCCTGGCTACCAGTATTCACATCTAACTGTGTCTATAGCCTAATATTCTTCATGTCCTTTAGACAGTTGTTCGTAGaaatttagttttgaaaatgtGTTGAGGGTGCAgcaagatggctgagcaggtgA…
>MSTRG.14350.1
cacacacaccaATTATACATTGCTCAGTGTGCTTATTTAGCCTCACATCTAACCCTGCTTTGGCTTCTCACTCATCAGTAAAGCTTACAGATCTAAACACTAGTGTGTACCAATAGCAAGGATTAAATCATGTGGCCCCCCACCTCCATCATGACTTCGTCTCTGCCTTTGATGTGCCTCTATTGGGCTTTCTAGGTTACCCTATAAAAATAAGTTGTCAGCACATGAGTTGGTGCAATGCTAAACTTACCCCAGGAGCTCTCTGGTTACCAGTTATAAAGGGAAggatatacacatgtgtgcgtgAGTGTTTTGAG
>MSTRG.14352.1
TTTCCAGGGAGCAACTGAAGTACAGGGGGTAGTTCAAGCAGAGTTTACttgttgcttctctgttgctgtgataaaataccatgggcAAGGCAGTGTTAAGAAGAAAGAATTTACTTGGGCTTATGGTTCTAGCAGAATAAGGTTCGCAGCAGAAAAACAGCAGCAAGCAACAGATGCAGCATAGTTGAGTGCTCATATTTGAACTGCAAACAGGTAGCAGAGACAGCAAACTTGAAATGGC
>MSTRG.14362.1
GTGATGCCAACTTGTTAAGCAGCTGAGAAGATAGGATGTAAAGATCAGTAGAGTTAAGAAATCTCAGGAAGGAAGATAGTCAGGCCATTGTCATAAAGAGGCAGAATATCAGGGGAGTTCAGGTTGGGGCACTGATTTTCCTTGCTGCATCTAGGACTAATCTAGACTGGTTTACATAGCAGCATCCTATAGAAAACGATGGATTCCTCTTTTTCACAGCAGTTATGGGGTCCAGAACTCTGTTGTTTCGAAAAAGGACACCTATGAGCAAATCTGTTTGGGTTTGGAAGGTTGTGACTAACCTACAGTCTCTAAAAGAGCATGAGAAGGCTGTAGGAAATAGAGATTGAGAAAGTGACAACAGCTCTGCTGACACCAAG
>MSTRG.14363.1
TTGACGCTTTCTCCAGACTAGTGCTGGAAAGTGGGAGGGGATAATTGATACTCTTGGATCGGTATCCATCTTCCTGTGGTTGCTGGCTGTGGGTGAAATTGGTCTCCAAATAAACATGATTCATCGTTTATTGGAAAAACGGAAAAGTTCCCCTGAAAATGCAGTAGAACTCTATTATGCTGCAGTTATTGGTATTGCAATCTGTTCCCAATGAATGCAATTACAAATCTGTTTAGGAAAGAGTATGACTGAAGATTGTGTTTGCTTGCAGTTAACCTTTAGAGGCCTCAACAGTGCTTTTGTAAAGGATTCCTCCCAAACCTTTTGGGTTCCATTGACTTCTAGCACCTGTCTCAATGCCCAGAGCATTTGCG
>MSTRG.14372.1
GTCTTAttctgtgtatttgtttgttcatgtgtttgtttttggagCTGAGGGTGGATATAGCTCCGTGGTAGAGTGATTAATCAGCATGCATGATGTCCTGGGTTCAAACTCCATGgcgaagagagacagagagagacagagaggcaggtaggcagacagacagacagagacagagagacagagagagacacagagagacacagagagagacacagagagagagaattgatttCTGACCCTCCAACACCAGGATGACACAAAAGTTAACTTCCACCTGAGTTTTATTTGAGGGGAAAAATTAACTATTTGAAAAAAATGAGCATGTTTAATAGATAACTTATCTTCTGGTCCAATTATCCTTGAAACTACAAGTCTTGCCTCTGAGGAAATGGAACCCAG…
>MSTRG.1442.1
gtgggaagGTGTTTGCTGCACGAGTGCGAGGATccgagttcagatcctcagaacaCACATAGAAAGCCTATATCCCAtgactgggaggtggaggcaggcagcttCGGTGGCTCACTAGCTAGCTGGGTGAGCCCCCAGTTCAAAAAGAGATCCCGTCTCAATAAATAAGATAACGAACAACTGAAGAGGAAATGGATAGAGGAGGACATGCAGTGTCAACCACTGGTCTCCACACACTCCTGCACACAGAGAG
>MSTRG.14447.1
CACACTCTGATTTGCAAGTTATTGCTATTCTTAATCTAACTAGTTTTGAACAACTGTTGACTTGCATAccttttaagaatatgtaaaccATCACCTTAACTGAGTGCCTATCAAGACAATGCCAGAGTGCGCTGAGCTCATGGACGttgcaaaagaaagaaacttggaGCTTTGCATAATCTCTACATAGCAACAACCACTCATATCGCTAACAGACAGTATTTCAGCGTTTGGCAGCCG
>MSTRG.14499.1
TGAGAGAGAAGTAAAAGTGTCTAAAgaccgctacagtgtacttacatataataaataaataaatcttttttttaatcaaacatttctgtttcattttataatCCTATCAAATCAGCAGTTGATAAATTAAAAAGGACAATGAACCTAGAGTATAAGCAGATGTTATTATCAGTGAACAAGCAGCTAAAGTCTCTAGGAAATAGGTAGTCATTGGGAG
>MSTRG.14510.1
gatagctGTCAGCATGGCTGAGCTTGATGTCTTACTGGAAAGCCTATAACTGCTTCTGGAGTAATGGCATCAAACACATCAGTCTATCACAATACTATCTCAACCAGCTCTGGTGATATTATTTAAAACATCCACACTCTCTATTAGAGGTTTATTAGCATTCGTATCAGACCGTGAACCTGGAGGAACCATGGGTCCTGCAAAAGCATCCTGTTCTCTAGGTGTACCTAACCTTCCTCAAGCTGGATCCACCTGCTGTATCTATTGCTGAGTCAGCAGCAGGCAAGGGCCATTGTTACAATAGTCAGTCTTGGGGGAGTTGGGAGTTAGGGTTCCTAGCGGCAACTGCTGTTACAGCGCTGGAGCTGGGGGTATTGTAGCTGTG
>MSTRG.14511.1
AGCAAAGGGTGATAACAGGGTGCATGTGATCTGGGTGCATGATATGCATGTATGCAAATGTCACAGTCAAGCATTTATATGCTGCAAATTAACATATGCtaatttaaagggaaaaaatgtagagctgggtgtggtggtatgaACTTGTAATTTTAGCATTCTAGAAGTCAGGAGGatggggagttcaaggccagcctggaatatgtgagacctgtctcaaacaaacaaaaatgttcccTCTGCCATATCTGACCACTCTCCTGGTAGATAGACcaactctcctccctccctctttcacaTCTCCATCCctcctgttttcc
>MSTRG.14516.1
gggtaaTAGAGCACCCGTGGAAAAGGGAATACTGGGAGTGAAGGGTAAagtgggggagagaagaggaggagggaagggttaaCCTAAACAAAGTATACATGAGAATTCCGCAACGGAACCTGTTACGTTAACGAAATAAGCAGGAGCCGAGAGACTCGGCAGTTGCCACTtgtgtagaggacctgggttcggttcccagcatggGCATGGAAGTTACCAATCATCTGTGACTCCAATTCATTGGCTCTGATGCCCCTTTGTGACCTCTGAGGTCCCCAGGCAAGCGTGTCG
>MSTRG.14526.1
agggagggaagaaaagaaaatggggaaggaaGATAGACAGGGAGAATAAATTTGTTGGTTTTCTGGCTGATAGACAAACTTTAAATTGCTTGATAGCTAGGGCCCAACTATTTATTTTCTAAGATGCTtagtaaaaatattattaattgaATTAGACAGACAAGCATAGCTTCCTATGCCTATAATCCAGGTCCttaggaaatggaggcaggaggatcagtaataaaggccaacctggcctatgagactttgtttcaaaaaaatCTAAGTGAAAAGTGAAAATTTTGTGTCATAAGGCTGGGGATTCAGCCCAGTCGTAATGTCTGTTGGAAAGGTGGGTCTCTTCTGTCAGTGATGAAGCAT
>MSTRG.14531.1
ttcaaattcaggtcctcttgcATGTCAGAAGACATTCCGACCTGATAACCCATCTCCGCAGAGCCCAGAGACTGTTTGTACTAAGTGAGCAAGCATCTTCGCTGATGGCCACGCCTCTCGAGTTGATGCattgtatggaatcttctgtggcacATTCTCCCCCAAAATGTTGGTTCTGAATCATGGGTCCCCAGAGCTTGTTGGCCAGGCAGCATAGCTGaagcagtgagctctgggttccatgagagac
>MSTRG.14563.1
ggtgccACAGCACTGCAGAGCAGGCTCATGGTGGAAAGTTTCTGAATTCAAGGATTAGTGGGAGATATGGACAGGATCTGGCCTTGAGTGCTGAGCCAAGGTCATGTGTCTCTTTGTAACAGACACCTGTTGCACCTGCTGAACCTGCTCCGTCAAACAGGACATTCCTGTGCTCGGCTCTTAGGCTCCTAAGATTAGTCTGCTAATCCTCCTCAGTCACCTCCTGCTTAGTACGATGTCATGCTTTCATGGTGTCCCCAGCCATCAAGTGGTATGGCCTGTGCCCAGGCTTCTGTTGAGAAATCAGGAGGTAGAAGGTGCACTCAGAGAGCCATTG
>MSTRG.14564.1
ggcagcaAAGAGGCAGCACAGGGTAGTTGGCTGAGTCCCAGAGGAGGGAGTCAAGGCTTCTCCTAGCACTAGAGCCCCCAACTCTAGAACATTCTCATGTGTCTACCCATGTGTCCTCCTGTGTGCAAGGGGATGCTGTGTGCATGTCTCACATGTGTGAGGGGGTGTGCATCCAGCAAGGTAAATGAGGTATGGGAGTTGTGGCCTTGGCCAAGGTGGTCTCCATATAAACACCAACAAAGGCAGACATACACCTGTGCACCCCCTCCCAATCCCCTTCACTTACGTGGTGCTTGGGTTTGTTGAGAGGCTAACAGAAACTGTAGggtcagggttactattgctatgctAAAACTCCATGTCCAGATGTAAGTAGGGAAGGAGAGAGTATATTTCACT…
>MSTRG.14572.1
ctaCTGGAAAGAGCGCTGTGAAGATGGAGTCTCTCTCTGACATGAAGGCCTAGGGGAAACAGTGTCCTGACCATATtgccctcttcctcctgccttttgtcagtttttctctttcattctcagCTGAACCAACCAGAAAGCCAGAGGCCAGAGAACAGACCTCATGGAGGGGTCTAGGACCTGTTGAAGTCACAGTCTGGATTGACAGATGGAGGAAGCTAGTAACCAGCTCTCCTTCAGGGCTTGC
>MSTRG.14574.1
aaactgaactgTTGAAAGAAATGGTGAGGAACAGGATCACCCATCAGTACAATGTCTGTCTGTTGTGCTGTCACTTTTTAACTTTGAGTGCATAGTTTAACATCTCCCTTCCCAACAAACTGAAGGGCAATAACAGCTTCCCTGCAGGACCCTGGGAGTTCACACAAGTGAGGGCTCAGGACAACACTGGACAGATGGAGAGC
>MSTRG.14579.1
CAGGCCCCATTCAGCTGTAGGACTTTGGGCTCCAACACTGTGCCAGATGTAGGCAGATCAAGAAAAGGGCAGTGGGTGGCAGAGCCTAGGgcctggaggaaggaaagagagaggcaggagctggGCACCGGGAAGTCATGGACTTTGGAAATAGACCCAGGAATGTATTGGAGGCAGCAGACCCTGAACTGTAGACTGAAACTCTGATTCAAACCAAACCTTTGCTTTGCTCAGTGGATTATCCCAGATCACTCAATTTGATtctattgatcaacatgtctctCTTCATGCCAATACCATGGGGTTTTATTATTACTGCTCTACAGTGTGGGAAGCCAACTCCAAGATGGCGCCGGTTTTCGGTTGctgttgtcataaacaacaccactgcgcaggcGT…
>MSTRG.14588.1
aaaAAACCTCAGTGATAATTATAGAAAGGACCTGGTCCTTCTTCTGTGGGTCGCAGTAGACTTTCTTCAACCAGAATGACATCAGAGCAGCATCGGGGTGGTCAAGCTTGTGGATTCTGGAACTCAAACAACCAGAGTCTGATGTCTGTTGTTCAGTGACGATGGAACCCTGCACATAATTTGTGGGGTTGGGAAGGGTGGTCACCATGTAGTCGGAGGTCACCTTGAATGTCATCTCTCAAGCAGTGCTTATCTTGTTTTGTGAGGCAAAGGCTCACTGTCTTGTCTCTCATGGGCTAGGCAGGCTAGGCTAGCTagccagtgag
>MSTRG.14589.1
aaaaaaaggaagaaagaaagaaaaagaaacctcagACCTCAGTTGTTTGACACTTGGTCCATATCTGGCCTCGCTACACACTGGACAAAGGCCAGCCACTGCTGGTCCAAATTTGGAATTTTCTATTTAGTATCTAAAATGATTTAGATAACTTCATAAAATAGAATGGGTATAGATAGCTCAAGACCTCTGTGAGGCTATGGTATCCACTGTGCACAAGCAATGATGACAGCAGTGCACAGAACTAGTGCCAGTGTGTTGGGGACATGGAAGAGACCAAAGCCAAGGAAGGGTCTGGCCCCAGGGACCACCTGCCAGCGGAGTATGAG
>MSTRG.14596.1
CAAAAGTCTGACTCCGACTCCATAAGTGAGGTGGGCCATAGCTGAGGAGCACAGCGTCCATTCTTGGAAGTTTTGGGGTATCATGGATGACTGACCTGCCCTGGATGCAGTTCACTCTGCCATTGACCCAACCCTGCCTGGTTGATGCCTTCTGCTGGACGGCTAGTGACTAAGCAAAGGGACACCAGTATCACACTCTCACCAGTGTCCCCTGCTCACACTGtctcctctgtcactctctggAACACTTCAGTGATAACCAAGGGACAGAGGATCCTGCCCTGAGCTGCTTGCAGGAAAACTTCAGCCTCTGTTTCCC
>MSTRG.14597.1
AGGAGGAGGGCCTCCAAGCATGGAGCGACTGTTCTATCAACATCCTTGGTCTGTATACAGTTTACAAAGCCTTCACTTCTAGTATGCCTTTAGACCTTCATAACAACTTCAGGGGTTCCAAATACGGTAAAATTAAGGGACTAGAAGGGAAAAGGGAACTCAGGGGTGAGACAGTAAATACATCAAGTGTGCCCACACGTTCCTCTGGGTTAGAAGCAAGAAACCAACCCAGAGCTTGCACCAAAGCCGTGAACTGATACTGAGGGACTGTAAAGTGGATATCTCTAGTTAGTCATGTGCACCATACTGAG
>MSTRG.1461.1
GGTCTGGATATGATGCTGAAACACCTAAAAAGGAAAAATGGTGGAAAAGAGGAATATTTCtgaaaattaacatttttctatGTGCTAGGACTTATTTCAAACAGTGCACTTACTCATGTAATCTCTGTAACAAACCCAGAGAGCAAACTTAATTATTCCCCAAACCTTAGAGCATAGTTAAGATACCCCAGGTAACTGGGATTTGATTTAGTTTCCATGGTTTCAGACAATACTTTCTTAATGATTGTAGAAGTCATT
>MSTRG.14616.1
GAAGGTCTATGGGGGAGCTTCACCTGCAGTGTTGAGAAAAGACCCCAAGTCACAGCCCTGGACCCGCCAGCAGCAACACTCTAGAAGTCACACAGCCTCAGCTCCCTCCCCTACACAGTGGGACTGATGACTGAGGCCTTGCTGTGTGTGAGGTTGTGGGTGTGAAAGTCTTATAAAAACCATAGGGCTCggagctggagatatggctcattCATTAAGGACACTGGctagtcttccagaggactggagttcaattcccagcacccacatggcaccttACAACTATCTGCAACTTTATTT
>MSTRG.1462.1
AgtggcttggcagcaggcagtGGCCATGGGAGTGTACCTGCAGCTTTGCAGAGCAGAGTACTGGGcagggagcaagagagaggagcAAGGCAAGAGTGCATGAGAATCGGgggagcaggaacctggagcagaaAGCAGGGAGCAAGCCTTGAGAGAATGATGGGAAAAGGCTGGATCACTGGTGCATTATAAAAGCACCTCTAAACGACCATGTAGAGTTATTGGTTTGTGGATAATGGGGCCAAATTTAGCCTATGAATTTGAATGCATGGCAGCTGAAGACATTCCCTTTTGGGCAAGAGCAGGAGTGAAGC
>MSTRG.14620.1
CCTGGGGAGAGAACCCAGTTGGTAAAATCCTTGCCACATAaacgtgaggacctgagttcagatccccagttcCCACGTAAAATCTGGACGTGGTGGCAAGTATTCGAAACGCCAGCCTTGAGGCTTAGGGGTGACCAGAGACTGAAAAACCCCTGATGCTCACTGGCTGGTCCATCTATCCTAATGGCTGAATGTTAGaatcagtgagagagcctgtctcagtcagggttttactgctgtgaacagatgccaGACCAAGGCTGCAC
>MSTRG.14632.1
CAGAGTTTCAATAGTGCTACGGGCAAGTCTAACTCAGAATCaaagtgtctgtctttctgtccaaCACTGGCCCCGTGCACATCAGGGTGATTAAGTACATAATGAACTGGTGAGTGGCCAAGACACAGCTCAGAGACTCTAGCCCTCAGATTGAGCAGGTCTGTGCGAGTGGGCTCTGGGAAATTTGACAGCACCCAGGGTTCTCTTCAGGCCTCACCTACATAGAGCAAGCTGCAGTTTTGGCTTT
>MSTRG.14633.1
GTAAGTAATAAAGCTGTCACCTTACTCGGAGCCAGGCACATGAGGACACTGATGTCCTCCTACTATAAGAAGAAACACACTAGCCATGAAATAAGAGAGCCATGCATTAATGTAGAGTTAGGCCACACTTTCCTCAGTGTAGAGAGTGAGTGTCAGTAAGGGGACACAGCATGATGGTCACTCAAACACAAGCCTCCTCCTTATCACAGGAGGCAGCCTTTACCTTCGAAGGCTGATGAGCTGCATATGTCCCAGGGCAGTGTGTAGTGTATCCTCACAGTGCAGAGAATGCTCCACACTTCGCCTTCCTCCAGCGGTATCGATTTTCTTCTTCTCATCGTGATGCGCACGACGAAAC
>MSTRG.14638.1
caggaggattgctggatcTTATTGGCTATCCTTGCTGAAAAATGACAAGGACTAGTTTCTGTGAGAAAGCTTGTCTCAGGGCACTAAGCAACAGGCCAGGACATCTAATATCCTCTGGCCTCTAAGCGTTTGCTTGGGTGCATGCAGCCGCACCCACATCCAGTTACCACACCCAAATAAAGTGAAATAAAGCCGGTTGTCACGGTGCACTAGAGGGCTGTAGAAAAGCAGACACTTGGGAC
>MSTRG.14639.1
CTGGGAAGTCAGGGTAAGGAGAGATACGTAATTTCTCATTCTAGAGATGCTTGGTGAAGATACAACATGCTAAGGGTGGGGTCAAAAGCTTCTTCGAAGAGTGAAACTTTACAGATCCAAGCGTGAATACTGGGAACTATTTTAAAGCACTTACCattagtgtatttgtgtgtctgtgatatGGGAGTGCTGTGGAGGTCAGATACAACTTTGTAGAGTCGGTTCTTTCATTCCACCTTTACATGGGCTCAGGGCATCAAACTGGCCAGCCTTGCAAgatgagcatctgcatctgctaACCCACTGCACATCCTGAGGCCACTGTGCCATTCACTAACTCACTTCTTATTTAGTGTGTTGAGC
>MSTRG.1464.1
caacacacctaaaagctctagaacaaaaggaagcaaattcacccaagaggagtagatggcaggaaataattaaactcaggggtgaaatcaaccaactgCCTTGAATCTTCACAATTAAATTCCTCCTTTACCTATAATCATGCCAGGTTTTACCTGGCTAAGCAACTGACTGAATTATTGCATGATATCATAAACTGTACTCAAACTCCCAAGGTCATCTGTAACCAGGAACACCCaagaaattcattctttggggTTGTAAGATTAAAaattacagcttgaggtcagggatagtgag
>MSTRG.14641.1
aaaaaagtcctgtcaAGAGTTGCCCATTCTTGCTAAAATTGATAGAAAAAGATTTGTGGGAAAGGTCTACATAAAGTCCCTATGCCTGGTAGTAGAGAAACTTGAATATTATAAAGCTGAGTTTATGGTGGGAAAACCAAGTGACTGTCACCAAGGAACATGTCACTAACCATCAGGTGTATTATCCAGGTATGGAGAAGGACACAGGTCACCTATAAAGTGGCTGCCGGATATGGGTTTCATCATGAGGAAACAATAGATTATCCCAGATGAAGGTCTTCTTTCTCAAACAGTTGGCTTGTTCTCTTTCCcatggggaaagactgaaggctGCTCCAGATGTCACGAGACAAAGAAGTAGTCTCACTAGCTAAAAGCAGCCATAATCTGGGATTCAAT…
>MSTRG.14642.1
GTGGGGTCAGGAGggctggaagaaaaaagaaaagagaagacgaAGACTGTGACCACAGTGTGTTACTTACGTGTATGGAATACATTAATAAGAAAAATTTATATGAATAAATTAACATGAAAATTCCTGCAAGGAAAACTGTTGTTGGGACAGTTTCAGGGAATACATGGAAGCAGAGACTACGGTAAGGAGAATAAACTAGATTCAGAAATACAAATGTTGCAT
>MSTRG.14649.1
CACTGTGAAGCTGCCTTGGTGGGGAACCTCACGCCGCCCCGAATCTTTAACCATTTGCCTGCTGACTTACAGCAGGAGCAGAGGGTACGATGACATTTGAGTCCTAGTTAGAGAGAATGGTCAGGGGCTGCACATGTGACCCTGCTTGTGTGGCTCCAACTATGTCCAGCTGTCTGGTGTGAAGCCAAGACAACGGCGGTGGTAGCAGCTGCTAAGGTCATGATCCTTCAGTACCCAGAGTCTCACC
>MSTRG.1465.1
gagagagagagaccatataACCTTTTCCTATGAGATTCTGAGGGAATCCATACACTTCAAAGCTTAAATCAGGCCAGAAATATTCAGAGTTCTTTAGGAACAGTTCTCATTATGTTTCCAGAGCAATTAGAATATGTTAGAAACTAAAGAAGTAGGTGGGAGACATATCCAACAGCAGCAATAAGAACAAATGGAAAAAAGTTTTAAGTTATGAGGTACAATTCTCTAAGCTATTAAAACTTAAGGATTGAAGAAGCAgaagggagctcccagagactgggaCAGCAACCAGCAGCATACATCAGGAGCATAGTTTTAGGCCCCTGGCACAAATATAACAGAGATCTACCTGGTCAGGtcttagtgggagaagatgtgcttaagccttgag
>MSTRG.14650.1
CAGTTAAGGGGAAGGATTCTATGAGCAGATCAAACattattatttccttctcttccctgtcaTACGGAGTTTTCCAGATGTGTCATAACTCCTGATGCATGATGGGAGCAGGCAGCTTTGCAAGGGTGACAATTTGGAGGTGTTGACACAACGAAGCTAAGGACAGTCAGTGGTTGGACCAGCCACGTTAGTCCCAGCAGGTTGGGGTGGCCTATGTCTGAACTCTTGGAGTAGTCACATGGTACGCTGCTAGGGACTGGTCTCCAACGTTGCATCAGCCTCTGGTCTCC
>MSTRG.14655.1
GACTGGAGCACTGCTGCTCATCAGCTGTGCTTCATAtccagtgacagaccctgtcttGGGAGGAATCAGGGTGGCTATCAGGATAAGCAGACACCCAGGATCCCCCTTTGGCCTCTGTGAATATGCATAGACATGTATACCCACACCCATGTGGGTGCATGCAGCATACATATACCCCACAACATACACACAACTAAATAAATTCCGGTTCCTTCCCCATAGATGTGTCTAACATTTGACATTCGTG
>MSTRG.14656.1
CAGGGTGGTGGCCGTACTCAAATCAATAGAGGTGAGATGGTAAGAGTTCTGGTTTAAACTCTCTTTGAGGATATGTGACAAGCTGCTAGGATCTGCCACTGGAttgggtaggtgtgtgtgtgtgtgttgttgttgtttatttgtttattgttgtcaagttgacacactaGTGTTCCTGGGAAGGAatacctcaattgagaaaatgcctccatcttaTTGGCTCGTAG
>MSTRG.1466.1
CagatatccacagccaaacattggagaGAGCACAGGGATCTTAATGGAAGAGCTGGGGGAAAAGGTTGAGGACCCTATAGGGTataggaacttcacaggaaacccaacagagtcaactgacctggacccttggggatcTTAgagaaccaccaatcaaagaacatataCAGGTTAGACATAGCCCACTACACACATGTAACAGATAAGtaacttggttttcatgtggtttCCCAAGAACTAGAGCTAGGGCTGTCTCTAAGGTTGCTGTTTgtctgtg
>MSTRG.1467.1
GCCATTTTAGCATGGAGATTGCtatattttccttttagaaatatgAATTAGTCAGAAACTGATGTTTTgggaaaagaaagtaaataaacataTTGTAGttttattacatacatatactacTCTTTGATCAATTTTCATCAATGCTAGTAGAAAACTTAATTTAGCATTTtgatgatgtatttattttattatctcaaAGCTACTTGGAACAAAATGTTAATGTTAGTAGACATTTCTCTATCTCTGACAGTTGGTTG
>MSTRG.14674.1
AAAGATATCCAGCTAGCACGCCGCATACGCGGAGAACGTGCTTAAGAGTCCACTATGAGGGGAAACATTtcattctcaaaaaaattttttttcctcttcttcctgttatcCATATTTCTGAATGTTAGATATTTTTTCCATGGGGTCAAAGGTACCTAAGTATATGATTGCGAGTGGAAACACAGGGGACAGAATCAGGTATTGGCGTTTCTCCacgttcatttgtgtgtgaatttttaatataaatgcaagATGGAAAGCATTAATGCAAGCAAAATGTTTCAGTGAACACATTTCAACAGTTCAActttataacaattataaataaacctgttaaaattttctggacaatgccagcatttggatttttaaaaaataagtaaatttcttaTTGACGGC…
>MSTRG.14694.1
TGGGTTGTTCCCAATGGTTGAGCATGGACATTGTTGTAGACTAGGCAGGGTCTGAATGGACTCCTGAGAGGGTGGTCTGTGAATGAGGGGTCCCCTACCAGGCTTCACCTGGTAATCTGGGCATATGGGGACTGGCAGGAGCTACTGTCCCCTATGACAACAGGTATGGGCACAGAACATTGGAAACTAGTGGCCCCAGGGCTCTCTTGTCAGAGAGGCACCAGAGAGCACGGACTGTTTTAGAATGTCCTGCTGTCATCTACCTGGGCCTTTGCTGGAGTTCGCTCGTGAACTCCTGTGCATCCTTC
>MSTRG.14699.1
cacgggggtgggggtggggtagaagtTAGGAGTGTCCCTTATCTTCCCCAGGGACATTACTCTGTAATAGGTGTGGAAGGGGAGGGTTCAGTGAGCCTCAGGATGCTCCTCCTAACTCTAGGAGTATGGACCACAACTGAGGCAGGTACAAGAAGGCAGCCCTGGCCCACGGTGGCCAGCTTATGCTAACTTCTGACTCACTGTGGATGTGTCTCTTGCTCTGGGGATCTGAGTTAACCCATGCTGAAGTTAGAGGTAGCATGGGCCACCAATCCTGATCACTGCGGTCCTCCTGACAG
>MSTRG.14703.1
aaaaaacaaaaacaaaaacattgataACCTGGTGTGAACTGTGAGCTACTGTAGGAGGAACTTAGCCAACTGGGCCCAGCTGCAAAGGTCGCACATGCGCTACAGATACTTCCTCCCTGAGGCAGCCCAGAATCTGTTCGCAGAGCTAGGATCAGGTGATGGATCTCGATGGAGGGAGCCATCAAGAAAAAGACAGTGTCACACATGGCTACTTGAGATCCAATGAAATGCAGGGAGgcgtgggggggggtggggacaggTAGAAAGGTTTGCCCAGTTCCTGTAACAAATGTTGTCACTTGCCCAACTCTCAGTCTGGGTCATTGACTCTACACTTTCCTACTCCTGCACCCAGGAATCTTGGTTGGGATTGCAAGCAACAGGCTACAATAAAAAACA…
>MSTRG.14732.1
TCTAGCTGCCCAGCCTGGCAGacaacctgagttagatccccagaGCCTATGTATTGGAAGGAGAGAGCCCACTCCTGCACATTGTCCCCTGACTTCCATACATGAACTGTGACATATGTATACTCTCTGTTTATCTtgtatataacaaaataaatcaaaatcaaAGAGACTTTTAATGGTGGTACCCTTCATGAGTATATAAAGCTACTCCCAGAAGGCACAGGTtactaagataaaaatctcagagCCACAGTGCAAAACCTGGCATTGGCCAGGGAGGCC
>MSTRG.14734.1
gagacagagactggtGGAGAAGATGGTTTTTAAGTCCAGGTTTGGGAAAGTGAGGTAGAAACAGTCTCATAGTAGAACATTTCCCAttttcaaaaaaggaaagaacatttCAGGGGTGGTAGATGGGAAATTCCTAGGCTTGGAGAaactcttggaggatttttaggGTGGAGACTTGGTACAGCTTTCTCTTTGAAATTCATCTTCAGGCCAAGTCCTTGTTAGCACACCCATTTTGCAagtgaatagaaaaaaaaggTGTCAAGCCAtggaaaaaagtaataataacaaaGGAAGAAAGTAGGCTAACAGGGCTCCCTTTATGCTATGCTTCAGAGACAGGGC
>MSTRG.14735.1
GGGAGGCGTGTGCGGACAACGGAGGTGATAAAGTCACGGCCGCTGAGCCGGGACGGGGAGGAGAGCAAAGGACAGTGAGGAGCGGGAATGCACATGTGAGATGTATGGCGACTATTCTGTAGCCTTCCAGGCACGAAAAACTCTACCCCATAAGCCTGGTAGCGGTGACGCTCGTGCAGTGCGGAGGAGACCCGGGACCGCGCGAGCGGCGGTTTCCTTGGGCCATTAGGCCCCGCCCACGAAGGCAATGCTGCTGGCTCCGGGGTACGCTCCGCCCACCGCACGCCTCAGAGGCGGGGCTCGCCTCAGCCCCGCCTATAGAGTCCACGCCTCTCCTTTCGTCCCCGCCCACGCGAG
>MSTRG.14741.1
GGGAAAAGCAGACGAGATTAAATTCAATGTGGTCACATTAGGAAGCAAACAAATGAGCTCTGCTGACTCCCGAACCGTCAAGTCTACCTTTGGAGTACTAACTGGAAGGCGAGATTTAGAGAGAAGACAAGAGGTATGTATAAACTAAGCAATCCTGGTTAACTCTAGTCCCACACATCATTGGCAAAACTCCAGTGTGGTCTGTAAGGTGGTCTCAAGTTGAAACTGTG
>MSTRG.14743.1
cacgcAGGATCATGTGGTGCTGGGCTGAAGCTGAAAATCTCATGCACTTACGGGAAGCTGAGTTGCACTGCATGATTCTATTGAAGTAGattaagattttaaaagagaCCAATTATTAGATAGTGATTTATTGGCTTACTCGATGATTTGCTGTTTGTACAACCTGTTAGCCAAGAGTGACTTCAtgtgctacctgaagcagaaaaGCCCTGGAGAGATACCTGAAATGATGGGTTGTTGCCCTTAGCAACCTGCTGACTGCCACATAACCTTCTGCAAAATCTTACTTGCCTG
>MSTRG.14752.1
gggggagggggctgaGTCCAAAATTGTTTGCCCCACATGAGTTAACACAACAGGGTTTTGGTACACCCTAAGGATCAAAAATACTGACACCACAGGAAAGGTGGATAGCTCAGCAGCCGTCCACCAAGCTGGTGGGAGAGAGACTCCATTCTCCAGGCTGCCTGTCTCCTCCACTGCCTCACTACCGGCACTGAACTCCAACATATTGTGAAATGAGTATCCCTATAACAGAAGCAAGGCAACATGTGTCCTACAACATTAGAACTACTCAGGCTGAGAAGTGAGTGAGG
>MSTRG.14753.1
tgcactcccacccccacctggcAGAAACTCTAAACAAATTTTAAGACTTGAAGAAATTTGGGTTGGGTAGTAGTGGTTCAAAGGACTTGTTCTGCAAGCCCAGTGATATTCTTCACAGACTTAGAAAAGATAATCTCATCAGAGACACAAAAGActacaaaaaaatcaaaggaaacagAACACTCCTAGAAGTATCACAGCGCTGG
>MSTRG.14790.1
CGCAACTTAGGGTGGTCTCGACCCCAGTCAGGTCCGGCTGTGCCTCGAGGTTTGGCCATCCCCCCGCCTCGGGGCTCAGTCGCCACGTAGGGCCACCCCGTCCAGCCCAGCCCGGTCTGTAAAGGCCAGGCTGGTTGGTGACTGTGACTCCCTGCAGGTGCACCCGAGGAGGCAACAGTGTTTTATTTACTAACAATTTATGTTCGGAAGAGGAGCCCGGACTTTTTCTTTCCTAGACACTCTtccattatttaaaagaaaaaaaaaacttctttttttGGTAAAAGTTTCGACTGAGAGTTGAAATCATCCCAGAGTCCAACTAATAATATAGAAATACCTGTTCCACCTTCCCAGGGCTTCTGAGAGCAGCAGCCTGGCTTAGTCAGCAGCTGCCTG…
>MSTRG.14801.1
ATTTTCCCTTAAGGACAGAAACACCTGCCCACGATTTTGATGTGTAATCCAGAAGTGTTTCCCAAATACTGGTTCCCACCTTACGACTAGTAACCATGTGACTATCAGGGTCTCTAAAACAAGTCAGTATTCTCTTAACATAGGCACAGTAGCATACctctaagttttgttttgtttctaaatcaAACTCGTAGCTCAGCTTAGTATGGAGAAAGATGAGCCCAAGTTCCCTGCTGACTTTAGGGAGGGG
>MSTRG.14821.1
AGCTGTcaggcatctttacccactgaactgtcTTGATAACACCACTTTATTGCTTTAGTTTAAAATCACTATTATTTTATGCATACGTGTTTTGCCTGTGTCTAAgtatggcttcaaactcatgacaattctcctgcctcagtctctagtgctagaattacaagagTGGGCCACTTTATCCAGCTTTTTCCTCTCATGGTGCTGAAACCATAGGTGGGTACCTAGAACAAGATATAAACTCTACAACTGAGCTTTAC
>MSTRG.14832.1
CCTCTAGCCTGCTGGCAGGCAGGGCCTCTGCATCCACACTGCTGTCTCTGGATGCCCTGAGCCAGGGCTAGGAGGAGGTTTTGGTGGGGTTGAGTATAGCTCCCAGAAGCAAATGGCCCAGGGACCACACCCAGTACTTCATTCCCACAGGGAGGCAGAAGCTCGGTGACAGAGGGGCTTCCTGTTGTCAAGCAGTCAGGGCAAGGAGCAGAGCAAATGAGAAACAGGTCCCCTCTGCCAGGGACCAAGGACCTCAAATGTGTCCTGTGGCCTCAAG
>MSTRG.14834.1
GAGAAATTCTGGGACCTGGTCATTGGATGTGAACCCTTGGGGTAAGGATGGGAaattggggtgggggcagggagatgtTGGGTTAGCTGCTGCAGGTTAACTGGCATCTGGGAGCTCAGGAGGGTCCCAGACTTGCCTTACAGCTGCAGCAGCCCTAGACAGCATGAGCTGGACTGTGGTCCGTGTTGGTTCACTGCCTGGGAGGTAGGTAGCGCCCACTAGGCAGTGTGGAAGACCTTGGACAGTGCTCTCAAGACCAGCACCCCATGTGCCTGGACCTGGAGGGCCACAACTGCTGCCCTGCACAGAAATGAGCAGTGGGTCACAGCTAGTGAATATTTAACATCTCCTAACAAAAGCGCATGCATAATTAACCAGGCGGCAGAGGAGCTGGAATAA…
>MSTRG.14835.1
CGGAAAACAGCCAAGGGCCGATAACACAAAGGTCACTGCAATGTTCACTGTGTGTCCAGAGAGGCTGTGACTAGAGAGCCCCACGGCCTCTGCCGCAGGAAGGAAAACAACACTATCCCTTCTCCAGTGTTCACTGCCTGTGGCCATACGAAATCTTTATCCTGCATGAGGCCAGTGACTTATTGGTCCGTGTCACTCAGATGACGTCAGACCGCAGTGTTAAGCAGAGTTAAGAGCAGGGGCAGAAGGTCTGGTGCGTGAGTCTGGCCGTTCTCTGCCTTTAGAAGAGAGGCCATGGTTGTTGCTACTGAGTCA
>MSTRG.14858.1
CTAGATTCGAGGCTTACTCGACTGTTGGCTTTGCTTTGGGTATTGCACACCCTGATTCCTGTTCCTACCTTCTGCCCTCTTCAGCATGGTGACTTGTCCTGTTTCATGGCAAGCTGAAAGGGCAGGGTGGAACTTTGGAAGAACCTGAGTCTGAGCCTACTGAGGGCCATCTTCTAGGCTAGCTTGCTTCAGCTCAGGGGCAGCAGGGACCTCATCTTGGTTTGTGTCCTGCACTTTGATTTGTCCCAACCGACAGGGTC
>MSTRG.14880.1
AAAGCTTTTATCTATTTTAAGAATGTTTACAAAAGCCAGAAGGTATTTATATCTTATCTgttttcagtaaagtctacttcccagtagaCTCCAGGTCTGTCTTCCTGATCTCTTCTCTGGATCCACCATGGTGTGGCAGACATTGACTTTTTGGCAGGGCACACACTTTTGCACCACCTACTCTATAAGGTGTTTTAAACCTGGTACATGATACTTAGTTTTGGAAAATGTCTGGATGAGCTTGCTGACCCCTACGTAAGTCCACTGGAGCATCTGTTTGATCATAGCCTCTGATTGTCTTTGTGGCAGGAATTTTC
>MSTRG.14885.1
GTTAAACTGGCTGGGCTGGAATTTGCTGGGCTGTGCTGAGCTGGGATAAACTAGAGTAAGTAGACTGGCCAAAATAGGCTGGGATGGTCTGTACTGGGCTGGGCTAACTGAGCTAGACTGGTCTGAGGCGGGCTAATCTGGGATGAGGTGGACTGAGCTGGGCTAAGCTAAATTAAGCTGAGATGAGCTAGGCTAGACTTACTAAGCTAGGCTAGAATAGACGAGGCTAAGCTAGGCTGCCTGAGCTAAGCTTGGCTGAGATGAATCATAATGAGCTGGGATGAGCTGACCTACTCTGGCATGGTCTGGGCTAGGCTAGAATGGACTGAGCTGAG
>MSTRG.14887.1
GGAAGGTAGTGTACAGGAGAGATGGAAAGACCAGAAAGGACCTGGGAGTAAGAATGAATTGAGCATTGGTGTTAATTTACTTCAATGAAAGCAGAGGCAAGGAAAATAGTTGACAAACTAATACTCTTTTGAAACCCAGAACTCATTGTTCAGTATGAGTTTccatacaaatgagaaaaaatgtGCTATTATAATTAAAAGAGAATTAACCCGTGTCAACAGGGATGGAGGACAAGATGTCTTCCTGAGGAATGCACCACACACTCGTATTTCCAGGGCTAGGGTAAGACAAAGAGACTTTTCTGGGTCCTGG
>MSTRG.14912.1
cctggcctggagaaaccaaaaGTTATAAGTGATCTCTTGTATGGTAGTGTATTGGTAgaactgcccaatctaggtgcacagcatgttttcatattaattgagttgtgttttcactgCCCAGGCTTAATTGTGTTGGATATTTTATTGCAATGTGCCTTTGATGTATATATTGCTATAGGATACAGTCCTATCTTGTCAAAACTTTGCTTCATCTCATTATCAGGAATATGC
>MSTRG.14961.1
gtgtattggggactttttggatagcattggaaatgtaaatgaggaaaatacctaataaaaattaattctaaaaatagtaaaaaatgaattaaaattgtAGCTTTTGTCACTTTTTAACTTAATAATCACTTTTCTTTACTCCTGGTAACcctgttttttatattttcatcattCCCTACATTGAATGATCCTATATTTCATCTGACCTTTCTCATTACACTTAACTTTTATTTATCTTACACCATTGTCTAATTCTCCATTTCCCATCACCATTTTACAGTTCAAACATTTGCATCATCTTTCTGCATTCATTTTATCTCTGTT
>MSTRG.14962.1
ggggacttttgggatagcattggaagtgtaaatgagttaaatacctaattaaaaaaagaaaaagaaaaaaagtttaaagttccaatagtaaaaaataaataaataaataaaataattatcattAATCTCAGGAATCCCCACTGGAACTTGAAATTCTACTACAACACTGGAGCTCTTTCTTAATCAGATAATGGAATATTCTGCAGGTAAATCTGCAAACCAGGATGAATGTGATACATAAGCCTAAGATATCACATAAGATGTAAGGATTCTCATACCTTAACACAAGACAGGACACAGGTGAAACTGATGCCAGGTGAGGACCTGAG
>MSTRG.14964.1
aaaaaataaaaaaaaacaaaacacagagtcTCCTCAATATCGTTCTCATCTCTCTATGGGGATTTGTGTCCTCATTGTGCCATCTGCTGGTCATGAGCTCCCCTGAAAATAGGTTTTTCATGGCTTACACTGAAGTTGCATTTTCTGGCTTAAGAAAAATCTTATCCATGTAACTTCAGTGTTTACGGAAATCCACTGAAGAGAGAA
>MSTRG.14967.1
AGACCTTGGAATACAAACCTTTAAATGAAAAACCCTCATCAAATCCCAATCTTCTGAACTCCAGGAAGTCCTAAGAAGTGGCTGaaggaatgtaagagccagaggggtagGATGACACCAGGGGAAGAGAACCATCTAAGTCACCTGAGCAAAGGTCATGTGGACTAAAAGAGagtgaagcagcaagcacagggctgaTATAGGTCAGCACCAGGGCCTCATCA
>MSTRG.1497.1
AAAGAATTAGAGCTAGCGAGATAGAAAGATTTAAATACAAGATTATAGGCAAGACAATTAATTTTGCTGAATTCAGCTTCCTTTCCTATAAAAACAGAGATAATATGGCCCTTTCAACAATGGCTTTGTGCATGGGCTGAGTAAGCCTGCTTTGACTTTATCTAGCGAAGTCTTAGCTGCTAGCTGGATGATCAATgataatttaatattcttttgtcTCTATTCTTTTGTTCAGCCATTGTGTGTGCATCGCGTGTGGGCATGTATGTGTCATTCTGGAGAGAATCATTTCACAGTCATCATCTTGTGCTAGTGGGTGTCTAGAAAGCGATGAGAACAGTCTGCCCTAGTTGTTCTCTGGTAACTCCCCATGGCTTTCAC
>MSTRG.15009.1
cACTACCCTTCCCTGGCACTACAACGAGAGGAGAGTCAGAACCAATGTATTGTCACACTACAAGATCCAGTCATACCTACTGTCAAGCTCAGGTTTTAAATCAATGCCATAGCCGGACTTTAGGGTTCACATATCAGACTTTAGGGTTCACATATCAGATTCCAAATCTCGCTTTTTCccatgaaaataaattttgtctTAGGAAGTTTTAGTGAGTTACTGACATGTGTTTAACAGTCA
>MSTRG.15010.1
GGTCGTTGCCCTTAACAACCTGATGAATGACATGTCAGCTCCTGTTACTTGCCCTCCCTGCTCCATCTTGTGAGTTTAGAGTATAAATCAAGAATACAAACTGGACCCAGGATGGAAGGCGTTTGGAAACCATCCTGGCTTTGGTCTACCAGTGGCATCGTTCTTTCACTCTCACTGGGGTCAAGAAAGATTACTGGAATAAGACTACATGTAGGAATCCTCGGTGACCAAAGGGTCCTCCTGATAGACTCAGGGCTCTTGTTTTCCCAAGGAGAACTGCTAATCA
>MSTRG.15011.1
CTGAACTAGAGGCTCAGGGCTATGTCTGGAATAAGGCAGGACTTTCCTTCTGCTCCACATCTAAGCCCTGACTGAAGACGCTGCTTCCACTGGTATTGTTCTCTCATGGAAGGAAATTTCCAAAGACAGGCAGGGGAgatgctcagtcagtaaaatgcttgctacATCAGCATGAAGATCTGGGGtaagatccccagcacccacataagaaggcaggtgtggtggtgtacacctgtaatctAGGGCTGGGAGCTGGAGACAACCAAATCActggagctcac
>MSTRG.15017.1
GGTAGAGAACAGCTGTTCAAGTCTCCTTAAAATGTAGCTATGATCTTATTGGCGGAGAATCTTGGAAACATCGATTATTAGACATTTCTCAGTTCTGGTTCATGGGGGAGAAATTGTTCAGGACCTATGGGTTGTAATGGttttcatttagaagaatgcaagaGACCCTCAGAACCATACAACCCCAAAGGCTCTGGCAGCAAACGTTCTTGAAACAGATTTGCCAATGCTCTTCAAAATAAATACACCGGGGTGTTAGGTTGGCAGAGCAAATTGAGTTGTGGTAGTTCTATCTCTTCTccagctcttctttttttttcaattttttattagatattttctt
>MSTRG.15018.1
AAAAATCCATGAAGATGGAAAATAGAGGGGGGTGGGCTTCCCATTTTCATTTATGAGAATTCTATGCTTTTGGACTGTGTTTACTTCAGATAGTATTGTCAGGTTCCACAGTTGGTGGAGAAGAAACAAACTGGGGAAAATGGGTGGGTTATCTGCTGGGGGTTAGCCATCTGCTTGTGCAAGCAGTTTTTATCTGCTCTCATCCATACTCCAGGAGGACGATACTATTCCCTGCCAGCCACTGACGGCACACTGCATGATCAAGAACCTTCATGAAGATTATCCCCAGTATCACCAAGCTGTTCCACACCATCCGTACTGGCTGTCTTCCTGAGGGCCATGTGTAGCTTTGTTTCTCACAGACAT
>MSTRG.15025.1
GAAACAAAGGTAAAGTAACAGAGAGCCTCATCTGTGAACAGTTGTCAGCAAAATGTTTGGATGTCATAAACACCCAGTGCAAAGACTGTATCTGATAATACAAAGTGCACAGCTGCAGATACGTCACACAGTCTTTTTGATAGCAGTGACACAACATAGGATTACTTTGCAAATCAGAATCCAAGCAGCACTCTTGAGTAgcattttttcatgtgtgtgcatgtgcacattctCATATGGGCGTGCCTCTATGGCACTCACTTGACTTCATCTCcacaacactgggattacagaagcTCACACTATGCTCAGCTTTTTACATGGATTCTAAAGGTCAAACTCCGG
>MSTRG.15026.1
TGGAGTTGGAGTTGCAGCCACAGAAGGGTCATCCCACCCAAGGACACACCAAAACCCAGCAGTGTCAGAAGCAAGTCTACAGAAACAAACAGCTGAATTGTGTGTCACAAGAGTCCCAGCAAGACTGGTGAGAAAAGGGTAGAAATATATTTGAAGATATAGTGCCTGGGAATTCCTCAATTTGATCAAAAGCTCTAACCTACAAAGCCTAGAACCTAGAAGAATCACAGAGAAGTTTGTTATGGTCAAACTGCTGAAACTCAGAAATAATCtcgaaaataagaaaaaagtgaTACAATGCTGTCAAAAACTAGATTTGACATGATAGGTTTAACTGAGGCAGGCAGCAAAAGGGAGTATGACTTATGGGGGTCAATACTGCTGATAGAACAAAATTTA…
>MSTRG.15027.1
ggggaaagaaagaaagaaacccagaaGTGGTTAGCTCTCCAGTGTAATGGGCTCCATAAAAGCTTTCATTGTTAAGGGAGTCGCTTTAGTAAGAGGTATATGAAGAAAGCTGAATGAATGTGAGAAATTGCATGTAATAACCAGAGCCCAAAGATGATTATCAACCTCTGAATCCTGTATTTTGGAGCTAGTCAGTGCTGCTATTAGAAGATTGCCATTGTAAGTTAAAGAAAAGCTTGTGCAGTACTTTCCTCCCCCTTCTGGGGAAACAGAAAGTCAATATAGGCTTCTCCTCTGTGCTAAGTCCATTTATGTGAAC
>MSTRG.15037.1
GGCGAGACCATTCTGGTAATTTTTCTTCCTGTAGAGGTAAGGTCCAGAAGCATCCTGCAAGGTCTCTGTATTATGAGGCTGGTCACACAATGCTAATTAGAAAGAAGCTGGGTTCTTATACGTACAGAACTTATTTTAGATGAGGTTTATGACCGTGTTACACTTGAAAGTTTACaaattaaggggctggagagatggcttagtggctaatATCATTTGCTGTCTTCCAGAGCACCCATGTTGAGCTGCTaacaccacctgtaactccagtttcaggagattcaAAAC
>MSTRG.15038.1
GGGATATATATGGACTTTGGAGAATGAGAAGGAGTTTTAAGGGTAAATGAAAATCATTGGCTAGAGTTAAAAGTTCTGTGAATGCCTCATTTGTATGGAGAGTCATTTCTGGAATCCCAGATACTTGCTAGGCTAGTTCTTATCAGGAAAAGAGAAAGTTTGTAGGTCTTCCAAGGACTACCCAACCTTTCCCAGGTAGAGGGTTTGGGGAGTTGGGATCACCAGACAAGATCAGAGAAAGTGAAGCCCTGCTggtaaagggagtcctccattttgcaccaAGCTCAGAGGAGAGGAGCTATCTAGTCATAGTAGACTGTGGCCTTAGTTATCAGGGGTTCTCCACAAGCAAAGGAAACAAGGGTGTTT
>MSTRG.15044.1
gagagagagagagagagtctgttgATCTTGCCCTGCCTGTTCAAGAGGGCTGATCAGTTTGGTGTCTGCCCGCCCTACAATCTGAGCTGAAGACCATGTTTATTGTAAAACAGAGCCTCAAGACATCCCAGggtggaaaaaccaaaacaaaaccttttgttTTGCAGAAGTAGAGGCAGACTGCTGCtccccatctctctagccaaggCAAAACATCACAGCAGGGTGGAGAGGCTAAGTCTCTGTAAAAAC
>MSTRG.15053.1
tgataatatatgcggggtaacagctggatcatgacacaaaaatcacgagatgaattaaaaaccttagttGATATAAAGGGAGTAAGTCCTGTATTGCAAGCCCACCAGCCAACCGGGGAAGGTACAGGATAGTAATTAGCTTCTGTCCTGGACACGGACTGAATTTGTCTGCATAGGTGTTTGTGGGTGGAAGGTGGGGTGCCTATACAGAGACCTGGACTCCTCGCGGATACTTTAGTCGGGGTCAGTTTTTGTCCTGTtccccaagagcaggaagtatggctgcTGGTTCTTTTGAAATCTCC
>MSTRG.15055.1
CAAAATCCCACTGGGCTGTTTTTACTGTGGTGAATTTGGGAGGTTTGAGAGATGATAGATCAGCCATGAGGTTTTCAGTATACCAAGTTATTAAGGTCTGAACATGGGCTGTGGCAGTGCGAAATGATTTCGAAATGATGACGAACACATCAACAGCCATGAAAAATGGCATCTGATGTGTTCGTCATTTctttgccttgacttccctgagtCTCCTGATGACTCAGGAGAAAGTCTGCCATCAGAATAAAGTACCAGAAagcctctttctaactctgttcccc
>MSTRG.15064.1
TAAAACCATAGCACTGTGGACATttgattttttacaaagaagtaaaaaaaatataGCCTGGAGTAAAGACAGCACTTCCAACAAATGGTACTGATCAAACTTAATggctgcatgtaaaagaatgagaaTAGATCTGTATCTATGATACTCCATAAAACTCAAGACCGAATAGACCAAGGATCTCAACCTAAGACCAGATAGATACCCTGAATCTgtaagaagagaaaatggagaacagtcctgaactcattggcataggaAAAGACTTTC
>MSTRG.1508.1
AGGAACtgtaacagtcagagggtggatcaggagggggataaagactgaaccataaaaaaaattaaaatataataaaaaataaaaataaataaaaataaaagctgacAGAACATTATCCATGCAACTTCCACACAAGAGGGATGTGAGGTATATACCTTTTCCCTAATTGTCTTCTGTTCTCTGCTTTCCATACTTCCCTTGCCTGTCTGGCATCAAAAGCTCTAACCGGTACTTAATAATGGCTCGATGCTTAATGCAGTAGCACTTCCCTATGTAAAGGCAACTGGATATTTTTAGCTGCTCACAACCTATGTAGGAATATCTGAGgaacaataaaaactaaaagccaaagggtttttt
>MSTRG.15081.1
ccaggacaggggaAGCAGAAATGGGTGGGTTAGTAAGCCAAGGGGGGTGAGATAGGGTGATTTTTGGAATGCAAAtgaggaaaggggttaacatttgaaatgtaaatgaaaatatctaataaaaaagtctaATAATCCTTTTGAATTCTGGAATAGAATTTTCCATATCCAAAGATATGATTAATATTTGACCAGAATATAATACTTAATTTGACACCTGAAGTCAATCTTTGCAAACCATCAGTGAAGGCTTCTTTTGGGGCTTGTATAAGTTTAGTAAATGACTCAGCCTTCTTTCCTGATTCTTTAACATTATCCCAAGCATTTAAAGCTGCTAAAAGACATTGCAAAAGTGTGATTATCAAATGAAGCTGCCTTTGTAACTCGGACTTTCACCTT…
>MSTRG.15087.1
CTCTACATATATTTCACagtgtgtagcttggtgtttttgtgataTTCCTAACAGTGGTTTGGGGTGTGTTTCTGACTATTTTTAGATCTGTTTCCTCCCACTGGGTCACCTAGTCTTATTCTAATATGTTATATCATCTTTGGATGATATCCCTAGCAAGccagctcttttctgaagggaaatggagggccAGTGGATCTGGGAGTGAGGGGAGCTGACAGAGGGAGTAAAAAGTATAGAGGAAAACTGCAGTGGGGA
>MSTRG.15088.1
ctgtgttcaaggctattccctactttctcttatGTTAGTTAGATTTAGTATACTAATTTCATGTTTAGGCCTTTGATTCATgcggacttgagctttgtgctgcgtgataaatatggatctatttgcattcttctacgtgcAGACATTCATTTAGACCGGCATCATTAATCAGTCTTCAGAGGTGGACAAAGAGATGGAACTGGTAGGAGAGGGAGTAAAGTGGGGAACATGGATGGGGTTCAGGTGTTGGGAAAGGTGGCAGAAGAGAGTTGGGAGTGAAAATGGAAATTGGTGGGGTGCATCTCTGGTGACTAGCTAAAGGCCTAGGAATAAGGATACAATGAGTCTATGGGGATAACCCTAGCTGAGATACCTATCTCAGGGGGATATAAAGACTAA…
>MSTRG.1509.1
GGTTATTTGGTACCCACGCCAAAGAGAGAGACATTGACAACGCCGATTCATCCTCTTGTCTGCGGGATTGAATTAAAGGCCCGAGCCAAGGCTTTTCCTGCGCCTTGACCTGACTGGGGCAGTGTGAAGTAACCTTATCCCTCACCCATGTCAGATGGAACAGGGTCATTGTGAAGGCAAAGCAAATTTGGCTATTTATTTCCGTTAATACAATCAATTATTATGACAGTTCATCAAGGTTGGGAGTGAGTGAAATTTCTAAAGGCGTTCAGTCTATAAAAATCCCATTACTTCCGGC
>MSTRG.15095.1
GAAAGAAGGTGTGTTTTACAGGAGGCTGAATCAGAGCTCATGATATACTTGTATGGAAATATCTCTCCAAATACTATTACTATATACAGTAAATATAGTCGAATGTAAAAGcaacaaaatataaagaacaatcTATCAAAGATATATGTTGATTCTCCTAATTGTGTGTTCTTCTCTTATAATACAATTTATACTTTGGTAGGCAGAGATATTTCCATACAAGTATATCATGAGCTCCGATTCAG
>MSTRG.15097.1
gtttaaaaaagaCCAGTGCATAATGAGAAGCTGAGGCCAAGTGGCAATGCAGTTCACCAGGAATATTTGAAGAACTCCTTACTCAGAGCCATGTTATTGCTTATCTTACTTCAGAAAATACTAGATATTGATCTATACCATGCCTTCCTCCATACATATTTTGATATGCTATAGACAGGAacataaagaaagcattttaaacaCTTAGAATATGTTttagaaggaaatgaaaatgaaagaaaaatatgtaaaaaacgGAATATAGCTGACAGAGGAATGAAGGTTTATACAAGCAAATGTACAGTTTCAAAAGATGGTCAGAGTCATTAGTCAGTGAAACACAAATGTAAAGCCGGGATATATAGACTAATACATCTAACTTCCAAGGCTATTTTGGAT…
>MSTRG.15105.1
cagttaTTAATGCACTTACAGCATAAATGTAATGGGAGAAGTTAAGAGAGAAAAGACTAGGATGAATCAGTTTGGGCAGCAAAGGGAAGCTGCAGGTCCATAAGTTAGGCTCATCTTCAGActaggcagagacagggaaagtGGTGGTAAGATACTCAAAggctaaaaccccccaaaacttagttatctctttctctttaatATAGTTGTCTCTGAGAAAATTTGCAGGCATATGGAAATAGCATGTTTAAGTGCTGGCATACACAT
>MSTRG.15106.1
CTGGGAGGTGTACAGCCCAACGTTGCAGAAGTGCGGCCGGAGCGGCCGGAGCTGGGGGAGCCTAGCCGGGCAACCGGGCACCTGTCCCCGCCGCCCGGCTGCCCGGTTGCACCTTCTGATCCGGTCACACGGACCGGCACCCCCCAAAAAGACCAAAGATAGCAGACATATTCCCGATCCCCCTCATTTCCTCCCGCTGGGTTCCCGTGTTCCCGGATCCTTCCCTGACCCTCCATTCTCCTTGGTCCCTTGATTTCTCTCTTTGTTCGGAGTCCCCTCCATACTCAGAGATGCAGAGGTGCCCCGGGGTGGGCGCAAACGTGCCCGCAGGTTTCCCTGTGGCGATGGGACAATAAGACCGAACAGCAGGGGGACTTGGTACTCCAGAGTCACTGTGTG…
>MSTRG.15108.1
CCCCAGAGCCTAGGCAAAAGCTCAAGGAAGGAATCCCAGAACAGATCAGCATTGTGTCCACTCCTGAGGAGCTATTGCATCTCTGCAAAGATGTACCGGGAAATCACTGTGATTCAAgttcacattaaaaaaatgaaaataattttgtctgTACCTTGCATGGTTCTATACTGAGTATTTGTAGAGAATAGGTTAAGAACGTGTCCAGAAGTAGAGACATTCTTATGTTGATTTCTCTTGTAAGCCTAACTTCTGAACCGTAGAGTGTGTTGTGTGTCCAGAATGAATAGATTCAGTGATGTTATCC
>MSTRG.15112.1
AggtggcacacatttttaatcctaGTGCTGGCAAATGGGAGACAGAATGATCACTGAGGCCCACTGGTCAAACAAACTATCCTGAGTGGTTAGAGCTCTAGACTaaagagagaacctatctcaagggAGGTGGACAACGTGCTTGAAGATGATACTTGAGGTGATACTGCAGCATGCCTACAAAGGTGCACACATGTACCTTCACACTTgatcacacacaggtgcacacatgtacCTTCACACTTgatcacacacag
>MSTRG.15113.1
AGTAATGACCTTTGTCTTTGAGGATAGCTGTTAATCAAAATATACCATAATATGAAAACAATTGTATAGTGTAATCTCCCAGTTTTGAGTGTAGCTATTTCAAAATTCAGCTGTCTCTAGGCAATTTACATATTTGAGTCTCAAATTCTTTGTCCATTTTTTAGTGCAAGTATCAGGACCCTGTTTTTTGGAGGGAGATGTTGTGAGCATTAAGAAAAATTGCACATGTGGTACATCACAGAACATCA
>MSTRG.15114.1
ccaagaagtggaagtgagggggtaggggaatgggggagatggtatgggggacttttggggtagcattggaaatgtaaatgaagaaaatacctaattaaaatttaaaaatttaaataaaaataaacaaataaataaatatattgataaTAAGAAATATACCCACCTTGAAAGTCCTCATCTGAATAAACATGGTGTACATCAACAGGCAAGCTTTGATCACACTATGCAATGGTGGATAACAGCCTCATATATATAAGGGTTCAAGGGAGAACTTTCCTTTTGCCCCACTGACTAGCAGAAACTCATCCCAGCCAGGATAGGTTGAATGGCACCATTGTAGTGCAATTTCCCAGTGAGGCCCAATTACAG
>MSTRG.15115.1
caaaatgagagagaggggtgcgtgggagagagaagaaagaagaaagaagagagaagacctgAGTCGGCTAAAACATGAGATGCAAAAATGCAGGTTACCATAGATTCCAGTGAAATCCAGAGAACGATTAAGGATGGCTTAGAAAACTTACATTAGAACGAAATGACCTAGAGACATGACTCAACCATTtaaaacacttgttgctcttcaagGGAACTGGATTTCTTTTCCAGCACCCATTTTAGGGATTACAACTATCATTAACTTCACTtataggggatct
>MSTRG.15119.1
GTTCTTGCCTAGCTCAGGAACAAGTGTGAGGCCCCAGTAAAGGAGTGAGGGATAATCTGAACCTCAGAGGTTCCTGTGACGTGACAATGTGACAACCGGGTACCAGCAGATAGATGTTCATGATATAGCTATCCATGGCCAAGACCAGTCCCACTGTGAATGGGACAGTTCTGTCTGACTGTTGCTGGCaggtagcctccctcagccttgaagcaggctggtccagactttgaccttgctgccactaagaaggagattacctagggtggacccttccgacctagatggctctattgttctgtcacccttcactgctctcctccaagacactgctacctgctg
>MSTRG.1512.1
GAAGGAACATGGTAAAATGTATTACATGAAAAACATTTTAAcaaaaaatttgttttaaaagtaaTCAGAATATATGGAAAGTGATAATGAATTGGCAGAGCTAACTATATTCACACCTTTATATAAAAATACTTAGACCCTAACAGTTCAGTACTACTAACAttctttgttctccttttgtgaCTTAAATGTTTAATCTGCCTGTAAACTCTGTATGTATTTCCCAATGAGGAAACCAGGACTAAG
>MSTRG.15128.1
CTGGGAAGATAGCCCTTGTAGAAAAGTGCTTCCTCtacaagtatgaggacctgagtttgactgaTCCCCAGAGACCACATAAAATAGCTGAAGGcatagtgcatgcctgtaatctcagtcctAGATTGCAGAGACCTttgctggagcttgctggcccaTCATCCTAGCAGAaatggtgagtttcaggccaagactgtgttttaaaaatgagggTGGAAACACATGAAGGTATCTGATGCTGCTGTCTGG
>MSTRG.15129.1
GTTTAATCTCTTTAAAAAGCCTATTTCTATAACTTTAATTGCAAAATGTAAAACCAGGCACGATATCAGAAACATTGATTCTGCAAGGATAAATTCAGAGAACTATGAGGCTTTAGAAAATGTTGAGGTCAATCAATGTCCTTGATGTTTTAActttggaaaaaaatcaacagTCATGCAAGACTTAGAGTACTGAGTCAGGGAAGCT
>MSTRG.15131.1
gaaatctaAGGAGAGTTGGAAGAGAGGTAAAAATTACTAAAACACATTATACAAAATTCTTAACAAactaataaaagtataaaataaagcatgtgtgtatgtgtgtgtgtgtgtgtgtgtgtgtgtgtgtgtgtgtgtgtgtgtgtgttaaaatggCATGAGTATATTGTTGGCCATATATTCTCTCTCATTCTTCAAGCACGATTTTCATTCTGCACATGCTATGGAAAAGTTTCATTCTGATATAAACTGGGTTTGCTCTTTATTTCCCATGAGACtagacttttgttcattttggaa
>MSTRG.15132.1
GGCAAACATAcacaaggagagagggagagagagaacagtatTTGAAAAAAAGTTATCTTTGGGGATATAAAGGCATAGATGGAGACTAGAGTATCATAACTAGCTTGATTTGGTCAGACAAGACACAAGGATATTAAATTTCATGACTCTGTCTCCTGAAGCAATAATATCTCCCAGGAGAGTTAAAGAGTTCTAAGGTTGTGTATCAAAGCTGCTTTGCACGTCATTGTCTGTGTGTTTATTGCTCACAATCGCAACATCAATATACACTTACACCTCCTCACTGACAACCAGATAAAAGCAGAGTTGAATGCAGTCTCCTCACACTCCCCATTCTTAGCTCCAGAAGCAAGTCCTGG
>MSTRG.15135.1
ggttgtcacagaagcctttctcaactgtgagtctgcagtcatcaaAGCCACTGCAGAAGAAACTTCTCTGTTTTTTACAGTTAGCAGAAGTTACGGATTTCCACATGGTATCTGGTGatagcacagaccacagacatctaCCTGATATCAGGCTTCATTCAGCACACATCACAGACCTCAGCATGGTCTCCAATGGCAGTACAGGATGTGGACTCTAACATGGTCTCCAGTGACAGTCTGGTTCATGGACATCACCATGGTTTTGAGTAGCAGCACCAACTTCCACGCAAATGGCCTTTGGTCGTGACATGTTCTTGG
>MSTRG.15137.1
gaaCACTCTCTCAGAGGTAAAGGCAAAGGAGAATGGGGTAAAGAACTCTTGGAGGGGAACTGGGAatggggacaacatttggaatgtaaataaataaaataatttgttaaaaaaataaaaatgttttgaagaaataaaaaaggaaattaatattaaatttgaaaatgaaaacttttttCTGCAGAAGACATGAATGATGAATCATACCTTTCTTGTTGCTTCTCAATGCATAGCTACCATTTTTGAATGAGTGATGTTACTTTAGACATCACTCATTTTAATTTGTCAAAAAGATAATAGAAACAATGCTCTCTTATGTGTAGGTGTGAAACTCTAG
>MSTRG.15149.1
AAATATTACTGTCCTCTTCTGTGTGTGGAATCTAGACTTAAGTATGCATGTGGGCATGCCTGAAAGCAGAGAGGGAGCTATGAGTGAGGATGGAGGCAAAGACGTTAATGGAAGGAGATTTGGGGAGAATAAAGAATCATAGAATACACGTAACACAGAGTCAAGTGCTGGACACACCCATGCGCTGGACGGGACTGTGCTTCCTCACCAAACAGAAGCTTCTGGGCTTGGGACCTCAATCTGTTTACCTCTTATCTGGCTCTTCATTTTCATCCTCATAACAAGGCAGCAAGCTGAAATGTTTCCTTGAACCCTGTGGATCTTCCTAGCAAATAAACCCAATATATCCAGGTAACTAAATAGCACCCTGTGGGTGACCGCTGGAGAGATACGTGGTGA…
>MSTRG.15150.1
agcgGAGAGCATAATGACGGGTAAGGGAGCAGGAAGTAAACTGGGTgggtaaaaaaatatatacagcaAATCTCATCAAGCTCAACTATGCTTCGTTCTGTGTGTCAATGATGTAACAAGAATTAGTTACAGGAGAAAAATACGTTTACCAGCTGTACAGTTTGCTGTTCTGCAGGGCTAGGGATGAGACCCAAGCACTATACCCCTGAGCTGTTACACTCCAGCCCTGCTGCAAGAACGTTTTAATAGTATTGGAGAATCAGAAAACATGTAAAGCATATGTGTGGGAGAAAGTGGTTCAGTACTGCAGAACATCCCCCACCTATCCCTAAGATGCTG
>MSTRG.15161.1
ggacagccTCACATTCTGACTCCCCACTAGGGTACTGAACAAAACTGAACAGAGTCAAGAGCAAGGTTGACCAAGACTAAAGACCTTGAAACAAAGTTAGTAGATGAGGCCTCAGGGGCAGAGGTGAGGTCATAAGAAGAGTGGCCCTACTGATGATGAATCCCAGGAACAGGAGCAGAGAAGGAAAATTATGGAATAAGGCAAAAGAGCTGTATGTGGTCCCACACAGTGGGTTAGCAGAATCCAGGTATTCACCAAGGAGACTCAGTCCTTGGAGCCCAGCTCAAATAGGAGGAAGTGGATAAGGATG
>MSTRG.15165.1
GTGAGATACAGGCAAGACATGGCTTTGGCTGTGGAGTCTTCCGAGAAGAAGCTAAAAACCCCGTGGAAACCTCAAGTCTGACAGTCAAGTCAGTACAGTGGGCACGCTAATCTCTGgttcctctgtgtttgtttcttgtgCTCCTTTTACTAGTTGAAGATTTGGAGTTAGGGCTGAAGATCAGACATTCTAATGTACTATGCTGTAACTTCCTCTTAGTTGCATCCTAGgtctgtgtgtgcttggtgcccttGGCGGTGTCCTCTTTGTACTGTGGATTATTTAGAAGTGTGCTGTTCCTGCCAGCTGGAGGTCTCCCTGTTTTCGTCCCATTTcagatcttgaagaaatgatTCCATTGTGGCCACTGGGCTTTCAGTCCTCTTGCAAGCTGTGAGG…
>MSTRG.15206.1
aaaaataacaacctgCAAACCATTTTCCACAGTATCTACACCATTatgcaattaatttttaaaaagcattaatcCAGGAATCAAATCATTCTGTTTGCTGTCATGATTTATAGCATTCCTCAAGTTATGAAAATATATCACATGATTTTTCCCTCCTGTCGTCAAAgaaaatatgtagcagagatttTATTTGAAATGTTACACTGGGGACTAGAGAGTTGTCTCATAGGAAAaaagtacttactgctcttccagaggaccagagttcagatcccggTACCCATATCAGGGGGCTCACAAATAACTGTGATACCCTTTCCAAGGGAACC
>MSTRG.15227.1
CTAGAATTTGCAAGACCAATTGCAGAAAGGGAGTTGAGAAGACAGAGGACCCTGGAGATTCACAGAGTCCCCTAGAGTCCAATCAGGATCAGAAGGAATGGGTACTGTGGCTCAAAAAGGGCCAGTGAAAGTGGTTCCTGCTTTACACAGTCAGAGTGAAAAACTGACGGTCACAGAGCATCCGAGAACTCAGAAATGGCAATAAATTAGTTCTTGATTAAATGTACTGAAAAACTtcaaaagagaaataagaaagaataaaatagttCCCAGGGATTTAACCATGTCCCCAAATGAAACACAAAAATGTCtacagcattttaaaa
>MSTRG.15249.1
ATGGTTTATAAAAGTGTGCATGAAGTTGGGAAGGGAAAGTACTGGTGGGGGTTACAGGAAAGTTTGAAAGGGAATGGAGTAATTtaaacattatatacatgtaaggGATTCCAAACAGCAACTAACTAGTATTTGGTTAAACCTTTTGGACTTCATGTCAAAGTCAACAGAACTATGAGACTCTGGAAAAATGTCCATCATCTCACATGCATTTATCTTTCTGTCCTACATTCCTTCTGATACTTCATTTTGTACTAGCAATTAAGTGCAATCTTAGAACAAAGGCGAGCACTCTTGAATGTACAATTTCAATAACCTCTTTCATTCAAAAACTCCTTTCCCTCTCATAATTGTTTTGCTAAATTCTCctctgcttcatttgtttttctagGTGATTTC
>MSTRG.15250.1
ggagaggataggggattttaggagggaaaactaggaaaggggatgacatttgaaatgtaaataaagaaaatatctaataaaaaataatttagcatCTTGTCCACCTCTGTATCTACTTTTTGCTGATGTTGTTTGTTCTTGGTTTTCTAGAGCCTTGGGTTACTAAGTTACTAAGTTATTTCAAATCTTTTTGAGTTTTATACAGCTGCATAATACTG
>MSTRG.15266.1
GGAACAGTAAAGATGAGGTTGAAGTTAGAGGGAGAGATGAAAAGTACAGGGAGAGATTTGTGGAAACCTATGGTAGTAGAAACTTCCTTGAACCTGTGTGAGTGACTCTAGAAAGGACTGCTAGTAATGGAAGATATGGAGCCTGAGCAgtccatcttctgtaaccaggcaaggctttcAGTGGTGTGACTTGGATACTAACTCAGTTATAAAACCTTTGACTTAAAACCTGTCCTCCATGCAAGATATACCAGGGCAATGGTGGCTCAGAGATTTTGGAAGTGTACAACAAATAATTGGTCT
>MSTRG.15268.1
CTTTACCTCACCACAGGTGGGACGCAGAGGGAGGGACGGGAAGGAACTACGGATGAGATATCACCTCCAAAGGCCCCCACTGACCTGACTCCTCCAGGGAGTCCCTGCTGGACAATAGACAAAAGACCTTTTAGAAAAAGAAGCTGAGATAACACTACCCCTCACAGGAACTGTGTTAGGGGAGCCTTAAGAGCATGGCCATCGGGGATCACAATGAGGAGTTCCATCTGAGGAGGTGGGAGAGTGGGAAAGATAACTGATGTGAATAGCATAACTGGGGTCCTGATGGAGAGAGATGGGAAAGTTA
>MSTRG.15276.1
tatgtgtgtgcgtgtttacATATGAACATATACTTATCTTCAAGTTAGCTTCAGTCTGAAAGTACCAAAGAGAGTCTCAGGTGGGGAGACTGTCTTGATCAAGTTGGCCTATGGCATGTCTGTGAAGCATTTTTCAAAAATTACTCATCAACGTAGGAGGATTCAGGCCATTGTGGGTAGTCCCACCCCCTAAGCAAGTGGTCCTAGGTTACATAAGAAAGCTGGCCAAGCCTGAGCCAGAGAAtgtaagccaata
>MSTRG.15277.1
AAAATGCTCTTGAGAAATCTAGTTAGTAAGTTTTATAGTTTTCACTTCCTTGTGATTTGCCTGGGACTCTGGAATCTGGAATTCCCTGTGTCCTCTCTGCTCTGATCTTTGCTTCAAGTAAATTACTTCACCCTCTAGGTTAATTTCATCTCCAGCAAAGCATCAGATGCCTCTTTACATTCAGGAGCACAAAGCAATCCAAATGAAAAATGTCGATGATCCCAAGACAAGTGGGTCAGCTGAATTAGCACAATGGCCAAC
>MSTRG.15297.1
ATGACAAGGGCCATGCAGCACTCTGTTGAGACTCCCCCTTTGTCGGTCCTTGTTTTCTTACCTGTGTAAGAGGAGAAAGGCAAGCTATGGAGTCTTGAAGACTCCTGGGCTCTGACTGAAACACCATCGAGTTTGTGCTACCACCCCCTTCCTCTCAAGTGGCAGCACATTTTTTGATACCTAACCCCCGCACTGGTTGCAGTGATATAGTACAAATTTGTTAGATGACTTTCAAGACCCTCTGACTATAAGCCCATCTCTTCCACTTTCTTCCTCCTTAAGTGCCACAATGAACATATTTGGGAGCAAGTGGCTTAAGGCCAGGTGTAGTGTACACACCTCTAATGCCTACACTTAGGAGGTAGGGGCAGGTAaatctgagttgaaggccagcttggt…
>MSTRG.153.1
CTCCGATACAGCTTGCATCCTCGGATATGGAGCTCATTGCTCCGCACTTATCTCTGAGTCACTGAGGGCGGTGTGTCTGTTTCCCAGAAAAAGAGATTCTGCTTTGTCTCAGCATTTCTCCAACACCTAGGCAATGATAACCCCTTAATAAATATGTGTTGGATTGTTTGAGGGGTTTTCCCTATTTTTCATGCCACCCATAGCCTATTGTTTAtta
>MSTRG.15304.1
ggggagtggatccagatgagaCAGGAGGTGGGGAAAAACTGGGAGAAATAGAGGGAGAAGAAACTGTGTTCAAATTATATTGTATTAGAAAAAAACCCTATGTttaacaaaggggaaaaaaacctgcattaaaaaaagaaccctttcttttccacttGATGAATTAAAAATCCACTTCTAGAATAAAAAGGAATTTTAATTGAGCAC
>MSTRG.15311.1
AAGCTTTGGAACTTTAGGCTAGACAAACATTGGGTTTTCATAGTTTAATGTGCTATTGTGGGAACTTAGAAGATAATGCTGAGAGCAGTTCAGGTGATAGAGGCCTGGATTGTGACTTTAAGAAGGAAgcaaagatttgaaatgtaaataaagaaaatatcgaattaaataaaaagcaaagaccAGTGCCATTTgtgtgatattttgaattaaaaCTGCTAAAGTGAAATTTTTGGAAGGATTAATATTGATCACCTAAGGCTGTAATTCAAAAACAAAGACCAGCATCGTCAAAAGgacagcctccaaacgctgacaccattgcacacactagcaagattttgctgaaaggac
>MSTRG.15312.1
gaagagagacagcTGTAAGTGAAGTTCTGGGTTAATGAGGAAGCAGGGAGAACCACAGTACAGCTGGATACTTCACGAATAAAGTATCTGCAAGTTGAGAATTCCAAAGGCAACTCAGTATTCAAAAATGCTGTAGGATGTAAGGTCGCCTTATGAAGGGAGAAAGACATGTATGGAATAGGTTCGAGAAAAAATGTGAAGATTTTATGTTTGGTgaatagaaagggagaaaatCAAAGACAAATGGAGAAGAGTCAAGATGTATCATGAGGTGACCAGGAAACTGTAGCCATTCCAACATCTGGAGTTACAGTGTTCCTGTCTGCTTTCAGGCTTGAG
>MSTRG.15315.1
AAAAATGGACAATTTCAAACCAAGAATTGCTATTATGAAACAATGTGATTCTaactgaataaaacaaacaaacaaacaaacaacaacaaaaacaaaatcagtctGTAAATGTATATGTGGAGGTGGGACTCTGAGGACCAGACTCTGTACATGTGTGTTAAGCTCCCACACTCTATTGGCAGTTTTGCCACCAGGAACTGACATCTGTGGACCTTGAAAGACAGGTGGCCAGTGTCTAAAGCTGAGCGTTACAGCTGAATTGTCTC
>MSTRG.1532.1
CTTGGGTGTGGGGGCAGGGAAAGAAAGACAACCTTTGTGAAATTGGGAATAAGGGTGAAAAACTACTTCTtcaatataaaagaaagcataacTTTTCAAAGTCTGGCTTtgctattaatttttaattgcttttaatttttcaaaaaagcTTCAGGAATTTACGAGAATACCCTCAAAAATGTTGATTTTGACTTTGTTATACTTTAAAACTCAAGTTAAAAAGTGTGTCTTGCTATTTCTTTTCCTAAAGCCCTTTGAAGACTTTGTTTTGTAATGGGAAATATTTGCATGTACTCTGTTCACTGTTCTGTCTGCAGTAGTAAGTGAACTTGGAAAAGGGACTTAAT
>MSTRG.15329.1
CAGAttatgaaaggagaaaaatcactaATGGATTAGATGATGGGGTATTTCAAAAAATAGCCTGACTATAACCTGAACAAGTCCATGATTTGTCTCAATTTACCTAGAACCCAAAGGTAATTGGTAAAAGGTAAAGTTActaaaagcaaaataacaaacaaGAATAATTCCAAACTAAGAATATATAATCATGTACAAAAGCAAACAATATTTTACAGAATTGAAAAAAAG
>MSTRG.1533.1
aaaaggtcCCCAAAAGTCCCTGGCACTCAAAGCAGTTAAAGCAGTTGTTTGGTACACAATTGTTGAATGTTTTACATCTCCACAGTCTATTGCTACCATTAATCTGTCAGCACTCTAAGGAAGATAGGACCTGGATCTTAATCATCATTGACTACACTGcctggcacacaaacacacaaaaaggtgcctaactagtaaaaattcttaaaatgaatgaaaaggaAACAAGGAAGTAGAAAATAAGGCATGTTTTTAAATGAAGAGTCAg
>MSTRG.15342.1
agggaaggaaggatgaagaGAGGAAATTTTAGCACCATGCATGtggtagatgaagaaaataaagacaataaaaCAATGACATGTAATGTAtactaagaaatgaaaaaataaaaaaaatataagaagaaaAGGAGGCTGGGGATGAGAGTATGTGATAGAGAGTGAGAACTGAAACTTTAAGCAAAGAAGCTAGAGTCTGTATGAGTAggtaccaaataaataaatcctaagagTTGGGACGACAAGATTGGATTATATCTGAGATTGTGGCAGAAGAAGCAACCATATTATTTTCAGCGACCTGATTGGTGAAGATCTGATGGGTCATGCTCACAGCTTATAACTTCACAGAGAAAGATATAatcagaaatacattttaaacctGTTGTGCTAGCTGAC…
>MSTRG.15344.1
AGACATACAGAACAATGGGTTCATATTGAAGCAAGCACCCAACTCACTAGGGACTGTGGAAACTGCAGAAAACATAAAGGAAAAGACATACTAGGTGCATTGTTCTAGAAGTAATGGATAGCTTTACTTTAAATTCCAGAGCATTTGAAATATTGAGCCTTTGTTTCAAGAAAAAATAGAGGCAAAGGGTCAGATAATGGTAACCTTGTTCACAAAGTACATTGGCAATGAAACAGAAGCCATGCTTGTTCAATCACATTTTATTCTTGAGTATCA
>MSTRG.15346.1
aaaagagaaaaaaggagagaaagaaagaaagaaaaaatgagttGTTATAAATACACAAACAGATGGCTAGGGAAAGAAATAGGGTTGCACTTAAAGCATATATTTGAGTAAGCAACTAAAACAAAGAGCATTTATATCCAAGGAGACTGTTAATTTGATAGGCAAGCAACAAGAGCCAATGCAAATTTCCTCTGCTGGAAAGCTAGAGGAATTAGAAATCATGCCTATGTTCTCTCAAAACCATTCTACACTCT
>MSTRG.15375.1
AGATTCAGCCAGCTGGACATGGAGGAAGATGCAgtctgggaaggaaggagaggtaaTTAAGCAGTCATATGGCAGCACTTAGATTAGTTTAAATGGGATGATTGAGTTATGGGTTAGTAGGGAACAATACCTGGCTATAAGGCCAAaagcttataaataaatatagtctCTGTTCATTAtttgagaactggggtaggcatAGAAAGACACCTCCTGCTGTGGCCCATCTTTTCCAC
>MSTRG.15379.1
CTTTATTCAGGTGGTCACCTAACTGAATACACAGGAGTCGTGAAACCTTCAGCAACAATAAAAGGTCTCTGAACACACACCAATCAAATATACAAAATCAAATGTGTAATGAATGAAGGGTGTATCTGGGAGCATTTGCTCATGCACGCTGTATTGTTCACTTCATGCAGCCTGGATCTaagcacacagcaagcaggcCAAGCACCCTGTGCACTGCACACGCCACTGTACCACACAGTGCCAGCGACCCTGACCTCAAGCATCCAGGATCACAAGCAAGATTTGCATGCTCCATGCCGAAGTGTTTTCACTCTAAG
>MSTRG.15380.1
GGggtggagaggaaaagagaaaaaagaaagaaaaaaagaaaatattccccATAATGCTACTATTTTCATAAAGAAGTGACCGCAACCATTTTGCGAGGGATTCATGTAAATCATATGTCCAACTACTGccctaaatttttattagatttgaAACTCAGAAAAGAAAGAGCTGGTAACAAAACACTGAACATGCCTTTAAAACATCCCTCTTCCCACATCTATTGCCAAAG
>MSTRG.15381.1
TGAAAAAGGGCTTTAGGAAAGCTTTATGAAAAGCCAGTTGGAAACTTATTAATGCAGACACTtcctaatatatattaatatactaacaaatatataattttatataaatacattaataaatatataactatattaaataatatttattatatgtatatatgaaaagtTTCAATGGAGCTACCCTATAAAATGAAGGGAGGGACAATACCCCCAACCAGGCATGACATGTAGCAGATTAAAAACTCTGTTACCAGGTATTGGTTACCTCTTTTTGAGTCATTGGAAAATGGGGTCCCATAGACCCT
>MSTRG.15382.1
CCAGGAAGAAGATGCTTTAGGGAATATGTGCCAAGTACTTCTAGTGTGCTTAGACCTACAAAGTGCCAAGTACTTCTAGTGTGCTTAGACCTACAAAGTGCCAAGTACTTCTAGTGTGCTTAGACCTACAGAGTGCCAAGTACTTCTAGTGTGCTTAGACCTACAATGTGCCAAGTACTTCTAGTGTGCTTAGACCTACAATGTGCCAAGTACTTCTAGTGTGCTTAGACCTACAATGTGCC
>MSTRG.15388.1
TTTAGACACCTATGTGCAATtgaaaccatttttttcttcctagttTCAGCCTTAAAACACAGAGGCTAAAGCAATCTGACGACTGGTTACACATATCCACAGAAAAAGTGATCAACGCTGTGAAGAAACATATCCATTCACATGTTCATTGCAGGAACTCTTTACAATGGCTAAGCTCTTAATTCAGCCATGAATGAGTAAGCTATGATGAAATATGATTTGGccattaaaaggaaagaaaacttgtCATCCATGACAACACGGACTAACCAGAAGGATGTTAAGTG
>MSTRG.15389.1
GGGGATGTTCTCTCAACCCCTTTGAAAGAAGAAATACTCACTCAGATGGTAATGACAAAATGTGTTTCTTTGAGCCATGCCTGTAGCCACCTTTGTTTACCTGGCACAGAGCGATTTGTATTGACATTTTCAGTTCTCCTCTCTCATCTTTTGACTACAGATAATAACTCTTTACTCTCTTTCCCCTTAACAAAAGGCTGCAAAGCAACCCGAAACCGAGTCGATATTTATTCAATAAATGTTAACCAATTCACGCAATGGAACTGATTTCCTGATGATTTTTTaccatttgttctttcttttcattcttctgttttgttcgAATAATTTCC
>MSTRG.15390.1
TTGGAATTTACCATTTCCTGTTTACTTGCTATGGGCTGTTTTTCCATTATTGCCATGTTTTCAGTTATGGAACTAAAATATTTttgctttcattaaaaatatctttagtGAAATTATTATTACACTATAACTTGCATGCTGAACATTCACTCATTCTAAAAGTAGAATTTAACTATTTTATTGAATTCTCAGGCACACAAACATTTTCACTAAACCGTTTCAGATCACTCCCTGCATGCTAATGCTTTCTCAAGCCTATTTGCAGCTAGTAGTCCCTCCTAATTATAGCCCCAAGCAGTCTTCAATGTTTCTGTCAGTAGAAACCTACCTTttccagacattttattttaatttaaacacatttatttatccatttacatATGATAGACACTTGAATCA…
>MSTRG.15392.1
AGGGGATAGATATTGAATATGAGGTGCTCATACCTTTGTAGGAAAAATTAGTAAATTCTAAAGATTATTTGGTTTTTAGGTGAAATAAAGTTTCATATTGTAGTAGTCCAGCCCGTATGAAGTCAAGCAGTCCTCTGAGACAGGAGTAAGGATGATtataaaaaagacagaaaagaagactTAGAGACAAAGGGTAGAAATCAGGAGGGCTG
>MSTRG.15393.1
ggaaaggcagTATTGTTCATGGGGAGAAATTAGTCACTGCACAGGGAACATGAAGATAGAGATAGGAAAACATTGCTCATTCGCCCTAATACCTTCTGGAGACTCTGTAATCAAAacaagattatttttgtttttattctgtttcaGTAAACATGTTTGAATGAACCAATGAACttacaggagaaagagaaactggTAAGAAATGGTAAGAAATCTCTAAAAAGAGTTTGGAATCTGATTTTGAGCTAGGGAAGAGAGGGTGGGAGATACAGAAG
>MSTRG.15394.1
TGGAGGGATGGATGTGACCAGAATGTGTTGCATAGATATATGAAATTATCtaagaatatattaaaaaatgactGGGAACTCAAACAGTTCACATATAAAAGAGCACGGTGGCTGGTCTTCAGAAAGTTCCCTGTATAAATGAGATGATTTTGGACTGTTCCCTTCTAATGCATTCCTACCCACTTCTGCTCACTCCTGACTTTTTGTGAAAATAAGAAGAAAGCAGGCATctcctttgtttttttgtgaAATATTGTTGAGAGCACTTCTTTTAAAGggagttttgtc
>MSTRG.15396.1
aaaagacagagagagagaaagagagaggggagggaacagCAGGTTGTCCAGGAactatataaaaaaatttaatgttctaaaaatctttccctctctctgctatTGTTAGCTTAAAACCCCTTAAGTTCAGAATGTTAACAGTAGTCAGTGGGGTTCAGATAAGCTTTTAATTTAGCCCTGGTAAAACACCACCACTATTATCATAGTCAAAAACTCAAAATTTgcaatttctttttgttgtcttctAAACAAAAAATGTTCTTCAATCATGTTAGAAATCTCGGTTCCATTTATAAAGCCAGCCCTCTGGATAGAGGAAAGAGTGTTTATGATTTAAACCCAGTATCA
>MSTRG.15402.1
atttaaaatcataCACTAAGATTTCTGTTCAAAATATGTACTGCACAGTTGTAGGCATTTGTTCAGTTGTGTGATAGCAAATAGCACTGCAAATCACGCTTGGTCTAAGCTCTGTTTCAAGTTGGCTTGACACTGTGTATATAAGTGGAATATGGAAGTGTCCCCCAAAGGTCCATGGGTTAAAGCTTTGGTCTCTAGGCTGGCAACATTGGAAGTTGAATCTCAGGTCGTAGGGGCTAGTAGCTCTGTGCTTTTATTACATGAGAACAGTTTGTGTCAACGCACTTCAGTGACTTCACCAACACCTGTATAGCTAGCTGCTCAGTCTTGAACTTTATAAGACATGCTAGCCCTCCCCACCCCTTATCTCTCTTCCACTCCCACCTCTATGTAAGGTAT…
>MSTRG.1541.1
CTGCAGAGATGCCTGATCTGTGTTCTAGATGAAGAACAGTGAATCCATGAGGTTTTGGAATCCCAGAGGAACACAAGCTGTCCCTTAATGCTTCAGGGCAAGCTACGTGAAGCACGCATTGACATTTCGTATAATAGTAGGCAGAGTCTTGCCTATTAAAACTTCGGAAAAGCATGCCCAGAACTGAAAATTTGTCAGAGGCAGCCCGGTGGGGTAGCAACAGACGGAGAAAAATGTTTTGACATCAGCCATGTGAGAGCAAGTGGAAGTGTCTCTGTGTTGGGTTAGTTTCACACACAATATCAG
>MSTRG.15413.1
gggacacACATAAAACAGCCACTTGCACAGGCATTTTTGTGTCCTCTACATAAGTTTCCTGTCATCTGCAAATCAGCTGGCATCTCCTGAACACCTGTGCCTGTTGCCCACAGGCCAGGCCTTCATCAGTGGCTCATTTCATCCAATCCTTGGGAATAATACAACTCTGAAGCACAACTAGCACtctcaatcatcatcatcatcatcatcatcatcatcatcatcatcatcatcacaataGTAATAAGTCAGCCACATAGTTACACAGGCTTATAGACTGTACATCTTAGAGGACTGAAACAAGGATATATCTTGAGAATAGAATGGAG
>MSTRG.15430.1
AGAAAATGTGCAGCAGCAGGCAGTGCTGAGTGTGGTTGAGACCAGGAACGCTAAGAGTGTCTCAGTCAAAAGACTGCTGAAGAGAGATACCTCAGGCCAGGAAATCCCCCAGAAAGCCTGAAACCTTCTTTCCTTGCTTTGTATTTTGTTAAGACTGTCAGAAGACTGAAGGATGTTACCCACAATGAGCAAGTACATTGTTCCTTCTGATTTAAATGCCAGTCCCATCCCTAAACATCCTCATGGACACATCAGAAACAAAATTTAGCTACATACAGGATCCTCATTTAATAGTCAAG
>MSTRG.15431.1
caaaaacacagaaaggCTTAAATATTCCTGAATAATGAAAAAACTGTTAGAGGTATTACCTTCCCAGACCTCAACCTCAAGTTGCACTATCCAGCCTTAGGAATGAAAAACCAGCATGGTATTTGCATTAAAATAAACACATGGGTCGTTGGGATAGAACTGAAAACCCAGATATAAACCACACACCTCTGGACactgatttttgaaaaagaagccaaaaataaacaTTGGAGAAAAGACATCCCTTGGAACAATTGGTGCCCTGCTCATCAAAGTGAGCGCCTGCACATAGAAG
>MSTRG.15445.1
ggaggaggcatggTATTAGCATGAAAAAACACATTGTTCAATGGAATTGAAGACTCATACATAACTCTTAGAACATAGAgaaacctaatttttttttacaaagaagccaaagtACAAACTGAATAAAAGACACCATCTTCAACATGTCAAACTAGATGGTTGTGTAcacaagaatgaaaatagatacatgtctatcaccctgcacataactcaagtccaaatgtatCAAGTACTTGAGCATAGTGCAGGAATTAAGACTATCAATTAATAGAT
>MSTRG.15452.1
GCTGGCTGTGAACATGGCAAAGAATTGAGGATGCCCTTGAAACCTGAACCCTCCTgaatctgcttcctgagtgctaggattacagcagGAGCTACCACATCCAGTTtcgggttggttttgttttgttttgttttgctttctccttGATTTACAAAAGTATTTAggactagggatgtagctcagtggtagaatacttgcctaaaATACACAagaccctggattcaatccccagtGTTCTTAAAAAGTATCCTGACTATGACAATATTTGGATATTTCACCACTCCATTTCAGCAGACTTCCTCTATATACCACTTTCAGTAATTAACAGACCAGCCGGACAGAAAATGAGCCAtgatactgtgatggtttgtatatgctcggcccaggg
>MSTRG.15453.1
GAAGAATGACATTTATGGAGAAGACTAACAGCAGTACATATTATGTAATAATTAGGACAAACTTAAAATTTGGCAAATAATGTATATTGTATGAAATCAATATTGTAAGCCCTGCTTTTATGATCAAAATGGAGATTGAAGAGTGCTATACCAGTAAATGCTCCTTCACTTTCTAATATCATGTATTAACTTGTTTTCATGGAATGGCTAGTCAGAATTGGTTGGTTCTGTTCAGTTTAACCAGACTGCATTTTGTTCTAAAACAAATATTGATATCGATAGAGAACTTGTATCATTTAATCAGTGTAGCCTTTGCGATTGTGTGATCCAAGAGCTGGACCCATACAATTTGTGCCACCCTGAAATTGGGACTCTAAATTGAGTATCCTTTGGTTTCTG…
>MSTRG.15454.1
CTGTATTTTACCTGCTTTACCTTAAGGCTCCTCTCCTTTCTCAGCAACTGTTGTAGGTCTGAAGTTTGGCTAAAAGGTTATATACCCTCATAAACAAAACACGTGGCTCTCTTCTACTGGCCCTGCTGTGATACTTGACATAACAAAATAGAGAAAACGTTGAACGTCTTCAGAAACCAAAGGATACTCAATTTAGAGTCCCAATTTCAGGGTGGC
>MSTRG.15469.1
gttggatctgggaggagttagggagaGGGCAAATATCAAATTACATTGTATGAcgttctcaaagaactaataaaaacgtgaaaaataaataaaaggaaatattttcttatgtCTCTTCAGAAAGAGCCTACAAAACTCGTTTCTCCTTTTGAAAGCTGATAAGAATAcagagttttattatttttaatatatatttcattgATAATTGGATCAGTTTTATTATACTTATTATTTGGACTTGCAAACCTAGCTACTCTACATTAGTTTGACTTTTTT
>MSTRG.15475.1
tgGGAAAGGATTAGGTGGAATAGGAGAAAGGCCTGGGTGCAGAGAAGAAGGCTGTCCACTAGACAAAGCACTTAGTGTgtaggagggggagagaagaagagaaggggtgGAGACCCAGTGATTCAGATGACGGTTGCTCGAGGTCTGAGTCCCTGTATGTCTGAAAATGCTGCAACCTTGGCCTAAGCCATCGAGCACTACAGACGGAGGGACAAGAATTCAGTTCCCCCAAAACGTGAACAAAGGGAGTCCAGACCATTCTTAAACCAGCAGAAAATTTCAAGATCACGAAGGATG
>MSTRG.15510.1
AAAGGTCTTTAGCAAAATTTGCTAGGTTGAAATTCTCATCTGGGGAAGGTTTCAATTCAGAGTGAGATCTTTTGACACTCCCATGTCCCtatacttttttatttctctgtcctGTCTCAATGTGAGATATGAATAGAACAGAGACATTTATCTCTGTTTTATGAATGTTAAGTAGGGAAAAATTAAATTTGTTCATTCTCCCAGGATTTTCTATGAATTAATTATTCCTATATTTGCATCTAAAAGCACAAATCTAGTTTGTTACTCTAAATTCACTGCTCATATAGTTTCCAGTTACTTAGCAGGC
>MSTRG.15513.1
CATAAATAGAAAGGGGTTCCTTCCAAGAAGCTAATGAGAAAAGCAACAGGCAGAACCACATTAGAAACAGCTTTAACCGCAGTCATTTGAATCCATAAAGCAGGCTAAGAAGAGCCCTGATGCTTGTCTTTACAGGTTGTACATGGGTACATGCCTAAGTTGTCCACCTGAAAGAAAGGAGCCCTAAACTCACAGATAGACAGGTTGAGAGACTGACTCCACCTTTGGTTGAGTTTCCC
>MSTRG.15517.1
GTGTAAATGGAACTatgtcttagtttggattttgTTGCTGAGAAAAGATACTATGaataaggcaactcttataaagcaaaAATTTAATTGGGCCTGCCTTgtagttttagaggttcagtccattatcaccatggctggaagcatgacagtgtacaggcagacatagtgctggaggagttgagagttctacatcttgaaccGAAGCCAACCAGGAAGAGGCTCTTATTCCATACTGAGCAGAGTCTGAGCAAACCAGACATTAATGCCCAAGTACACagcaacatacttcctccaacaaggccacaccttctccaataaggccGCATCTCCCAATAGTTCCATTactatgaccaagcattcaaatacatgactGTCTGAAGGTCAAATTTATTCAAACCA…
>MSTRG.15531.1
CTCAGTACACAGAAACTTGGTTAGTTCTTCATTTTCTCACCTTACATCCTTCCTCCCAAAATAATTAAACTCTAATTAAGCTGGAAAAAACTTGTGAGCAAAACAGATGTAGTAATTGTTTTAGAGAGGGCAGCTTTACTTCAGGGACTTAGGGCCTGCAGTGGCCTTTCTTCCCCTTGACACTGTGACAACATGAAACCTAAATTATGCAGTACCTAATGACAGCCAAGAGCCCTACAGATCCAGACAGTACAAATATGACCGGGCAAGTGTCACCTTCCCA
>MSTRG.15533.1
GGGATCTtttggaagaggaagcagaaatattgtaagagccagagtggATGGAGAACACCAGTGGAACATGGCCCTCTGACTCAAGGCTAACGGAGACTGaaccagcaagcacagggcctgagTGAGTATACAGGAAGTCCTCTGGAGATATGGGAAGATCAGTTGGTTACTTGTTCATTTTCCCACCTCACATCCTTCCTCTCAAAATAATTAAACACTAATTAAGGTGGAAATAACTTCTGAGCAAAACAGATTCTGTAACTGTTGGAGAGAGGGAAGCTATACCTCAGGGACTCGGGCCCTGAAGTGACCTTCCTTTCCCCTGAC
>MSTRG.15552.1
CCGAATCCTGCGGGGTGACAGGCTCAAAGGACAGAGCAGTCACTGAtgtagaaggagagggaagggatgaGTGCCCGTATTTCCCTGTTTATGTCCTGTCCTCCCCTCTTCAAGGCTTCTACTGTCCTGGTATCTTCCACTTTCACTACCTTCAAGGGATTTGCCGTTTGCTAGCTCAGTGCCCTGTGATGGGACCGTATCATTGTTTGCTagattaaaaaagcaaacaaatattaagcatacacacaaatacaaagagAATAATCTAAATGACATACCCATCAGGTTAAGAACTCTTTAGGACGTCAGTCAAATTTTAGTATTTCTGTGGGAAAGGCAGACTTCAGCCTCTAAGTCCATGGTG
>MSTRG.1557.1
CTTGGTTTAATCTTAACATTACAAAAAGCAATAACAATAAACATTAAAGGAATGAACTTtcacattgtgtgtatgtgtgtatcttgaAACTGTTTGTCCaggaattttgttttatttttcttaaagaggACCCTCAAGTTATAAAAGTTGCAGgaccatatggtttctgggagTTAATCACCTGAGATTTCAAGATGCATTTACCTACTTCTAAGCAGTGTTCACTGGGGATTTAGGGCAATAGAAACGATTTAAAAG
>MSTRG.15593.1
agggggcattaCAGAACTTTGTTGCCCTTTAACagaattggctggtgctgggagccaaaccataaacttagcttctgctttcctcctgattggtagTTGTTAGGAAGTAGGATGCCAGGGGCAGGCTAGTAACCTAGAAACTAGTGCCAGGCTCCAACCTGTTGGCAAGTAACCTGGAAAGTGGTGTTAGGTGCTGGCTTGTTGGTTAACtggagttcaaccttaggtcaggttctctaagtgTAGTATGAACCCAATATCTGGTCTCAACTTCAAAGGGGGTGACAATGACCAAAGTCTG
>MSTRG.15607.1
CCATGAGGGATGCAGGCATCATGCCAGGCTGAGGAGGACTCGGGAGACTGGGGGTAGGTGGGATCATGGCCCCTGcaggcagaggagcagagaaCCGAGCCGTAGGGATCTTTCCTTGTTGAAATGCAGCCGTTGTTTTGTCGATCTGTTTTGTCTGGGCCTGGTTATCATCCATTTCCGGGAATAGTCTTTCACATTCTCTTTATGTTTCCGACCACTGCAGTGTATCTTACTCACAGACGGAGGATCATGGGTAAGATACGTATCACAGTAGTCACAATGAAACTTAAGCATGATACTCCACAGGCAGTTGGCTACCCAGGTCTCTATTTTTCTTTACTACAGGAGAAGTTGCT
>MSTRG.15619.1
CAGAGAGGCAGGCTAATGTGTCAGCATGCAGGATAAAATAGAGGACACACGTAAAAAGCCCTCCTTTTCTCCTGAGGAGAGAAAGCTAGCATGAAACTTCCATTCTGGGATGGCGAGGTGAGTGATCATAGATTTCTGGAGGACAAGCCTTTATGGGAGAGGCCAGGGCCTAGAAAACCGAAGGCGAGGATCAGAGACATGTCCTTATCTGGGCTGCACGGTTGGTGTTCTAAAACCATCTAGCCTCAGTGTATGAGAAGTGGCTCCACACCATGGTGAGGGAAGAACAGACCTAGGACTGCAGAGTGCAGTTTCTATGGGAACAGGTTGATGAATATGTGATCC
>MSTRG.1562.1
GTTGTGTCATAGAAAATGGACTAAAAACGGATAAGGGGTTTTGCTTTTATCCTCCCTGCCCCTTTCTGAGACCtgacttcctcctctccttcaagAATCCCCTTCATATCTGGTCTGAGTATGATGTATTGCCATGAGAACTGAGAGGAAGGTCTAGGATCCAAAAGTACGCCAGGAAAGAGAGGAAATATAATTAACCAGGAG
>MSTRG.15626.1
AAGAGAGGTTAGTGCTTACAGTTAACACATGCCCCTAGCCAGTGcagcctgtctctgtcccctcctctgtctcttccctAATCCAGTGACTCCCAGCATTTCACATCTCTGTAAATAGCTCATCTTCTCAGACCTCCAGCCCTTGGTGGCCTCCCTAATCCCTGAACTCAGGACACTCACAAAGACCAACACTGGGTCCAGGTGATCTTACACTTAGTTACCTCCCAGCTCTTCTTTCTGGCTGTCCCTACAGTCACAG
>MSTRG.15642.1
caaccaGAAGCTAAATACAAATGGAAACCAGTAAGCACTAGTTTTACTCCAAAAGAGTAGAATCATTCCGATTTACTCCAATAAAAGTATGCAACCCTTAAGCAAagcttttcttcatttaaaagaaaaaaacaaaaacaaaaaacaaaaacaaaaaaagtaaaagctaTACAGTAGTCTTTCCTTATGTTCATTGCACAAACAAGTTCTGCTTTCAGAACTCTTCACTCTGCAGTTATTTTTACAATGTAATATTCCCCACTTTCGTTTTC
>MSTRG.15656.1
CTTAATGTATTTTAGGCTGAAAACAATCTGACTCCCTGATCTCAGGACTCAAACCCAGCAATCAAGCTATTtggaaagcagaagcagcagaataGAAAGTTCAGCATCTGCAACGTAAGTTCAAGGACCACCTGAAAAACTCAGTGAGTGGCTTCCAAACAAACAGTCAGACGGATCTGCAGCTTTGACTCAGCGGTAGAGCAACTTGTCTGGTACAGGGTAAAATATTTTGACAGTGAAGAGTGGCACCTCCTTTTAACTTTCTGCtcaggaattcttc
>MSTRG.15659.1
aacaagaaaaaaatccttattaATACTTGATTAGGACTGACTTTACTTCTAATGTAGAGCAATCTAATTGCCAATTAACTTGGCCAGTTTAGTCAGATATTTTACTAATATAAATGTTACATATGTCAAAACTTTCACTGAGTTTTGTTTATGATTATTATCATTCAAGTAATTATGAGGtattaagaaaggaaaacagaagtcCAGGAAGAATG
>MSTRG.15660.1
ATTTCATACTAAGAAAAGGAAGACACCAGCCCACAGGGAAATTTGTCTTCTGCAAAGTGGATTTACACAGTCCTAAGAACTTCCAAAAACACCTTACTGAAGTATCACTGTGGTAGGAGCATGGACAAAGaatggtaggggagtgggtgggacaACAACTTCAGCAGGACTGACTGCTCAGAAACAGGCACTGCACCCTTTACCCTCTATTTAGACTGTACTCCCACATCAGGATCTCAAAGTTGGACTTGGAATCCTTTTGGTCCTCTTCTCAATGAAGCCACATTGAATAAATTTAACTTTTGTACTTCCCACTAGTAATCTGTTCCTTTTTGTTGGTTTGTCAAAGGGTACAAGACTTGGG
>MSTRG.15662.1
CTGGGAGGAGCTAAGATTTTGGGGGTTAGATATGAGTTCAATTCAAATATTACCCAATAATAAGGAACTCATTATTTAATTCAAATAAAGAAGCTATTAGAAAGACCCTAGTGGTGAGTAAGTGGAATGACAAAAGTGATCACCTGACTGATGAGACTAAGTATTATCGTGGCATAGCTCTAGATAGAGTTTAGTCATAGTTGTTTGCAAGATACACAAGAGACAGTTGAAACCCTCGTTGTTAAGCTCACTACATGCTGGAAGATG
>MSTRG.15664.1
GGATTATTCATCAGCATCTTCCCTGGCTAACTCATTGCACTGGAACTTGCAGAAGCCTCTGCAGTACAGAGCCTTCTGCCATCCTGACCTAAGCATGAGTGGCCATTAGCAGCTGGCATGTTGTTAAATTGACAGAAGCTTGAGCACCAGTGTAAGAGTCCTTAGCCCACTGGGGAGAGCTAAAATTGAGGAGCAGAGTTTTCACTCTCAGCTTCAGCATTTCGTGCATTCCTAAAAGCAATCCCTCTTGATTCTGAGGAGGTAGCCTTTTGAATAGAGCACTTCACTCTTTGCATGCTATCTGGGAGAGCATCACTCGTCACCTAACTTTCAATGTCGTAAATTTTGGCAAGAGCTTTGTAAGCCAG
>MSTRG.15669.1
GTAAGTCTTAACCTGAAAAATACTGAATGACTGGTTTAAGTCAAATGCTCTCAATGTGTGAACAACAAACCAGGGATAGATTTGTGTCTGATTATCTGTACATTTCATTTTAGTGTTATCCTTACTATTATGATGATTTCACAATCTCTTAGCAATTCAATAGTCAGTCTCCAGATCTTAGAGAATACATATAAGGAAATCAATTAACT
>MSTRG.15676.1
tgagagtaTATGAAAGGAGATTTATGGAGTGATGgagggagaaatgttgtaattatatacTTGTAACTCAATTTTGTTACAATGTAAACAGccaaaaatataatgaaaataataaaaatgacttcAAATAAGAAAGAAGTGATTCTACTACTCTCTTGCCTAGTACTTTCTATTTGCCAAGTCAAGAGGACCACACTTGTTTGAATTCTGGTCAATTCCTAacattatttaca
>MSTRG.15678.1
GGAGTGATGTATGGATGTATGGAATTGGTGTAGAAAGCTGTTCAGAAGATATGGATGAGGAAGTGATGAAAGAAATGCTATAAACAGCATTCATAAATCATGGCAAAATCAGGTTCACAATTTCTCTTTCCTATTtaaatcaaaagaacaaaaaaggacAATTTTGGTGTTTCCAATTTATTGTTATTGCAAAAAAATCAGGTAGTATCAACATTTAG
>MSTRG.15679.1
ggggacttttgggatagcattggaaatgtaattgaggaaaatatgtaataaaaaataaataaataaataaattaattaattaataaaaagaagaactCAGCATAAACCTCACACTAATGTTCCCCTTTTGTTACATGTGAGCAAAACATGGATTATTTTATGTTGCTTGTGGAATGTATTGCATCACTATGGATAAAAATGCTGGGAAAATTTATCCCAGTCTAGATGGAAATGGTGGAAGTTTTAACCAACATCAAGTGTATGAGTGTAGCAAGGGTCATGGTATTCTGTTACTCTCTGGGAAATCTTAC
>MSTRG.15681.1
gtttctgtgtttgtgttgacaggaaaggaaaatagCCTCAGACCCCTTCCAGAGTGATATGGATCAGGTATGATAAGGAAGACCACTTGGAGATCTCAaaaatttttgagaaaatcaaacaaGACAGGTAAAATGATCTGTTGATTCCTCAACAGTGCAGCAACCAAACAACTAGCTTAGACATAAAAATATATCTAGCCAAACCTTCAG
>MSTRG.15682.1
aaaaaattaacACATGATTTAAGGACATGTAAAAGTCTGCCAGAACAAATTTTCAGGAGCATTTAATGTGATAGAAATGAAATTTCTGACATTGTCAGCGTAGTATGATAAAAATTAGAGACTACCTCTGCTCTGTCCTTTTTGCTCGGACAGACTGCTAGGTAGTCTGCTCCCTGGAAAACAGAATATCCTGAGGCATCCCAGaagacccactgcactcagaatATTTGGTAGAAATGCTCCTGAAGTCCCACAGCTGCTGCTAGTGGGAGCCCAGTGGACTCAGG
>MSTRG.15683.1
CTTAAGTTTATATAACTACTAACTAAATTTTGTTACTCCTTCTTCCTTGAAAAATACTTTGTCAAACGTGTGTCTAGATGGGAGGTCAGACGGacagctcagtgtttaagagaactcaCTTCTTTTACGGAAGAACTAGGTCATATTTTTAGCACCTACACAGTTGCTTAAAGCTGTATAAAAATCCAGTTTCAAATGATTGTACCCTTTATAGCATTGATGACACTCACGTAGTTCAGACACATATTAAGGCA
>MSTRG.15689.1
GTTTATTCCTAAGATAGTACTATCATTATTGTACCATTAGTACTACAGTGCTAGTCTGGTCATTGACTTGGTTCCTAGTTAAGTGAGACTTTTCTTGGAATAATGTATAGTGCCTTCTAATACTATTAGAGATTTTCTTTGGATGGAGGTTCCAACTTAATACTAGACTTTTTCCTCCAAGACCCTTCAGTAAATAGGTATGATAATATCAGTATGATATTATCATTAACAGTACAATATTACCTAAAATTCTGGAAGGAACCAAGACATAGACAAAGGTGTTT
>MSTRG.1569.1
agagagagagagagattgatttctgaAGCCAGTCTTGATCCAGTCCATCGACAGGAGTAGTATAGCACAAGTCTGGCTGGGGGGAGAGGGGACATATTTTCAGGCAGATTCAGTAAGAGAAAATTCATCCTGGCTGTGAGCTGGACTGTCCAATAGATCGGGAtcttagaaggaagaaaatgtggCAAAGGAATAAGTTGTTTCTCTCCTGTGTTTGGTCACAGCACCCAGAAGTGCTGACTAACAGGAAATTGTTTG
>MSTRG.15690.1
GTTAGATTATTATAGATGAGACAATAGAACAAGtatgaaatgtaagtaaaagCGTCATTTTCACAGTATATAAATTTCATCTTTCAAAACTTTTCCAATTAAATACGTGTCAAATTTATTAGCACTCTGATCATTGATTTCTTTTTACAATTTGCAATCCCCAAGTCATTGAATGTGTCAAGGTTTCTAGGAGACAGTACATATTGAGGGACAAGAATTCAAAGACATGGTCGTTGGCAATTATCACACTTCTCTTGTTGCTCTAGAAAACAAGGAACAAGCTGAACAGATCCAAGTGAGTCTTCACTCAGGCAGGCTTGTTT
>MSTRG.15691.1
GGGGACCCAAGGGTATCAGCATGCCACTTTTAGTTCTGTTTGTCAAATGATAACTTTTAGGACAGTGAAAAGAGCTAACTCAGAAGGGTCCAGGGGCTTTGAAAGTTATATAACTATAGATCAATGACTAAAGATCAATGTTTGAAATTAAAGTAAAAAGATCATTTCCTTAGTatgttaatttcatttttcagaaCTGTTAAAATTAATTACACATCAGATGCCTTAGCATTCTGACCATTGGTTAGTTTTTATAGTGGGAATCTCTAAGAAATTGAATATTTCATCATTTCACAAATACGTAGTCTACCATTACCTTAAGGTTCAAAATCAGGGTTTTCAACATATGCCATAATTCTTC
>MSTRG.15693.1
GGAATATCCAGGGTGGGCAAAGGTCAATACCTAACAGTTAAGTTACTctgatgcctcattagcatggaaaggcactccaggaatctcaggtgcttgctGAACAAGTTTTTTTTGGGAGAAAGGAAGCCGAACCCATAACCTCATTAAGGCTACCTGTCATTTCTCAAGTGTAGGGTGTGGGGTCTGGGATCCCTCAGGTTGAGGAGAGGAAGCCTCAATGACAAAGGGAGTTCACCATTTTGTCCTGAGCCCAAGGCTTTCTGGTGATGTCAGTCTTTG
>MSTRG.15694.1
GAGGACTAGAGTTTTAGAAGGAAAGTGTATATGCTCTGGAGCAATGGTTATGGGTATCTCCAGATTGGAGCTGTTTAGAGTTCTTAGAAACAGCTGCTGAGCTGAGATTTGTCATATTATACACTTTTAGCCATCTGTGTCTATGGATCCATCAGTGGTGTTGGTACAAATATGGTATAGTGGAAGGCCTCTTCATTGTCTCCAATTAAGGAAGGGATTTGAACACTTAATAGGGAGCTTGGGCATTTTATATAGACTTCAAAGGTGGAGAGGCATTCTAAGTTTCAAGATCCTGATGGacctttgtttcag
>MSTRG.15702.1
gaaaaagtcagccggccgtggtggtgcatgcctttaatcccagcactcaggaggtagaagcaggcagatttctgagtttgaggccaacctggtctacagagtgagttccaggacagcaagggctatacagagaaaccctgtctcaaaaaaacaaaaaacaaaaggaaaaagtcacTGCATTCTTCCATCCAGTACCAGAGTCAGTCCAGACAGATTCCTCTCTATGAGCTAGCCTTGGCTACGTCCCCACATCGTTTCCtgtatctctcctctctctattcATGCTAAGCCTCCAGAGCCTAATTATGTTCCTCCCCCTCTGCTGTTcgccctctccatctcccttgcTCCCATTCCTGCAGTGACCAGGTGAGGGGTTATTAGCGTCCTACTTCCTGG…
>MSTRG.15703.1
ctgggattaaaggcatgcaccatctcTTTTCTAAAGACAGGAGCTCATTTCTTTTGAACTTGAGGATGACCTTCAACTTTGAATCCTGCTTCCACCTCTGactgctagggttacaggtggaCACCACCAGGCTGGGTATATGcgttgctagggattgaacccagggcttcatacagGGCTCGTCAGTACTTCACCGGCcgagccacattcccagccccAGCTCTGTCCTCCTTTGGGGTAAATCATTGTTTGACTTGAAAGCCTTGGCAAGCTTGTGCATTGAGCTTACTCGCTCAGACT
>MSTRG.15710.1
GATGAATGGAGCAGCAGATGGATAGAAGtggctgtctgtctttctccagtTCCTGGGTCCCAGGAGCGTTCCCTTTACAAGCTGATCTCTTTGCTCCTTAAGCCTTCTTTCCTTTGTGCCTCATGGGCTCTCTGCCTTTCAAGACACTGGCCAAGGGACGGCCACTTCAGTCATCTTGGAAGCTTAACTCTGTGGCTCTTAGGTAGGAGGGACAGATGTGATCCTTTCCCTGTGGCATAGAACCACTCTCTGTGACTTGCAGGTCAGCAACTCTCCTGTGCTTTCCACAGTAGCATCAGCTGCCTCTGTATTTCCAAG
>MSTRG.15722.1
GTCAACTCTTGAGTTCCTTAGGGAGTCATTGGAGATGGCTGCTAACCTGACACCATCCTGGAATCCAGCACACGGTGTCACAGCTGCTCTGTGGGTTTTGCTGATGATTGTCCACATCTAGGGTGCAGCATTCCCTGGGGGAAGCTGGTAAAACCCTGTAAGATGGAAATTTCCCAGTGTGGCGGCAACTATATAGCTAGTAACTGAAGCTCTCTACAAAGGCTACTGAGTCAATCCTCAGGATATCATCCAGAAAAAATGGTGGGAGAGGTCATGGACTGCTCAGAAAGGAGACGC
>MSTRG.15723.1
gagagaacaactttGTGCAGTCAGTGTACTGTGTTGGCTATGTAGAAATCAGACTCAAGTTGTCAGGTCTGACAATGAGTGTCTCACCAGCTGAACCATCTTCCTGGCTTCTCAGCCTTAGttcttaagacaaggtctcttacttGGAGTTTCTTGAATTTCTATAACTGAATTGTCAGCAACCGTCcaaaattctcctgtctctgctttcccagggctgggatcacaggcatggacCATGGtacttggctttttatgtggatgctgggcaaCCAAACTCGGTTCCTCATGGTTGCATGGTGAGggctttatcaactgagccc
>MSTRG.15724.1
gaaagacactcAAATCTTTTAAACATGAAAGCTAGACATAAGCCAGGTGGGAGTCTGAGATAAGCAAATAATCACAAATTTAATGATTAATGAGAGGAAATGATAGCATTATCATGGACAACGTCATTAGAAACAAGATtagcctttttttgttgttacttagGAATGTACAAGTGAAATACTAAGCACTTGAATTAAAATCTAAATCTTAAAGGATTTAAGAAACATAAAGAGCAAGAGGAAGCGCAGCTACTCTGGGCGTTTGCTTGTCAGTGCCGTTGAAGGTGAGCATCATCG
>MSTRG.15730.1
agggaggaaggaagtctGAAATCCAGGGATCTCAGACTCCAAAATTCATTCATTGTGCTCCTTGGGGACATACTAACTCATGGGAAATTTTCTCTTGAAGCTTGGGGTCTAATTCTAGCCTTTGGAGAAGAGTGAATTAATAGATTACGGAAAAAAACATCTTGTGCTCTGAAGGAGCAAAATTAAACCAACGAAGAGTCCAAGCCTCCTG
>MSTRG.15736.1
gaaaaaatcaacaacaataataataaacaataaaagttTAACTAGATTGATTAAATCTCAGATTACTAAAATCAGAAATGGCAGCAAGGTTATTGCACCCATTCTGCGGAAAGATAAAAGATTATAAAAGAGAGCTATGACAAGACACCAACAAATTGGATAACCTAAATGAATGGACAAACACCCACAGATAAAAGGCCTTCCAAGAATGAGTCATGAGGAAACTCTATAACTTGTGATGAGATTGACCCAGCATTGAAATACCTGTGAAAGCACCTATTGAAGAAAAGCATGGGGTGCCTTCATTGAAATATTCTACCAAATTTAAGAAACACCACCACCAATCATTGTCTAATCTGTCCCCAAACTAGGAAGGGGATTCTAATCATTTCAAGATGCC
>MSTRG.15743.1
aatcaccaggcttggcagcacgtGCCTTGACGTGTTGAGTCATCTCATGAGTCCAGGAGGCCACATTTTAGCCAAGCAATGTGTGTTCACCTGCTCTTGAGTCGTGTGTCTCAGGGTGTGATGTAAGGAGCTGCACCCTCCCAAGAGAACTCTTGCTGCCACACTCCAAGGTTACACCACCTCTATTTAATAAATGCACCCAATTCCTCAAGATTTCTACCTTGGTGCCACCGTGAGAGGGTGTCTCCTCAGcgtgcatgccaggcaagatgTAGCCTTTCCAACAGTACTCGGATTCATTTG
>MSTRG.15754.1
gagcCTTCTGCAGGTTGCAGTTTGTACTCTACAGCTCCGGGCTAGTAAGCACATGCCAGCAGGAGACCCTGTCTTGTAGTCCAGTCCATGGTTTATTATTGTCTGCTTCATCTGTTGAGGACACAGAACTTCCCATTGGCTCTTTGAGGAATGTGTTTGAACTCTTCTAAATCTAGGTGCTTTGGAGTCCCAAGTCCTACTCAAGCCTGGACATTTCTCCAGCTTACCTTTAGATGGTGTCCAATGAGGGCCTACACTTAGTGGGTCTGCTTTTCTGCCCATGTGCTCCGAGGGCCTAC
>MSTRG.15758.1
TTTTGAGTTACCATGCAGGAGGCGATCGATTGAAGGCTTAAGCATAACATTTTGAGTTTACTCTTTGATTATTTGTtattaagaaattaattttagAGTTGATCACGACAGAATGAGGTCTTTAACTTAAAATGTTTTTCAACTTTGTCATACAGATTGGTGTACAGCTTAcgtaattttcatattttcaaaaagtatttccAGGACCATTGCGGTATGCCAGCACCTTTGCCATGTACGATCAATGGTAAAGTTAACTTGCT
>MSTRG.15759.1
GAACAACAgaagctccccctccccccatacagTTATGGCGCCACCTCTGGATGCAGCCCATAACTCTTAGAAATGAATGGAGTTCCTTTCAGCTCATTTTTTACCAAGGGAGAGCTGACCGCTAGCAGAAGGGACCACATTGCTACTGTGGATTAGGACCCATCCATCATTTCTGACATGATGAACAGCTTCTGAGATTTCAGAAAATATAAACACAGCCCCAGGTCGATACCTTTGAAAGGAGATGCTTAGC
>MSTRG.15760.1
ATTTAGTCATGGGCTCTGATCTCCTGGGTGGATTAATGCTGACTCCTAGGAGTGGATTCCAAGTCCTGTAACTAATTTGGTTCCCTTGAGAACCTGTTGTTCTAATTAAGCTCatctctcagcctcagcctctttcCATTTCTGCTTCTCCATCATGCTATGACACACCAGGAAGGCTGTGACACCAATGCCATATTGTTAGGGCTTTCCAGCCAGTAGATTTG
>MSTRG.15762.1
GGGGTAAGAAATACATCTGAGTGAATAAGGGACCtgtaagaaacaaaaaaccaacaaaacaacaaaacccaatgaGTCATGAAAACTCACATTGGTAATGCCAGCATGAATTAACTCACAACATATCGCTAATGCCAGCCTGCATTTTGAAGGCTGGTTGGCTGTGGAGAGTGGGGAATCTACCTGCCATTTAATGTTATATCCTATCCAGcgtgaaacatttttaaaattaac
>MSTRG.15776.1
GGATTCTTCTGGTGCTGACATTAGATATAAGACTCCATGATCTTCAAGCTTTGGAATCTGTGAGTGCAACTAGAGGGTCTCCATGAACTCCTGACCCTCAGCGTGAGACTAGTGATCATCACCGGTCTCTCTAGTTCTAAGGCTTCCATCTTGTTAGACTGAGCTTTGATTGGCTTCCCTGGCTCTCTAGTTTGCAGACAGCATATGTGGAGGTTTTCAGCCTCTGCAATTGTGTGAGATAGTCCTCTCCTGTACCCCTCTTTACATACATTCTACTCGttctctttctccagagactCTGAACTTCCTAGTAGGTAGCATATGCTGTCATTTATCTAG
>MSTRG.15780.1
GGAAGTCTGGGGGAGCCAGATAAGAGACCTGAGAAGCATAGACAAAGAGCCAATATGCCACATTGCTGAAGGGGGACCAACACTTGATTTGCTCATGGGTCAAAATATGATACTAGTCAGGACAGCGAAACCTGGGTTTCAGCTATGTTTcaacactgaagaaaagaagTGGGGTAAGAAGTGTGAAGGTTgaatttggctcacagttttggagatTTCAGTACACATCAGGGGCCTGTTTCTCCTGTGACAATGCAGCCCATCATGGAAGAGCT
>MSTRG.15785.1
GTACAGAAGGCGGGGCTAGTTGGCTCTGGGGTAGGAGATCTGCATGAGCAGTGTCAGTCTGTAAACACTGCGGAGGAGGAAGATACAGTTGCTAGCCTTTGTACACACtgggagaaggaaatacagttaCTAGACTTTGTAGACACTTATCAGTCTTCCTAAACAGTACACCAGAACTCCCAAGAAAAGCCTTGCAATTTCTCTTGAGCCTGGCTCATATGCGAAACAGCTTTGCCTATTTCCCATGTGAGGCCTTGG
>MSTRG.15790.1
GCAGAGTGAGCATACTTATAAGAATAAGAACATGACTCCAGTGGATTAGAAAATattaaagacagagagaggggcacATAGAGGACTTGTGTCAGGGAGATGGGCACTCCTCCATGGGCAGGATAAAGGAAACTCCCAAAACTCTTCCTTCCACAGTGAGCTGCCTTGAGATAGATGGCTCCTAAGCCTCTTTACCTACTCATGTTTCTCCACTGAGAGACAGGGGTGATGTTCATTTACGATTTCCTGGAGTAATGACCTTGACACACACCTGACACCTCAAAGATGGCTCCCATGAATTGCTTATG
>MSTRG.15793.1
GCAAAAGAGTGTTAGATGATGGCCCAGGGACAAGATTCCAGCAGCATCCAGGCCCCAACACCAATTGAATAAAAACTTATTTTAgataatatcattattaatattctTACTCAGTCAAAGAAACTAGTGTCTGAAAAATATTATCTTGAGATAACAGAAAAAGACTAAGGTTGTTAATGAGATTTGGGAAAAGAATGAAGCTCTTC
>MSTRG.15797.1
gaggagagcaaaactaagcaaggagagagagagaaaaactaaGGATTAAGCACAGACAACCTTTCACTGTATATATCTTGAGGAAAGCATTAAATTGTTCAAAATGGCTTCTAACTGGCCATCTTCCTGTGTCAGACCCCATTTGGCTGGGATAACAGTCTTGTGTGTACCTCCGTACCTGGCTTCTCTTTCCATTATAAGTTGTCTTTTATCTTTTTG
>MSTRG.15802.1
gggggacttgtgCCACAAATTTTTGACATAATGTAGGATTGTTAACCATGCATTGAGGAAGAACTATCCATTGATACCTTTTCATTGGctctataaaattaataaaaagaacactgaaagcaaatcttACACATAATTGCAAAGCAATAGTAAAGAAACAGTCTTTCAAAGCTCCTACTATTTTAGAATATGCTTTATGAATGTCTCCACCTgcttgatttttcaacatttcaaaacactagctacagcacacaatttagtTAGCtgtactgaagcaggaggaaactcaaaagaatatacTTGTGATTCAA
>MSTRG.15818.1
CTGGGATCTGACAGAGATTTCACAAGAAGAACATGATTCACAACAAACTGGTCAGTTGGACTGCATCAAAATCAAATGTTTCTGCTCTTAAAAATCAGTAAGAAAGTGAAAAGACAGGCCACagtctaaaagaaaaatatttatagagTAGATGTCTTATATAGAATTTACAGTCAGGATATATAAATAATtcccaaaacataataataaaaaactaacattgaattttaaaatgggTGAGtctagagaaatagctcagtgattaagaggacTGGTTGATCTTTCAAAGGAcaggaattcaattcccagcaaccacatggtagcttataaCTGCCTAACTTCAATTCCAACAACCTTTTTTGAGTTCTAT
>MSTRG.15827.1
CTGAAGCTAAGAACATACAGAGCACTGTGGATGCTGGCTTTGAGTTTGGGGCAATGAAGCCAGGTCTTACAATAATTAGGTGAAAAGCTCACTATATGCCAATATAACAAATATTATAGGAGGATACCAGTAGCCTCTGCATTGAGCTATCAAGATTGACTCTTTACCAGTCAGTCTACAGATGTAAGTAGAATATACAACCTTAATCTTGAGATGAATAGTTTAGTCGTCGGAGTGCACTGAGCAGGCTAGGGGCTCGGGATGGACTGAAGGACTGTATGGCTATCCAGGAAACCCTCTGCTTTCCAG
>MSTRG.15828.1
cagggCTAGATTACAGATCTCTGTGACAGAAATTACTCAAGTTTTTTCCTTCTGTGGGGATTGAGTTAGGACTAGACCAAGAATAACACTGAAGAGTAGGGATCAGGGGCTGAAAGTCTTGTTATAAGGAGACCATTCTTAGTAGAAATTGTACTAATCTCATCTTATCCATGgcttccatttccttttctgtcaACAGGCACTGAAAATAATGCATATAATGGAACAATTCATTACCTTTGTGTCATACAGTGATCTGAGTAGTATGATTAGTAGTATGAGTAAGTCATACTGCTCAGAGTGACTCAATATGTTACCAAACTCCATCCTGTCCAAGATATGAATTGTCCTTTTGTTCAGT
>MSTRG.15831.1
aagacacttccTCAGGGAAACCCTGAAAGAGTCTGGGGAACTAAGCTCACTGTGTGACAGAGAACCAGCTTGAGCCAACAGTTtgaacagagaagaaaaggccACTGGCCAAATGCTGGTTTGAGAAGCATGTCTATAGAATGTGATCAATGTGATCAATGGAAAAGACCCATCCAACTGAGCATCGACACATAGATTGGAAT
>MSTRG.15833.1
caaaaacaaaaagcaaatccaaacaagcaacaaaaaagAAGGAGGGAGTAAATACACTGGGTAGGGCCTGGGTGTCTCTTATGTGAAGCTGATACTGTTTGAATCGCTGTGTTCTCTATAGCCTGATGTTTTGAATGTTTGTTTCCTGCTGCCTTTAGGAGGTGGGTCCTTGTTGATGGAAGAAGGTCAGTAGGCACAAGCCTTTGAAGGCTTAGCTGCTTCTAGTTCCAG
>MSTRG.15835.1
gtggggggctaggcAGCCAGTCACATTGCATTATGCAGGCAGGGACCAGAGAGAGATAAACATTTGtgctcagctcattttctcctttttatctaGCCCAGGACCCCAGCTTATAGAATGGTAATACCCACATTTAGGCACGATTTCCCTCAACAATTAACCTAATATATACAATTTCTTATAGACACATCTTAAGACATGTTTCCAG
>MSTRG.1584.1
CGGAAGGAGATGAACCTGAGTAGCAGCAGCAAGCATTGAGGAAAATGGCTTAGACATTTAGGAGGAACCACGGGGGGCTGGGCAGAAGGGTGGAGAAGCCAAGCAGAGACATAAGAACACAATTCCTCTCTGGGCTTTGGACACCACCCAAGCGTAGGAAGTTCTCCTAGACtagctctccctctgtccctctgatcCTGTCCCGCCCTTCACCAGACTGTAAAGGGTTACAGAAGTTGACCCTAGTAAGCAAAACGAATATTGAATAACTCACAGAGAATAGAAAAAGTCCTGTAGGAATGTCCTGGGCCCCTGAGG
>MSTRG.15849.1
GGGGAGAAAGGAAGTTGAGAATAAATTGAAAATAGAAAGTTCAAgctcttcaggaaaaaaaaaagaccaagaaatgaTTACAACTGGAGTAATATTGAATACTTCCTCACACTGAGCTCAGAAGTGTATACTGAGAGGCTAAGAGCACCTATATGAAAATCAtatgggaggctggagagatatctcTGCTTTTCCAGACGTTCTGGCTTCCATTCTCAGAATCCTCATGGCTCGCATCATCTCTACCtacagttccag
>MSTRG.15850.1
GGCAGAGGTTTGCAGCAGACAGGAAGCAGCCTGGCAAGAAGAGCGAAGAAGCTTAAGTGCTGAGAGATAAAGGAAAGGGTCTTGGGAGATGCCCAAAAGGAATCAGAAGACACTGCAAAGGGATGGATTTCTTAAGCGAAGGGAAAGTCAGGAGGAGGAACAAGGGTTTGGGGAGGAAGCCCCGTCCTCTAGGAggaaatgaaaaatctctttctctctactgATTACtagttcacagaaaaaaaaaatgccagaagATCTCCAAGTCACCAGAGCCAAATCATCAGTAGTGGAGCCCAGGGAAGCATTGAGCAGTCACACACAGAAGTAAACAGAAGCTAAGAGGTTTCTGGTGGATTTTAATCACCC
>MSTRG.15851.1
CCCCAATTGTGAGTTTACTCCTTAGACTCTCAGAGAAGAAATTCTGTATTTGCCCAGGCTACAAGGAAGTAGAAAGTCAGTGTCCCATTTAGCATTTGTATTAGGTATCCTCCCTTCTCCAGAAATGGATTGCAGTGTATTATTTGCATTTATAAACTAAGGAACCAGAACACAGTTGttagtttttctctttcaaaagagagagagaaaaaaacaaatctcCAGGaccctttggctgatgtgactaACCAGAAAGGCTGAATGCTAGGTAAAGTTTGAAGTTGTGGTCCCTTTCATCACCAAGCAGCTTTTGAA
>MSTRG.15852.1
GAGCAATAGAAAGTAGACAGCATGTGAGCCTATTTTATATGCAGGCTCATTCTAGTACTTGCTACTTATAGACCTTCCTGCTACTCCAAATCTGCCTCCAGACACCACTTCATCTCCCTGCTCTTCTTCATagtcttttattctcttttgGAGGGGGATTTGAGTTCATGATTTCAAAGGTTTCGGTCATGGTTGTTGGATCCCGTGAGCTTAGGCAGAACATCACAGTGATAGGAAGATGTGGCAAGAGCTTCTTACCTCAggctggccaggaagcagggagagaaagcTAGACTGACTTCTT
>MSTRG.15853.1
TGAAAATATGAGGAGTCTATGTGGCTTTGTTACTGGCAGAAAGCTTAGCTGTTTTTGTCTCACACTGTTAATGGGGACACACAAAAGACACTGTAGCACAAATCTATCTTAATAGTTCAGTAGTTGGTTTCCAACATTGTTGGCCTCCTTTGCCATCCTTTGTGTCTTCTTTTATGCATCAGACCTCCATATTCTAATGAAGTGTCAGTCTACAACAGTCCAAGTGCCTAACCATAGCTCAAAAGAGACAAGAACCACTGCTCCACGTTATGGCTCCTGTGAGCTCAAAAGTCCAGC
>MSTRG.15856.1
CCTGAAACCCCTGCACTGGAGTGGAGAAAGAATGGATGTAAGAGGATTTCTGGGACTTATTTGCCAGACTAGCTTGATGATAGGGGACAGATGATGGCAAGctctagtgagagaccctgtttccagGAATAAGGCAGGGAGTGAGAAGGTAGGATGCTGATCATCCTCCTTGGCCtccacacatgagcacatacaccacacacatgcaggtacacTGGGTAAACATcactgcatgtgcacacagagttGCAGACCCAGGAGTCTTGATCCATGAGAGgatgaaaagatgaaaagatgTCCACTCCACCTGAGGTGATAGCAATGCAACAGGCTCAAGAAACAGTCCAAATTGGAACCTCAAAAACTTAGAAAAATTCCACTAGCTTGAAAAATAAGtac…
>MSTRG.15858.1
GTGGAAGGGAAAGACTGGGGGAGAATCtatatgtgtatgaaattgtcaaaggataaaaggaaaattaaaggaAGACAGTAAGACCATGGTTGCAATGGTGAAGGGCTGCGCAGCACGTCTTGGGAATTCAGGGGAGCCTTCCTAGAGGTGGAGTCTGAGAATAAGCTGGAATGGTTCATCTTGATCATTATCTTGATGAGATTTATACTCACTAGGGAAGCACACGTCTGAATGTGTCTGCAAGCGTGTTTCCTGAGAGCTTTAAC
>MSTRG.15868.1
GGAGATGGATCTTAACAGTTAAAATTGGGaaggagaaaaatggaagaagaaaaagaaagccctaGAATTTTGCTGGCATTGCCATGCTGGCTACTTGGAGGGGACAAGTGTCTAGCCAGGAGGAGCCTATTTATAAGGGGCCTCATCACCATGTGCTCTCTGAAGGGCTAAGAGCAGAAGCAAAAGGAattgttcatgggaatctctctCGTAGGGTTCCTGTTCCATCTTAGATTCATAGGCATTCTCAGGGGCCAGCCAGCAGTTTCCATCCCACATCAGAGCGGCAGTCTCAAGTGACGATTAGAGGCTGCGTTGATGGTATCAagcaaagctctctct
>MSTRG.15871.1
TAGCATGTGGGAGAGTAGGCCCTGGGTTCATGAGAGTAGGAAAACTGGCCGTGTCCCTCACCAGCTGCAAGCACtcgggagagcaggccctgcaccttgcctgggcattAAGGTAGAGTTGGTCCTAGTTGCATGGGTTGCTGGTGAGCCAGCCTGAGATTAGAAGAGGGGGAGATGCTGCAGGCTCACTATTTCAAATGCCTCTCAGTTCCAGAGCCAAGGCTTTGAATTAGCTCACCCCAACAGCTACCCTATTGATGAAATGCTGAAGTGCATGAAGG
>MSTRG.15879.1
CCAGGCTGAGCTGCACAAGACTCTGTGTCAAAAATGaaacaaggaaaaaagaaggaggcTGGCTTTGTTTAATGCTGCACATCTGGAATCTCATCGTATGACAAATGAAGGGAGAAGGGCTGCAAGTTTCAAGATAACATGGATCGTACAGTGGGTTTTATGTTGTCCTGAGTTACATAGCCAGAACctatggttttgttgtttgcctgctgtttgtttgattttttgtaaTGAGTAGGAGGAAAGAATTGCCTAGCAATATACAAAGAGAACAACAAAGTCACAAAAAGTGATAATGTCATAAAGAAATTCAATTTGAAAAGCAGTGGTCTGAGTTCTAAAGGAAATAGCTGACTCTAAGGATGTGGG
>MSTRG.15881.1
taggaagagaggggaggaggggacagaggaagagagagaagttaAATCCAGAGACCTATGAAGAAAAATGCAGCTATTGTGCAgaatcaggaagcagaagtaCTAGGATCAAAATAGActaaatttatttaactttttcagCATTCACAATAAACAAAGAGGGACTAGACTTACCAATTTAAAGGCAGAGCTTAGTCAGACTGAGATATCAAACACCAGGCTATTTATTTGCTCTTTAGAAACAATCAAC
>MSTRG.15884.1
CTGTAATCTGTAGTTGACAGTGAGAGAGACAAtgagacccagatatagctgaagGCTCAACCTGAGGAGAGAAAGGAGTCTAGGCAGGGAACTAGAGAGGTGAGTAAAGAGATGACTCCCCCTCACTCGAAAGTCTCTGCCAGGTTGATTTGTGGCAACAGTTCGCCCTTCACCACCCTGGGAACTCTTCcgtgtatatatatttgttgcCAAGCAAGAAGTCAGAGGTCTGGGTTATATGTCCCTGTCATCAGCCGAGGAGAGCCAGGGACAGGGCTCCATCTGTAGCATCCAGGTTCTTCTTGCACACTTCTACC
>MSTRG.15887.1
GGAGAAAATAATGGGTGAGAAACCAAATCAACAGACTCTGGAACAGATAAGATAAAGAGAATAAAATGTACTCGAGTGTGCTGTAGAACTTTCCAGCACATACAATCAAGAACTGACAAAAGAAACTAGGAAAATGATGATAGTCAATGAAAACTGGCAGTCGCTGAGTACTTCCTGTGAGCCAGGCATTAGCACCATGTGGTAACTTATTTAATCCTTATGATCCTGGAAGGTAAGccctccccattttacagatgataaGACTAAGTCACAGAAAGACTGTAATGTATAAAGACTACACAGTTAGTAGACAGATGCACTGGACCTTGTGAAACAAGAGAGGGAGTGAGAAGCAAGGTCTTATTGTGCTGCCCAGGC
>MSTRG.15888.1
CCTTGAACTTAGAGAGAAAATGTCTTAAAGAatcaggaagaggaaagagggaagaaagtcaACAGCGTAACTGACAAATAGGCCATAGATCCAAAACATTATATAAGGGTAGCCTTAGGGGAGGGTGAGAAAGAAAAGTAGGATGAATGATCCGCTGGCAGAGTCTGGAGTCCTGATTCATTCACTCACATCTCAGCTGGACAGCTAAGAAGGCCCCAAAGagtaCACAGCTGGCAGAGAGTTCTTCAATTCCACCTAAGCTCGTCTCTTAGACCTAAGAAAACCCAAGTCTGAAGAATAACAACCAAGGTGCCCCATTACCCTGTggaaccagaccccccccccaatctggctttataaataaagttttattggcataGAGCCATGCCTGTGG
>MSTRG.15889.1
AAAAAACTAAGGCTGAAACTCGGAGCTAAATAAAGCATTcattgaataaaaacatcaacactGGCTCATGAATCACAACTAACAAAACACCCTAGTCTAAGACATTCATAAAAGGAGTAGGAGCTACGTACTATCCTCAGTTTTCCTATTAATACAGAACTTCTGAGGAACATCCTACGAATAAAGTGTGCATCCCTCTAGTCTATGTTACAATAATGAAATCCCCCAGCCTGGGAATTTTATACTGAAAAGTTTTCTCTTAGCTTGCTGTTTG
>MSTRG.15922.1
AAACAGTAGAAAAGTAGACAGGAAAACTAAAGGTGCTGTTGGAGGTGGGGGACACTACAGAAAACAAGTTTGGGAAAGAGCAAAAATGGAATTTCTATTCCAGGCATTTGGTTGGAGGTTCCTCTGACATAGCCAAACAGGATCCCCAAGCGAACAGAACACCCACCCCTTAGATTATAAGTACTATTTACTGATAAATTAATTTCCTAAGTCACAGTGATGGATACCCATGATCCCAcccctcagaaggctgaggcagaagaatgacAAGTCTAAGATCCCATCTCAAACCAAAACCAGGTCAGTGAGAGGGTGAAgacacttgccacacaagcctggtaacccaggttcaatccctggAGCTCCTGTGAGGGTCGAGGA
>MSTRG.15935.1
aaaacaaaacaaaaacaaaaacaaagaaaaaattcaatggcAGCTCTCAAACTTACAAGCCTGAGCTTCCTCTCTAAAGCTGATATTTAAACTTCATACTCTGGGAACTACCCACCAACCCGCTGCATTAAAGTTGACATGAACAACCTTGAAGAACCAACACATTTTCAACAAGGTCTCTGAACAGCTGCCAGAATCATGCACACTTAGGCAGTGTCACCAGAGAAGAAAATCTCTAGAAATACAAAATTAGGAGCCAGAAGTTCTAGGTTTGAGTCCTTGTCATTTACTAAATGTGCAGCTTTTTGCAGTCACTAACTGTGCGGGGCTTTGTTCATTAG
>MSTRG.15937.1
ATCTAGCAGGCACATTGATCTCAGTTGGGCAGCCTTCAGAACGGTGAGATGATATAGTCTTTTTGTCTAAACCATCTAGTTTGTACATTGTTATTGCACCCTGGAACACACTCTTCTATGTCTTACAGTTCTCAAGATTGTCTGTGCtagttagttttaactgtcagctTGATGCAACCTAGAGTCACCAGGGTAAGAAGTCTTAATGAGAAATTACCTACATTAGCTTGGCCTATCAGCCTGTCGATGGTGGAATGCCTTGATGTAGAAAAGATGAAACCTACTGTGAGtagcatcattccctaggcagagaaGTCTGGAACTGTACAAGACAGGAGAAAGCTAGATTCAGCCAAGTTGGTTCACTGGGCACAAATCTGCTCAGTCCTGGACTCTGG
>MSTRG.15941.1
aaaaaaccaaaaaaccaaaaccaaaaccaaaaacaaaaaaaacctactgAAGTGAGGCTAAAATCCAGCAAAGAAGATAGAAAACTCTACAAATCCATATCTGAAATTTGGGGCTCATGATGCATCATCTAGGCCATAGCTTTGGGAAGCTCGACCCTTCTAGTTTTTACATCTTTCATTCCTAAAAAAGAACCAGTCCTCACAGGCGATGCTGCCAGATTCTCTGTCCTTTTAGGACAACAGTTGTTGCTGCCTTTGAGGCTAGCCCTGGGAAAACTAGTCCCTagggaggggttgggg
>MSTRG.15948.1
GGCAGGTGTGCTTATCCAGATGAGGTCTGTTTGGTCCATGGGAGGTAGATCTGAGTGTGTTTCTTGGAATTTATAAGTTTATACAAGAGTTAAGTTTGTTAGCAGCATGAACTCTTTTTAAGGAGAGGTTCGGGAAGACAAAATCCTTTCCTGGAGTAGAAGGAGCAAGGACTTTTTTCTTCCTGTCTAGGAGACTgaacatgtatatacatttagTATAATGAGAAATAGTTTAAGTCTATATTTAAAACACAATTAAAGGAAACTTGAAAATGTGATCACCTTGTG
>MSTRG.15949.1
GAATTTTGAACATTACTCTTTCACCGTGGAGTCCACGCCTTTGGAAACTCACAAGGAGTTTTCTTTGGGTGTGCCTGGGAAGTCTTTGTAGAGTGAATGAATGACACGGTATTCCTTTTCGTTAGACAATATTGCGTGTGAAGCTAGAATTAGACCATCTCCCTGGAATCATCTCCTAGATGTGTGGAAAGCTACAGAGAGAATTGCTCTACACCTCATGAGAAGCGTGGCCTGTCTTATTCAGCTTGGACCACTGTCATAACTTATACAAAACCAGAAAGCTTATGAACAAAC
>MSTRG.15951.1
TGAGGTCTTTTGAACTGTCTTCTCATTCCACTTTTGACTTTCAATCTCTCTGAACCATAGCTTAGGGACTAGACAAACATGAGGTCTAAAGAAGAAATTTTCTGGGCTTATTTTAGATGTTAATACCTGAATCGACTATCATTTACACAGGTCACTTTCCTGCTAATAAGACAGTACTTCAGTAAGGAAGTGGATTATGAAAGTCATATGGGGTCCAGCAACCCTCAACAGCACGTACCAGGATG
>MSTRG.15955.1
AGAAATCTTTGTGGTTGAAATCCTGCACAGAAAGTGTAGCCAAACAAGTTTGCAGGGAGGGGTCTCCCAAAGCCCTTTGCTTTCCAACATTGCATCTATTGTGATGTATTTTCTGAAAGCCACCCAAGTATAACTATTTATTTTAACTAAAGTAATCGAGATTAATGTTAGCAGTTATGACACACACTGTCTGCTAAAGAACACATAGAACAATTGCTCAGGGCAAGCTTCATTAAGAAATCAGATAAAATTAGTAAAACTGATTATATTTCAAAACTCAGCAGCAGCTAAAATTGCCATTCAGGAGGTTCCAATTAGCACAATTGGTCTT
>MSTRG.15956.1
GTTGAATGTAAAATTCAAATACAACCTTGACTTTAGCTAGCTACATGTGTACAATAAAGTGCAAATATTTCTGCTCAGTTTAAttcgttattattatttttcaaaagatgtgtttatacttattttatgtgtataggtgttttgcctacatgtatatctgtgtaccatgtgtctgTCTGGTATCTACAGAGACCACTGGCTCCCctagagttacag
>MSTRG.15958.1
CAACACCAAAATAATcatcaaaagaaaatgagaaaaataatacgTTGACTTTCCAAATTGAGAAAGCTTCATCTTTAAAAGATGTTCATACTAATTTTCAATtgctgcaaaacacatgaagagaAAACTAATAGCTTCAAATACCCACAGTTCCATAATTCAAACACTATGCGCCATGACTGACACGGCTCAGAGAAAAATCAGGTAGGCTATATTGTCCTGTGAAGCATAGGCTGCTCTGCCATGCTCTTCTGGCACCACCATTTACCAGAGTCAACATGACAAAAGTTGTCTGGCCTGGGGAATCTGCCTCTTAAGACTAGGTGATGTGGGGTTT
>MSTRG.15959.1
CTGGGCACGCCCTCCAAAACCCACGAGGGATAAATAGAAACAACATGGAGAGGTTTCAGCTCATGCCACACATCTGTTCACTTAGTTGGATCTTGTTTTAGATTTGGGCATAATACGTTTTGATTGTCTTTATGTACAGTGACAGCGGGGTAATGAATGCTTTTTGAACATGAATTGTATAAATACATAGACATGTTGATTTGAGAAGGGAAAACAAAGCATGTGAAAATTGGCAAAATACCCACTTCGAGAATTATAGATAGTCTTCTtaaggaaagaagacagacactCAGCTGGCAGACCACCCACAAAACGCCATTAAAACCTAAACAACATGAAAAGAGACAATTTTTCCCAGCCAGGGCAGTTCCCGAAAGTATTAACTTTAAAAGGCTTTCA…
>MSTRG.15960.1
cgactaagacagctGGTAATGATAAAGAGTCAAGGCACAAAGAGGACTAACAGAAGTGTAGAATGAGCCAGCAAACTCTCCGAACAATTCTTATAATCAGTTGCTACTTTAGGTTAAGCTCCATGAAactgactttgtttgtttgtttgtttgtttgttttcaccaaGAGTTATCAGGGTCTGGAGAAATTTCTCAGATTTTCAGAGCACTCCCTCCTCTTAAAGGGGACCAGAGTTTAGGTTCCAGAACACACATGATAGCATAAAACCCTCTGTAGCTCCAGTTACACAtgatctgtcaccctcttctggcatccacgagcactgcactcatgtggtacacatacat
>MSTRG.15961.1
ggaagagttgCCATTAGGAACCTTGGGACTCCATCCAAAGTCTACGGCAAGAACTAGAAAGGAAGAGTATTATACAGCACCCACGAAAGTGAGCATGCTTAAAAGAATCTTAGGACTGCAAGTGACCCCAGAGATGCTCTTGGCTTGACTGCACAATTCAAATCTCCCTGGCCATGAGTAGTGAAAATTGAAGCTCGTAAACAAGAAAAGGTTCGCTCCACACAAAGAGGACCACAGACAGCCACGGTCTTCTCTTCCAGCTGCGTAACATGTTACAGGAGGCAACTGGGTGAGCAG
>MSTRG.15962.1
agaggtctgcCCACACACATCTGTAGATGAAAACTGAAATTCCCAAAGTGCTAAAGGAAATTATACACAGCTGTATACAGTATACAGGTTCAGGAAAGGACTTTTCTGAACAGGAATTCAATCACCCAGAAATTTAGgccaacaattgataaataggacctcataaaactaatAAGTCTGTATAATAAAAGAATCAAATCAATCAAAAGAATCAAATGAAGCATGGAAGGGTTTGTGTTCACTGTAAAGCTAAGAGAGGACTAGCATCATACTATGCAAAGAACCCAATAAACagagtcaagaaaacaaatgactcaacttcgaaattaaaaat
>MSTRG.15963.1
TTGGGGTGTTCCTGGAAAGGGAGTTGAAGACAGATCACCACATTCTTGAGCAAGTAGCTGCCAAAGCAAGTTAGACCCAGACAGAGGTCAACCTCTGTCTACATGTAAAACTGATTAACCTGGAAATAGACTGGCAGTGAGGAGACCAATTTGGAGCTTACTTCAATAGTTTGGACACAATTCACTTGGAAATTCACTTGAGCCAGGAAGAGGGCAGTGTGCCTGGCAGAAGCTGACATGGGATAGCTGAAgcctacccacccacaccttcAAAACAGTCAGCGCTGTGTGGCTGGATCCACATACACAAATTGGAGACTTAGAAGCCAGCATTGGTGTGGGAGTAGGAGGGTGATAAGATAAATATTGCTGTTGCAGACTGTACCACTATTGAAGGTT…
>MSTRG.160.1
CTTTGATCAGCAACCCATGCCCAAGATGACTTATCTATTCCTGTCATATTCATATTAATCAATTCATGAGGATGGAAGCCTCATGGCCTATTCACTTCTTAGTGCTGTCACCATGGCAATTAAATTTCAACATGGATTTTTAAACAGGCAGTTGAAGCAAATTAAGTAGTATTAAATTCTAGCAgttataaattacatttattatttagaaACTTTTTGGACATACACGTAATTTAAATCCATTATATTCTAGATCAGTGGTTTCTAGCTGATGATGTGTCTCAGATACATGagtgaagttttttttaattagata
>MSTRG.16000.1
gggtgggggggacaagctagcttgaataaagactctgCTGTGaattgcatcagattggctcttgtctgttttttgtttgtttgtttgttttttaggggtGGGGGCAGATCAAACACTTCCTTAGCACTACAATCTCATCAACCTGCCCCATGGTCTGATTCTAGAAGAGTTGAGGATAAAAGACCTCTGATCTTACTGCCAGACCGTATATCTTGCTAATGttgagggaagaaaataaaaatcgtTACTGAGAATAAAGCCTTCCATGATCTCTCGAGAAACAGTTTGTGTTTGTAACTACATCCTATGTTCACCTTCCTCTCCCAAAGATTGCTGGATGATATTTATGGTACCCAAAACTGAGCTGTGGCTGGGAATCTCGGCAGCTAATGGGTCAAC…
>MSTRG.16015.1
CTTGGAATGAGTGGACCTGGTTTCATTTCTGACTTCTTATTCCCACTTAGAACAATGTAGACACAAATGTTTGTGGAATGAAAGAATCCCATTGGAATCTGAATCCAGATCATCTTCTGTGTCAATCTAAATGAGCTTTTTTCTTACTTCATCATGTCTTTATAAGCATCTTTTCCAACTTCCATTTCCAGTCTCAGGATTATATAACAGAGTTTAAAGAGCTCTACTCAGGCTATAGAGGAGGCTGCTGGAATACAG
>MSTRG.16024.1
tGAAGATTGGACTTGCCTCAAGAAATCCAttacccctaatcagcaggaactATTCTAAAGAGATATACACCCATTTCCCCTCTAATATGCTTTGTTTCCTACCTAGTATTGGGTAGTTAAAAGGGATTAGGGTGGAAGGGCAGGTAGAGATataagaacacaatgaaaatataaGATATATGAACCCAATAAAATAGCTAAAAACCCATATCGCCTACAGGGGGAGGCAGCCCATATGGCACCAAACCCCATTCTCTTCTGAATCTGTGCATCTATCCATCACTGCTGCTGACACCAG
>MSTRG.16025.1
tgggggtaggggtagcTGTGCAATAGTGTGGATCCAAATCAGGAACCATCACTGGCTGCCCCCAGTCCAATAAGTTACAGTGAGGTTCTCTGACTTTTTCCCAGGAAAAGATCTGGGCATATCCTTTAGCCTTTTACTTCTAGGACCAAAATACCTGATGGAAATCACTTCTAGTGGGAAGGATGGATCTTAGCTCACGGTCTCAGAGGGTCTAGTCAGTCTTTGCTGATTAGAAAAGCAAGGAGGGACCAAGCAGTTCATATCACCGCTGCTGGAAGATAGGCCCTCTCTGATCCTCATCCATGGGAGGA
>MSTRG.16026.1
aTGAAAATTCCCTTAAGTTCTAACAGCCAATAAACTTCTTGAAGTGTGGACTACAGACTGCTACATACGATATACTATCTTACCcgcttttcttgttttgtttgggtttggttttgagatatgATCTCACTGGGTAGCCCAGATGGGCCTTAAACTCCtggggattctcctgcctcagtctgggAATCACAGGTATGTGTCATCCTGTCcgagacattttcttttccttttaagtcCTGTCCGCCAGCCTCAAAGGACAGAGACCCTACAGTCTGCT
>MSTRG.16027.1
GGCACTTCTGTCCCTTCCACCAATCTAGGGTAACAGCACATCTTTGCAAGTCGTCCAGATGGTGAAGAAAGTCTCAGGCACCTTTTTTTAGTTTACAAGTTTCAAGTTGATTATATCAAAGGGAGTTGAATAAATACATTCAATGATCACAGTAATATGTCATCCTGTCCTCTGACACAGACAATGAAAAGGCTTGTCTTGatctaaaacaaaatgaagttttGCACATAGCCAGGGGTCCATATCTACC
>MSTRG.16028.1
aaaaaaacaaccaaacaaacaaacacaaccaacACTGTTCTTTCAGTACATGACCAAGACCCACAAGTGGCTTAAAACAAATTGTaagatttttaaagaagaatcAACAACAAAGGCTTGAAGCTGAATGGTGAACAGGTAACGATAAAGCTGCTCTTCATCCCTTTCTGACCCAAAGCTAACAAAAGTAGAAGGTAAATGGACAGTAACAAAGGTGGTTAGCTATTGTTCCTCTCTGTCTTGGATGCATCCTAAGCTCTAGAGTACCCAT
>MSTRG.1604.1
GGAAGATGGTGGTTGCACAGGCCACAGTGAAGAGGGAATGAGGAAGAGGGGGATGAAAGAGCACTGCCTTCCTCCCCAGCCTTGACATACAAGGACTTCTCTCAGACACACTCAGTATAAACAAGGATGACATCAAATTCTCGATGTCTTgattctacttcccaagtgctgggattacaggtgtgtgccactaagtCTGGTTTATGCAATGCTG
>MSTRG.16054.1
GGAGGCCGCAGCGCGCCCAGGCGAGAGCAATCGAGCCCTGCTGCGCCGCCGGGAGCTGAGCCCGGGGTTTCTAACGCCTTACCGCCTAGCTAGCGGGTCAATAAAGGGCCCTTGGAAACCATTTCTGAAGGCGAAGTCTCCCGCTTCATGAGTGACCCTCtcgttaattaattaatttatgagGAGTCCGAGTGAACTTAATGGGGGAGAAACAGCCACGTTAGGAATACCAATCAAGACGGGCAGATCGTCAAAGGGCAGGAATGCGAACTGTGTGAGCGTTTAGGAAGGGCTTCTGGAGACAGACGTCAAAACATTTTATAAGCTCATTAATTCTCATCATAGGCCTCTTTGTTAGGTAGCAGAGAATtatgcccatttttttttaaacatggaaat…
>MSTRG.16055.1
GAAATGCCCAACATGAAGAGACTAGTTGAAGAAATTATCCATATACCTCATAATGGGATTACGGTTACAGAAGCACACGCTGCCTATCTGTgcaatttttcttgtttttcctctaAAAGCCTCCCTTTCTGGCAGTGGAATTGCCAAAAGAGAGCCAAGCAATTAGATAAAGGCaccattccccacccctctcaAGCTAGTCGGTGGATCTCAGGCCCAATTTCAGACACACTCCCTAGAGGCCGC
>MSTRG.16060.1
CACAAGACACCTGGATTCCAAGCAGGACTAAGCTGGGGACTGGTATAGGGTGTTATTAACATCTCCGGAAGAAGGCATCGCtagatatacagagggtcagttCATAATGTCAAAAGATTGAGGTTACAGGAAAGAAATAATGTACATATACAAAAACAGAGATTTGATGTGCTTCCGAGAGAGCTGACAGGAACGTTAAGAAAAGTAGACAATTCTACCACCTTCTTAGGGAAACACTTTGAATACACGTTTCTTAATCATTGGCAAAGTATTAAAAATCAACAGGACATGGAAGATTTCAACAGTTCCACACACACTAG
>MSTRG.16061.1
TCGGTCTTTCAGACTCAGCTTGCCATCATCAGCCCTTCCCATAGCAACGAGGATGACGCAACGAGGATGACACTAAGAGCCAGTTATTACTCTGAGATTAGATTTAGGTTGTTTTACACAGAAAACCCCATAATCACAACTTTACAATGGAGGAATAGCCTTTAAGAACCAGTGTGAACCAGATGAAATGGTATATAGCACCCAGCAAATCCAAAAAGTGTTCTACCCAAGAGTCCCTTGCAGTTCTTCCCCACGAAGCCTCATTCCATCTAGAAAAGCACATTTCACCACATCTCACTCACCCTCTTGTTTGCATTCGGGCATGGGAAGACACAGCGTGGGGCTGTTTCGGATG
>MSTRG.16064.1
GTTTGTTATGCCAGCTAAGGTTCGTGGTTAGCGGTAAATCAAGGCTTTTCTTTAGGATTGTTCAAGCCTCTCTGCTTCCGGCTTTCATCACAGGCGCTCACTGATTGGGCCCGGCGTTGTCACGAGAAGTCAGACGGCACAACAGTCCACGCAAGCTTGTCTGCTCCTCATCACAGTGTTTGAAAGCAGACTGCGGATGTTTGATTGGGAGCGCGTCTGTGTCCGGATATGTACGTACTTTCACGGACAAACCTTGAAG
>MSTRG.16067.1
ggggggggtcaccacaacatgaggaactgtattaaagggttgtggtattaagaaggttgagaaacaaCCTTATTCCCAAATTCAAAGTTTCCCTCTTAGGAGCTGAAGAAGGAGCATGGgggtacaaagaaagagaataataAGTAAGCCATGGTTTGGGGGGGTAAGGGAAAGGATggggagaaaaaggaaatgagagTAAGGTTTGCCTTTTAAGCAAAATCCTCTCTGGAGGGGAAAACGTGGGTGGTCCTCAGATGTCCCCAGATGTCCCCAGATGCTGAGCTCATCAGAAACCTGTAACTGGGCTTGAGGCTGCCAAGGCGCAGTTTCCCTGAAGGCTGCCGCTGTCCCACTGCTGTGGGTATGGGGGGGGGTAGTTAACCCCCTATGCTCCTG…
>MSTRG.16069.1
TGCAAATAGTGAGTCGGCGCCCACAATGCAGTGGGCTTCTCTGCAATGGAGTTGCCTGGGATTCAGCCATGCTACTATCAGGAACCAAAACCATCTCATTGCATGGAAAAGCTAGACTTGTATGGGATCTCGACTTTCGTCTGTGGCGGGTGCCTGTCTAGATAACTAGTCACAGCTTCCTAGGAAATGCCACATGAGAGTCACTATTTGCCATCATGCAGAAGAGCGTTTTGTGATGACTATTACCTTGGTATGTGG
>MSTRG.16071.1
GTGTGTCTGGCTCCTTTGTGGCTAATTCTAGTCACTGGGCCGAAGTGACTCATATCATGTAACATATATACAGCGGGTGTGAAGCTTTTCCAAGTTGTAGCTGAAGTTACACTGAGATCTAGAAGCTATTTCAAATGATGGTATTGCCTATCAAAGCATACTATTGTCCTACAAATTCTTGTTATTATACTGTCAAATGCTGCATGCCAGAGCATTAACCATGCTTAGAAG
>MSTRG.16079.1
GGTGAGTTTAGTCCTTGGGAATCACTGTGTTTGATAAATGCATAAAGGACTGGGAAAGTGCAGAAAGATTAGAATCAGTATAAAGCTTACAAAGGGTGGACAGAAGCAGTGATGGACAGCTAGTTAGACTGGGCACTGGGTAGAAACCAACATACCTTGCTGAGAACAGAAATTCCCAGTGAAGAATATTTTTCTAGGTGCTGAGACCTGAGCTCGGGGCCTTACCCATGCTAGGAAAAGTTTCTACCTCCGAGGAGAGGGTTAAACCACCTGACATAAGTCTTCTACTCTGCCTCCCTCAAGTAGCAAACAGTGAG
>MSTRG.16099.1
aaaagaaaaaaaagaaaaagaaaacagaaaaaaaaagttaaatagcCTCATTTATTATAGCAGAATAGCTTGCATATAGGCATGATAGGCCAAGAAATAACACAATTCACACATCAGTTCTAGATGCGGATGAACCTCAAGAAACCCTAAAAACCCAAGCAACCAGTCTTCCCCAGTATCTGCCTCTGAAATGCAGAGCCGAGAATCTTGCTTCCTAGGAGAAGGCGTTTAGCCCAAACGTGTCAGAGTTCTATTTTAGAACTCCAGAGTCGGTATCAGGTCTGTCAGATGGAGTTTCCATCTCTTGCTCTCCCTGAAGAAACTGACTCACAGCAGGAAACGTTC
>MSTRG.161.1
CAGGAATCTTGTTTCTAACAGCATTCTGACAGCTTATTGGTAAATATGGAGGAAACACTGGCATAGGAAAGTTATCATTTTGCAGCTGTAAAGATCAAGGCTGACCTAGATAAGACCCAGTAAAGGCTCCTAAGGCTGATGAGAAGAATTTGtccttttaaaagataattattgTGGTATATATTAGTTTATAATGCTATTACGTTATTATTTTAGAAGATTCCCCTCAGATCAGCCCTTCTGAAATCTGACACATGAAGGACACTATAAGCATCAGGAGAGATTAGGATGTAAGGAAGTGATGATCTGTATCTAAGTGGACAGTAATCTAAGTAGCATCAAGCTGTCTAATCA
>MSTRG.16100.1
GTTTTAGAGAATGTTCAGCTAGGGGAAAGAATCTACATCTTTGCATGTCAATGGCAAACTATCACCCGTTCCAATCAGGACCCTTTTCTTCATCGATTTTTCTGCGTGTTGCCCTCACTTCCGAGCTAGCTGTGACATTAAGAGCAGCTTGTCTTTCTGTTCTGCCGCTCCTCTTTTCAAGTGTCACCAGCTTGCTCAGACTTGCTTCCTCAAAGGGCAGCAATTTCGTTTTAACATTCAAAGTGTGCAAAG
>MSTRG.16107.1
GCCAGAGTCAGACTTCCGGGGTCGGGACTTCCGGGGTTGGGACTTCCCGGgttgagaaagaaagaagcccTTTGTGTTAAAGATGTGAAAGTGACCAAAGAAGCAGCTGGTACCCCCAGAGGAGGCGGGGCTAAAACGTGCTCTTGGAAGTTGTTTTGTTAAAAAGCAaacatttgtttttggtttttccccTTGGGCCTTCAAGATAACTAAAAAATGAAAGCCGAGCACCTCTGCCTTCTTTTGGTCCCTGTCTCCAGgctaaagagacagagacagaaatcaaTGTCCTTAATCTGACCTCCAGAAGTCATCTTGGATTCCCAGCACAGCAGAAGACCACCAGACAGAGAGGCCACGCCCAAAGATGAGAATAATTACCCATGAAAGTCAGGCTGT…
>MSTRG.16108.1
GGAAAAGAAAGAGCActcagggaagaggaagagggaagatgagagagaagtaGGAAGGAAGAGACACGAATGTGATCAAGTTACATTCCACACGTGTGTGAAAAATGTCACAGCCAGACTGGTCATTAATTAGCAACTAATATATGCTGGCGCAGTTTATTGGAAACAGACACTGCCAGTCAGTCCTCTTGGTTTCTTCGGTGCTGTAAACCCACACGCATCCTTTACAGCCCCTTGTGCAGCAACAGTAAGTACAGCACACTTTATCTCAGTGCCTGGGTTCAGGAAGCGCCGCAAACTCTGTCTTATTCTATGCAGTATTTCTTTCCCAAGCTGTTTGTGGAAATTTGGCCAGGTTTTATCTACATTCCTCATTCTCAGTGGATGGTAAG
>MSTRG.16109.1
gggagaaggggtgagggggagggagaatgggaaggtgggaggaggaggggtagagaaaggagaagaggagaaggaggaattgCCCTCAGTTAGAACCACTACCCCAGTTCTAATAGACAGCCTCATCCTAGGTGCTTAATGAATATTTGCTGAGCTAACAAAGCAATGCTCAAATTAATGAACCCCAATCCGAACGGATCCAATGCACAATGGTAAACAAACAGAGCCAACATCTTGCCGTAGCGCCTACACATTCACCAAATCAGACTTGAAGTCTTTATTCCAGCCGTGGAGGCGCCTCG
>MSTRG.16113.1
ggatgggggaagaagaAACTGGGAGTGGGGTGAATGGAAGCCTCAGGGCCTACCCCCAGGGACAcccctccttcaacaaggccacatctcccaatCCTCCCTGAACAGGTCCTCTACCagataactaagcattcaaatctgtGAGTCTGTAGGGACCACcctcattcaaacctccacaatCATGCTGAGATGGCTGAGCTGGTGGGAGACTTCAGCCAGGATATGGGGCTCCTTTCCCTCCCCAGGATTCCATAATTTCCCATCATCCTTCTATCCTGCTCAGAaccacttccttttccttcctgttcTTGAC
>MSTRG.16129.1
GAGGGTGTATGGAGCACATCCTTGGAGGATAGGATGCTGGTCATCATCTGTCATCAGCCTTGATGTCCCTAGCTCCAGTGCTCTGGTGCCATAATCGGTTAGCACGCACTAAGTACTTAGATAGAGTCTCTAGCCATAATGGACTCTTTGTCTCAGGCTCAGGCCTTGGGAACTTTAGGAATATCTAGATAATGAAACAATCGTAAAGGTCCTGGG
>MSTRG.16130.1
CTTCAgagccagaggacagcttcatCCCTGCACTGGAGAGAAAAGGATACAGAACAAGGCAGCTGATGGGAGGGACTCCCTAAGTGACAGGTTGTAGCAGATCTGGTCTAGAGGAATACACAGCTGGTCAGGAGATCAATTGCTCTGCACAAGCCTCCAGCAGGACTTGGATGATAACCTTGAATGAAAATGCACTCTAAGGAAGCT
>MSTRG.16137.1
aGCTCTTGGAATGCTGATTCTCAATGCTAGACCTATCACAACAGTTctggaagcatctctgatgattGCCATAGTGCAGCTTCTCAGGAACACGGACAGATAGATTAATCTGTGCTTGTAATTCCTTTGTACTGGcaattaaacccagggcctcgtCAGCCCTTCAGATATACCCACAGCACCAGCATTGGCCTTTCTAACACATATCCTGATAATTCTGATACAAATGGATGCCTGGCATATCTCAGAGAGAAAAGAACCCAGCCTGCAGGAAG
>MSTRG.16138.1
CTTGGACCCCTTTGTTCTTTTTCCTAATGTGGTTATGTTGAAtccatctcctttctctgctctttGGCATTATTTGCTTCTCTGTCTACCCTAGCCATAGAGATCAGGATCACAGGTAAGCAAAACACAGTAGAGCTTTGATGCCACCCCACTTTCTTGGAATGTTCTGCCTCAGTTTTATTCTGCCCCTCCTATCCAATCTAGTCAGTCAGTGTTCCCTTAGCACCCTAAGTTTTACTCTTCGTTTACACTAAACTGTGGGAGACTTATGACCTTTCATGGGAAAAGCAACAAAGCAGAGAGGCC
>MSTRG.16139.1
ctaaaacaaaaacctATCTCTTTAGTGCGTCATTGCCTAACATTACTGTCTGACTGTTCTTTCTCCCTCCAAGTTCTGATTGTGTGTCTCTTGACTGCCTCTCACATGGCATTGACTTTGGAACATTGTCAAGCACATAGATCAATGGTTAGTCACTCTAGGCTAGCCCCATGAAATTTGATCTCCTAGACTGATACTAGGATGTATAAGCCATGTGACTTCACACAGAGATATACGTACCATTTATAGGACTGCTCCCAGGTTTA
>MSTRG.16149.1
CGGACTTTTAATTCTCTTTTGAGATGTAGAATTGCATTTCTCTCTAGCTCTCTAGAACATTTGATTTTTACACTATTTCAAAAAAACATTTACAAATTTCTCTTCATGGAAAACCCCAAGAGAACAATTTACTACATTTGTAACTGACAGGTCATCTACTTTTTATGCCCATTTACTCAGGAAAGAGAGGCAAACCTTAGGTATTATGGG
>MSTRG.16151.1
gattaatcttcattgtcagcgtGACTAGATTTTGAATCACTTAGGAAACACGCGGATAGACATGCCCGTGAGGAGCCTTCCTGAGCAGTTTAACGGAGGAAGGAAAACATACCTGTGGGATAGAATCCAGCCGGGattaaaagggaaagggaaagaaagcaaactCAGCCCCTAGCATCATCTCTCTGCTTCCGAATTTCCAGCACAACACGAACAGCTGCCTTATACTCCTGCCCTGACAGCTAGGGTCACCAAGCTCGCCCTGTGCTGATGAACTGTACCCCCAACCTTGGAGCTCAGATGAACCCTCCTCCTCCCTGAACTTCCTTTGTCAGGCACTTTGTCACAGAAACGAGATACGTAGCTAATTCACCATCTCTAGGCAGGGAAAATTTAGAG…
>MSTRG.16164.1
ggtggagcttCAAGACTTGAGTGTGCAGGGTGGGACACAAAGGCTGATCCTGTAACATCTGGAAGGCCTTAATTCTGTCCTGAAAGAGAAAGGACACCATGGCATCTGCCCTCTCAGCCTTGTTGTGGGGAGATAGCATCCTAAGTGTTCCGATTCACCATGTGGTCTTTGAGCTTCTCTAGGCCACGCTGATTTCAGCATCCACATCATGCTGGAAAGGAACGCTCTGAATTTAAACTTGGAGTGCACACATTTATGGGCTCTCGCTTAAAACCTCTTGGTTTGAGACGCACAGAGGCAAACCTCATGACTTAAGAATCAACTCCTGTGACTCGTCTAACACAGGATGTCGAGAGGTCAGGTCTCAGTTCCTTCCCAACTTCACTGATGCTCTCTTTC…
>MSTRG.16165.1
gacaatggttAATGAGGCCTCTTTGACAAGAACAGTCTATTATCAGCAAGCTAATGACCATTTAGGCCATGGTGGGGATGCCAGCCTACAATTAGGTCTACAGTGATGTACAAACAGAAAGGGACTCTGTGATAGTTAAACATGATCCTTTAGTCCAATTGTTCATTggggaagaaataaaacaaaccttaGATCCCAACCCGAGAAAGCCTAAAACTCAAACTTGGGCATGCTAGGCAGTGAC
>MSTRG.16166.1
gaggaagaagagaggaaaggggagatggaccatgagcacgTGGCTAGGAGAGACAGCATGTATCTGGGGTACATTGCTGGGAAGGTAGCCAGGTcagcagttagaagagtagattagggtttatcccccagtaattgtcaaagccaaataaaataatcatagtctgagtctcatttatttgtaagtcaGGGATGAGCTCAAAGTGGTTGTACTACAGTTTCCACTTTGCAAGGTCTCAGAATCATCTCAGCTGTTACTCATCTTTGGTTTAATCCTGGGGAATTT
>MSTRG.16170.1
ACACCATTGGTCCACCTCCCTCACCATGGCTATCATGTATTCATTCTATCACAAGCCATTGGAAATCCCCAGCAGCCAAGTGCCAAGGCAGCTTCAATCAGAACGTATTCTATGAAGTGAACATTTTCTGAAATTAGAAAACTCTAAAGAGCTTGCTCCCTCAGATAACAGGCCCATCTTTGGTCTCCCACAATTGCTATCACAGAGATTCAAAGAAGATACTGGGGAGAATACCACATGGGGAAGGCGG
>MSTRG.16171.1
ggaaaaaggagagggcATACATACCTTTCCAAGGCATACCCCCAGTGACCTACTCCTACCAACTAGTCCCATGATCCTAGTTTCCAAAACCAACCATGAATACCATTAAATTATGTATCTACCAAGTTTCAGTTACTTTCTCAAAGCCTGGCAATGAACAACCAAGCCTTTCCCACATGAAACGTCTCAGCTTGAATCTGAGATTCAGCCACAGAGCCACGACTTAATTCCCCCTTTGCTGCCATTGTGTGCAGCAGCAGCAAGATAAAACTTCCCTGTAAAAAAGTTGGGTCTTGCCATTCTTTTCTTCAGATTTCAATTAAAGATAAACTCATTCTGCAG
>MSTRG.16178.1
tttcttttccttccaagGTTTTAAATGAACCTTATTCTTTGGTTTTGCCTATACAATGAAACTACAAATTACCAAAACCAGGTCaggatattttcttttgttaagcTAAATATTTGCATAAGTATAACAATCTGGATAAAAGACTTAACATGTTTTTATTATCTGGTTGCCTGGTTAGGACACAGGCAATATCCTCATAGAAAGTAGCATCTTCT
>MSTRG.16180.1
gggaaggtgaAGGAGAGCCCTAGTCACAGCAGATGCTTCGTGAGAtttggaggagaggggagaagagagaaggttgTGGAAtgtgaaagggagagagagtctGGAGGAGAGCTGGGGAGATAACAGCCTCTGCAGACCAGGTCTAGCCTAAGCCTCTGCCCTTGACTCGCCGCCTGGATGGCCTTCTGGAGGCTGGTGTGGACAAGAAGGACACTAGAGTCCCTgtagggggaaactgaggctggcagGTCCAGGGGATACAGCTGCAGGCACAGAGGGACAGGATCCCTTTCTAGCCCTAAGTCCAAGCATCTCATTTCCAGATTCATGGATTCTACAGCCAAGTCGTCGGCTCAGAGCAGTTCCTGGGCATCCCACAACTACTTGTTGCAATAAATG…
>MSTRG.16188.1
CCCCAGGCCTCAGTAAAGGATGTTACAAAACTGCAAACTGGTAGATAGCCATGCTGGAGGAATAAGGGGTCACAAAATTCCTTGGCTACTTGCAATACATTCAACAGGTAGGTTATGCAGTCAACTTAAGAAAAagccaaaaagcaaaaagattaaGCCAAAAAGAATCTTaaacatttctccttttctttggcaTTAAATAAGACGTATATATTCCCCAC
>MSTRG.16190.1
AGCCATTAGTTTTTCCTTAGTTTACCACTTTAAATGTTAATCTCTTCTAgaaacatcctcacagacatCCAGCAATATTATTTAATAAGATATCTTGGGGCATGGTGGCTCAAACTGACACACTAAAATGGCCCATCACACCCCGGAATAAGGACGGAGAGTCTGATCGATGAACAGCAGGGAGATCAAGAAGTGAATATATCATCTTGAAGTCATGCAATGAACAATGAACGAAAGGACAAAAGAGAAGACACAGGTCAAAGGAGATCTTAACAAGGGGAGGACTGAGGcaaagaggccagaggacatTTCGAGAAGTATGTATGCTTTACTTTGGCAGTTTTGGTTACAATTACTTGTTTGTCTGGACTGAGAAAATTTGGAGGGAGTCATGCTAGA…
>MSTRG.16191.1
gtgtgtgtgtgtgtgtgtgtgtgtgtgtgacctgtaattccagcttttCAGGGAATAGAGACAGGAGGTCCCCAGAGAAAACTGGTTAGTGTGGCTAGCAAAAACAGAAAGTTCTGGGTTCACCAGGAGCCCCTGCCTCAACAAGTAGGGCAGAGTGACCTAATATAAACTCAAGCTCTTCCATACatgtatgcacgcacacacacatgcaaaaccaGTGCACAAATTCAAACGCAAACATATGCACAGAAGACATTATGAATTCCTGTAGGTCCTATACCTGAG
>MSTRG.162.1
aggagacatgAGCAGGTGAATATAAAAAATATCTTATACTTTAAGGAAACTATATTAATAAAGTTGATCACTATTATGAATGAAAGATTTCtcctttatacatttttattctttgtagaTAATATCACAAGACTCTGGTGAGGTATTTTGAACTCATCCATGTACACAAAAACGCTATCTGCTGGTTTACCTTGCTTTGTGAAGGCAGAACATCTTCTCTTGTAGGTCTTTGAGCTGTAGTGTGCCCTCTCAGACAGTGTCCACTCATAGGGGATATAGACGTCATTTGGGGTGGAA
>MSTRG.16201.1
GTTTTCTACTGCCTTTGTGAAAGCACCACAAACTCAGTGGCTTAAAGTAACACGAATtagggcttgggggagggggggggttgctgataggcagaggaggagggtttGAATCCCTGTCACCCAAGCCCATGCCCAGTGACTATGAAGGCCCGCCTGGAATTCCAGCCTCTAAAGGCAAGATCCCCAGGGCAATTTGTCTAGTAAGAGGAACCATATCAGGAAATCCTGGCTTGATTTTGAGGCCCTG
>MSTRG.16218.1
gggaagaaagcaagcaagttATGAGATGGCACTCATTCTACAGACAGGGAAACCAAGGCTGAGAGAAGGGTCAGTCTGGTCCAAGGTCACTTGGTTGTAAGGATTAGCCTCGTTATAGTGATCTGAAGAGTTTCCCCCTAAGcacagctttccagaggcagCCTTGGGTTTTCATTCGCTGGAGGCTGCTCCCAGATAAGCTGGGAGGTAAGAAGGTGACCTGGTAGCTCAAGGGTCACCAGAGGCTTAATACTCAGGGGCCTGTTAAGCTTCTTTGATACCTAGCACCCACCTACTGAGAAGGGCTGGCCTCTAG
>MSTRG.16232.1
gaaatattcaacatAGAGACATTTAGGGCAATGTCCAACAGGACCGGAGACAGACAAGAGGGTTTATGGGGCTGGAGGAAGGTGTCCAGCGGGGCTTAACACCTAGCAGAACTCTTGGGGAGGAAATGTCAAGTAGAGCCTTTAACTGGCAGTGCTATTGAGAAGCATCAGCAAAGGCCTACAGTGGGTGCTGGGGCTATGTGGGGTGTCCTGCAAGGCCTGGTGCCCAGCAGTGTTCATGGGGCAGTGGCAGGGTGTGCTCACATCCAGTAGTGTATGTGGAGTGGAGATGGTGTGGCAGCTCTAG
>MSTRG.16238.1
GGAAAATGGAGTTTCATTTGGGGTTTGGCAGAAAGGATGCAGAATTGAAAGAAAACTAAGGGAAGAAAGACCAGAGGTTGAACTTTGACAGACAATGGATGCAATAGGGTCTCTGTTCTCAGAGCTCACTGATTGTAAAGTAGGAATGTAGGTTTCCAAATTATTCACAAAGAATCCTTCCACCAGGAAACACTACAAGCTGACAGACATTGTCTACACCAGAGTGGCACTGGTGCAAAATCCTGTGACCTGCATAGCCATATGTCATCAAGGC
>MSTRG.16240.1
GACAATTCACGGATCTGGGCAAAAGTGACTGGCCAAAGTGTGAGCTAGCagaatgggagagagaggagagccagGGCACTAAAGGCTGAGCTTGCCTGCTCTGAAAGGCTTGTCCTGATCTGGAGGATTgtggaggagagaaaagatggtaaacaaGATTGAAAGTCCTCAGAAAATGTAGAGATGTTAGGAAGAGTATGGTAGTGGTGAGGGCAGGTAGATCTGTCAGCACCAAGTGTCATGGCTCTCCAAGAGGAGCCATTTTACACTTGAGTGGGGATTCACTCTGGGGAAGTCCTGAGAAAGTGCAAATACTTCACCTTGCCTTCTGTTCTCTACCAGGAGGATGGAACTCTGTCTATGAGCCTGAGGGAAAAGTCTATTTTCAGAATGAAGTCA…
>MSTRG.16244.1
GGGGGTGTGGTCTTAGTTATGTATGTACATGGAATGAAAAAATATGCTTACCAGCAAAACTTTTAAGGATTATATCAAATCCAGGAAGTTCTCTTATCATCAGAGACATGGAGATCTTCACAAAGCAAATTGCCCAAGTGATTCACAGACTGTCTCAATATCTGATTTTTAAACAATTCATGGAAATCAGTTTCAAAAGGGTTAGCTCAAGCTcttgatcacacacacatactggatAAACACAGAGATTGGTCAATATATAGACTGATACAATACAGAAAC
>MSTRG.16246.1
CACACATCTGTGGGTAACCACCAACCTAAGCTCTTTAAGTGAACCCTATACACTCATTGGTTCCCAGAGTGGATCCTGTCTGCCTGTGTCATTGGGAGCTAAGGAAGAAGGGTAGATATTAAGTCTCCCCAGGGGAAGAAATACTATTGACACCTAATCTGGTAAgcttttacttcttttaatatgtcAGGGCAGGAGCTGTCCAGTGGGACCTTACTCTACCATCATATGTGTGTCATTACAGGAGGAGGAATGTCCAGGAGGACCTGATACCTATAGCTGCATTTCAG
>MSTRG.16256.1
ggtgggagaggggttgGAGGAGCAGCAGACACAACtagatgcagacacacatagCCCAATATTAGGCACGGCTTGGGGAGTATTGTGAAAGAGTTGGGGTAAGGATTGAGGATAAGGGTCAAGTTCACCACCAGATGACCTAGTTGACATAGTCAACTATCTGGGGCACattggggctcacagagattgaataACCAAAGAGCTTGCAGAGGTTGGAAATTGGTCCCGTACACatgtagcaggtgtgcagcttAGAGTACATGCAGGTACCTGAAAATATGAGCAGGagttgtctctgattctgttgccagCTTTTGGATTCCCTTCCCTCAGCTGGACTGCCTGGACTGATTCAGTGGGACAGGATGCACTGCTTCCAGTTGATTGTTGAGGctgggt…
>MSTRG.16257.1
CTACAACACAACTAAAGTGGTTCTGACAAGATGAGAAGGCGGGTTAGGGAGTCACATCAGCAGCAAGACTAGGAAAACTAGGCTGTACCTGGGTGTTGGGGGAGTAGACAGGAGCAGCTCTCCTGAAATCATGCCTGAGCacactgtctctacctctgtAGCCCCGGAGTGAAAACTTAACCTCAGTTATAACAGGTCAGTTACCAACTGTCTCAGCAACCTCGCACCAACTGTAACTCCTGGTCAAGACCTAGTTGGTCACATGTCCAGAACTTGGCCAATCAAACTGGCTAGTGATCCAGGACTCTCCTGATTGGTCACCCTGAGGTCA
>MSTRG.16265.1
CGGGGAAGCCCACTGtttggagaagtttagggtagggatGGATTTGAGAAGCACTGGTAAAAGTCAGGATGGATCTGAAATGTATAGTGATACAGAGGGAATCTGGAGGCCAGCGTGTGCCTTAGTATTCTTATAGGCATCACCATTTGCTCCTTCTGCCAGCCATAAGGGAAATAGCTTCTTTTGGTTTGTGGGAACCAatttcacaagttcctgaggaaaGTTGGCTTTTGTCTAACCATCAGAATTTGGGAAAATGGAGTTTCCTTTGGGTCTGATGACAATATatcaacaacaaagcaaagcaaagcaaag
>MSTRG.16267.1
CATGTCTGTGGAGGTATTATCTTAACGAGGTGGGAAGATCTGTCTTCTGTGCATGATAATATTTCTTGGTTGAATCTTAGACTTTAGACATGGACAAATAAGATTCATTGCTCTTTATTCTGACTGACTCGAAGCTTTGAGTTCCTTCCACTCTGATTTCTCCATCTTTATCACAAACTgtgaaacaaaataaaccctttgtttcttaaattgcttttgttggggtattttatcacagcctcAGTAAGACATTTTTGTGGGAAAACcaggatgtcttaatt
>MSTRG.16272.1
ggaagttgtacagacatcattttcaactTAAAAACTCTTGTTACAAAGGAATCTCTTTTCTTGGGGGGAAATAATTGTCTCAGATGAACAAATCATGTGTTTATTGAAGGCCCCTAATATTAActgtgaaaagaaaatttaactcAGTTCAGAACTAAGCCACCATATAGATGAAATCAAAGCTACTCTTCTTTTTACAGTGTAAAGAAAACATCAACACAGCCCTG
>MSTRG.16278.1
CTGGGAGAGTAGGAAGACACAGACATGTGTGGAGATGTCATCTTGGAATCAACTTAGTTGCATGATGAATACGAATTAATctttaacaacaataacaacaacaacattaattagaagtagaagaaaaagaagccagttCTGCCTGTTTTACCCTTGCAGGTTTCCCAACCACCACAGCCACAAGCCAGTGAACCTTCTGTTCATTATAAGTTACTCAGACTCAGGCATTCTGTTATAGCAGCAGAACATGAACTAAGATGCCTTGAGTCCTTGAGACCCTTTGTCTCAGGACTTCTGCCTTGAGAAGCAGAAGTGCAGGATTTGATACACAATTGTCCC
>MSTRG.16288.1
CTcgggggaggagggatgaggcTGGGACTGAAGGCGGTTCAGTTCCAGCTATGCAAGATGAGTGCATCCTGGATACCTAATGTCCAGATGTCTGTCTGTAGCTGGTGCCCGCTGGACTGTGCATTTGAACATGACTGAGGGAGGCTATCTTAGATGTTCTTAccacagacaaagagacagcaACCACGGGAAGCAATGGATGCGATGACAGGCAATTATTTCAGAATGTACACGCACACCCATCAAAACATGGCATTGCACAGTCTAAGCATATACAATTTTTGCCAATTATGTTTAAGTAAACCTCAGAAACACACATCCTTGGAAAAATAGAAGTTTAGCCCAGGGTAGCATCGAAC
>MSTRG.16295.1
agagaagagagagagagagagagagagagagagagagagagagagagagtggattTTCTCCTTTCTACTGGAGCGTTCTCCAGGTGGGTGGTGAATATAGATCATTCAGTGTTAATTTTTGAACTCCTTAAAGGACGTTTTTGCTGCAAGGGGAAGCTGCTTGTTTGCCAACGCCAAAGGCTAGGCGAGGGGCCGGCGTTTTGCGCCTCCCAGAGGCTGCATTGAGAACTGCAGGTGTCGGCCCT
>MSTRG.16297.1
AGGAAGGTGTGGGTGAGGTGTTCATGACCCTGGTAGATGTAACCTTGTTAGGCAGAGCTCAGAATGTGGACGGCGTCAGGAGAAGATGGGGACCCAGAAGCCAGTCACGCAGAAAGCATGTGTAGGCCGGGACAAGCAAGAGCTATAAAACAGAGCAGAAAAGCACGGGGAAACCTTCCACAAGACTAAGGGCTAACGACCAGGCTATATCAAAAGTCTTGTGCAATTAATAACAAAAGACAGCTCTGCTAAACTATAGGCAAAGCAAGACCTTGCCAGACATTACCTAACTTGGCAGCTACGGGGAAGCCAAGGCTTTACCCACAAAGACAAACTCCAGCAGTAGGGAGAGTGTCCTGCCTCCCTGGCAGGtgacacagagatccaccagttcTTGGT…
>MSTRG.16300.1
CTTCCAGAACCTTGGAGAGCTTACAAGTggctataccactgaagaaaagattTCTCCTAGTGGTGATTATATTTTCTGATATTCACAGAGAGGAGTGGGGCCTCGTGAACCCCTCTGCGCTGGTAAAACACTGATGGGCCCAGCTCAATTCAAAGGCAGACCATGTCTTGCTCAGAGGACAGTATTCCACAGCATTCTTGTTCACATGGAGTAACTTTTATTGCTCTGGGCACCAGACCAGAAAGGTCTGATCCTTTCAGAGTACTGCCTACTGGAGAAGTGTGGCCCATCAAACAAAACCACTTAATCGTGTT
>MSTRG.16306.1
AGGAGAGAGAAGCCTCAAAGAACTCGGAGGAACAAGGATGATTTGTGACATTTTTAGGTTTTCAGGAAGTTCCACAGAATAAGATTTAGTTTGGCATAGCCTACGTGCCAAGAGGACTTACCTTACAGTAGTGGGGAGAAAGCCCTCAAGGCCACAGAGTGACATGGCATAGCCTACGTGCCAAGAGGACTTACCTTACAGTAGTGGGGAGAAAGCCCTCAAGGCCACAGTGTGACtcttaagtgtggccttattccaacaaggtgtggccttgttggaatgtgtgacctggttggaatgggtgtgtcactgtgagtgtgggtataagatcctcaccctagttgcctg
>MSTRG.16307.1
cggggagggggaagggaggggagggggagggagaaaaccTGTTAAGGATTCCACAAAGCCAAATGAGCAAATGAGAAATGGTGGAGAGTAGATTGTGCAATCCAGAGCCAAGTTACCTTGGGCCACTCTTAGTTCCAGCCATTCCCTGCCCACACCATGTGTGACTAATACCCTTGTAACTATCAAGACCTTACAACACATCTTTAGCAGATCTAGGCATCTTTAGCAGATCTAGATTTCACTAATCCAAAAGCTAAGGATGCCATCAGAGAGCACCTGAAACCTGCAGATCAGTGTCCCAACCCTGCTCGGCTGAA
>MSTRG.16308.1
GAGTCACCTTGAGCCTTACAGATGCCCTTTGAAGACTTGCTTTTCCTATAGTGTCATGCAGAGGTAAAGCTCAGAAGCCCTGACTCTGAGACCAGATGTCTGAGCTTCCACCCCACTTACCCTACTCCCAAACTGGCAGGGTTTTCTGCCACAGCATCAGAGGCTACAGAGGCATCTTGTGTGCTTGTCCCTGCGCAGATGTTTTGGACCGGGTATGTGTGGGTGAAGGGTAAAATAGCAAAGCCATGAAAACTTTGAACTTTGGTG
>MSTRG.16309.1
ggagagcaggccctgaatCTCacttgggcagcacagtggagttgATTCTGATGGCAGGTGCCTGGGTGAGCCAACCCCATTGGTGAGTATGGGAGAGCCTGCTCTGCAATTTGTGTGCTGTGCTACTGCATGGGCAAGGGACAGATGCTCTCCCTTTGCCATCTACTGaaggcaggagagctggtcctgGGCTCATAAGAAGAGGAGAGCTGTCC
>MSTRG.16320.1
GGAAAAGACACGCTTAGCTCAGGCCATGAGACAGTCCCACTGATTAGGTCTTCAGAGGCCCTGGACTTGAGCAAGGTCAGGAGCCATAGACCAGCAAAGGGCAATCACAGTCAGGGGTGTTGGCAGTAGCTGGTTCTCTCTGGACAGCTCTAGAAACTCACACCCCGACTTCATCACATTCTGTCCATAGTGCCCTAGGCTCATCTGCCTGGGCCATTTGTGCCTGTTGGAGAAGGACAAGCTTTCCAGGGAGTGACATAGACATAGGTCTGCCATGCAGGCATGTATTCATGGGCACCCAGAGGTAC
>MSTRG.16325.1
GGCCCCCTGCTTCACGCTCTGTAAAGGCATGTTTTAGCATCTCTGTTTTAAGTGCTTAGATGTTTCAGAATTTCAAAGATGAGTGCCGTGTGCATCTCTGGTTCTTCCACCTCCCGTCTCTCAACAGAGCTGCACTGGACTTTTAGAGCTTTGAATTTTTTTGACTCCTGTACTAACTACACTTTGTAAGTAAGGCAATTTGGACTTCAAAGGGTACCCGAGTCTTGCCTGTTATCTATAGGTGCACAGACCTTCCTGGATTTTTCTTCCGTCAATACTGAAGTCAGCTGCCTTATATTGTCCTATTGCTGAAAAG
>MSTRG.16333.1
AGAAGACAAAGCACAAATAACTCACAAGGACAGACCTCGAGGTCCCTAAGGGACACGGTTGACTGTGGCAAGCTATTATTATACAGAGGTATTGGTATACAGGCAGAGCATCTGCTTTCTCTGCACATTCTCAGTTTTGTGTTCTCCCTGGAGATGAACTCAgtggacagggagggagagggctgCAAAAGTCCAAGAATAAACCGTCCTGGGTGAACTTTTTCCCACCCATAAAGAAGAACTGCTGGAAGCATGCACGCTGGGGTATAAGAGCTAAGCTGGTAACCTGTCCCCTGAATATCTTTGACCAAAACCACAGGAATCTAGACTGGAG
>MSTRG.16338.1
CAGATATGTGGAGGAGATGTTATAGAATGCAAAACTTTGGACGGAGTGTGGATCGAACGAGCAGCTATGGGTAAAGGGGGGAAGGCTGCACATATGTTCAAAGGCAGTTCCAGGAATTCTCTCAGAGTATAAATAACAGACGAGAGCAGTGGTGATGACGAGGAAATTTCCAGCAATTAAGATGTGAATCTTCAGACTGGGAAGGCCTGCCAGTGCTCCAGGAGGGGAAATGAAAATAAGCTCACATCTGGAGCATCATGAAAGCTCAAGGGAGGAATCAGATGGGTAAGGGGAATCCAACCATCACCAGGCAGAGAGGACaagcatgtcttagtcagggttactattgctgtgatgagacaccatgaccaaagaaggttcgggaggaaagggtttatt…
>MSTRG.16340.1
GTTTTGGCTGCTCCATTTTTGAGATGCTAGGCTTCGGTTTGATATGCAGGAGGGTAAACATTTGTATCTCCTGAAGCTCTTATTGTTGAAAACGCGAATTTAGAACCATGATGCTGTCATTTGAATATTCCCCTCCAACACTCACGTTGAAATTTAATTGACATTGTTAAGGTATTAAGAGGCAGGGCCTTTGCCACAGTCTTTTGCATGAAGGCCCAGTCCTCATAAAT
>MSTRG.16347.1
CTTCTCCAAGGGCACTAGCTTATAAATATGCAAGTTTATTTAATAGGTAAGATTCTAGACTGAGAATTCCACTGCAGGCGATTACTGCTTCAAGATAACTGCCAAGGGAATTCTCTTCCCGCATTCAACCACAAAGGGGCCATGATAGGGAGCCAAGCTACATCTTGAGCTGGCAGAAGAGCTTGGTTCCATCCACTTGCTAATAGCTTATCAGTCAAAATCAGAGTTGTAAGACCAAGGTTGCAGGGAGTCACTGGGGTCAAGCAATGTATGGCAAAGCCTG
>MSTRG.16348.1
CTCAATAAAGTGGAGCACCATCCACGAGCCAAGGAAGAGCAGATCCTAATGGAACTTGTTTGAATTTAGCTCCCGGGGGGAACTGAACCGATTCTGGGAAACAAAGTTCACACCACAAGGAAGAGCTCTGAACAAGAGGACACTTCAAGTAGCATTAAACAATTCGGTGGGAAAGATCACTGGTGAACGGGAACATGAAAGACCACTTGATGACCTCGGCAGTCACATGCTAGATCCAGTTGTCTCTGCAAGTCACTACCATGATTTCACAAGCGCAGGGCCAGCCTGCCTGCTGACTCCTTCTCACTTCCCAAGGCAGAGGAACAATTGGAGCCTTGATCTGCCTAATCCGAACCAGTAAAGCTGAAAAACAAGTGGAGCAAGGCAGAGAGCTCTCCC…
>MSTRG.16349.1
CTAGAATTGAAAAACAAATTATAGGTCACCAGAAGCAGGCTCAGGGGGAACGTTAGGTATCCAGGCAAGACACAATGGAAGGTGGTATTTGGCAATGATAGCATGATGTAAGGCTGGAAGAGAGAGACAATCCAAGGTAGAGCCCATGGCATGTCCGATGAATGGAGCCTTCAGTTTGGGTTTGCCTGAGCTGTCGGAGATCATAGGTAGACAGATGAATCTGTAAACAGAGCTTCTGTGGTGGGGGAACCTGGACTCTGTCTGACACAGCTCAGACTTAAAGTACCTTTTAGATATGATGGCAAGGATTCAGGAGGCAGATAGGTAGAGAATCGTCAAATTCAAGAGAAAGTTCTAAACAAAAGTTTGAGATGTAGGCAGATCCAGTGTGTGTCTTAG…
>MSTRG.16357.1
ggagggatgaggAGAAGGGGGGGCTGCACCTGGCATGGGCTTTGAAACCTCAGACGCCATCCCCAGTGAGAGACTtcctccgacaaggccacaccttctgttcCTTCTCAGGTAGTGCCATTCCTTAGTGACTAAGCACAAGAGctttgggggccattcttattcaaagcaccacaataaaattaagagaaaaaaattacagtaCTTGGCTTTGTATTGTCCTATCAAT
>MSTRG.16364.1
GAGGCCCTGGGTTGTTGATCAATAGCTACGAAAGCAAGAGGAATGAAGCTGAGGTAACTCAGCAGCAGCCAAGCAAGCGCTTGTCTGCTCTGTGTGAGGTCTGCCTTCTACATCCAGCATCAAGGCTTTTAGACAGATCAGCAGGATCTAGGGATCTCTTGTGCACCTCGCAGAGCACAGGTAATCATGAGGTGTTTCACACTGAAAATCCTGTTCAGGCCATAAGGATTTTGCTGTGTTCTCACTGCAACAAAAGTTAAGTATCTTTAAAACTGGAAATAATTGATAGGATGCACCAGGGGATAAGGAAGAAGATGGTGGAATCTTCTGAAATAGCTGAGTCCTGAG
>MSTRG.16371.1
TAGGGCTCATCACTTCTGGCACTAGAGATGCCCCTAAAAGTCTTTTTGTCACTACATCTGTGAGTGCTGGGTTTGTTTCCCACACACGGTGGCCAGCGGTTTAGGCAAGCTTGTGTCCAGTGCTGGATGAGGTGTGCTAGTTCTGTCTTCTAGGACTGTGGGCCTCATTCTTACCTCAGGCAGTGCAATGACTACCTGACTCTGAAGGCGG
>MSTRG.16372.1
GGTTTCTTCTATCTGTTGGTTCCGTACCTGGTGTGAAGTGACGTGTGTTCTTGTCTCCCAGGAAAGGTCACATGACAGCCTTTAAAGTTAAAAAGAACATGTCTATGAGACCAGAAAAGATTGAGTCACAAAGTTACAAAATTGGAAGACCGCTAGTTAAAAGTTGCAAATATTTGGTTGGCAAGGGTGAGACAGTGGGTAAGAGAGAATCAGCT
>MSTRG.16382.1
ctttgaagccagcctcagctatacAAGAATTTGAGGTCAAACAggctactaaaaaacaaaacaacaacaacaaaaaccgcgAAAGTAATTGCAATGTGCAATGCGAGTTTGGCATACAATCTGCTGTCACAATACGTATATTAATTACCAAAGAAAAAAGCAGGCTCCACCTGTACTGTACTGAGTAATCAACGGGAACCTAACCAATAATGGGACAAACTGACCCTCTGCTCTAAGAACTAGAGAAAGAGCTC
>MSTRG.16387.1
GATGATTTCTCTCCCAGTTTCATGTAGGCTAAGGGACTCAGGAAGAGGAGGTCTCTCAGATAGAGGCTTAGCAATTGGGAGATGATGAGGCCACAGTCAAGTTCTGGCCTCTTACCCCTGTCCTTGCATCTGTGGAGTATTGAAGGAGCAGGGACTCTAACGGCTAAGGGGAATGTAGTCAGAGCAGAAAtgaaatacacaaagaaaaaaggCAACATATTGGTTTAGGTGAAGAATTCTACAGTAGATGGACTTCAAACATGGTTGTTCATGAGCTAAGGAAAGTCACCAAGaagatattgttt
>MSTRG.16391.1
aacaaaaccaaccaaccaaaacaaaaacaaaaaacaaaacaaaaacaaaaaacaaaaaacctctactCTACAGACATTGGTTACACTTCATCCCGCCACCTTCCCTAGAGTCCCTGTCTCACACGCAAGCACCGTTAGGGTGATGGACATTGAGATTTTTGCCCTTAACACATAACTAGAAAGGGCAGGCAGGTTTAATCTCAGCTGCTTGAATATAAAACACTCTCCTTAGAGCTCCCAATGAAGCAGAAGCGAGAAGCCATTTCAAAACCCCTGCTGCACAGAGATCCTCTGTGAAGCCCTCTTGGGAAACCCTGAGCAACTGTCCTAAGACCAGACGCTGACGCCTGACCGGAGAATACTGCGGACTGTGGGAGGCAAAC
>MSTRG.16393.1
GCCAGAGAGGCATCTAGAGAAACAAGTACATTAAACACGACCAGCAGCCTGAACCAGCCATGGGGGTCGGGGGagcagtgagagaggaagagaagagagaggaccaGGAGcagaggagcaagagagcaagcatcTTAAACGTCAGAGTTGGTTGAGGAAGAGAACCCAAGCTCCTGGGCTGGAAAGGAGCCAGGACTCTGGTACTGAGAGGACCCAGAGGCCAAGCAGACACTTTGGTATGCTAATAGACACCACAGCTAGCCATTCGTTTGTTTGGGACCTGACATTTTGAAGAAGAATGACCCCCAAGAGGTTCTGA
>MSTRG.164.1
TGGAAATCTACATGTCAAAATAGTAAAAGGATGCAAAGGACATTGCTGGTCTTACTGATACTCTGACATATCCTGGAGAAATGGTGAACTTGAAGGTAGTTCAACAGAAATTATTCAGATTGAAacatacaagaaagaaaaaagtgcatGTGTGAGCAGATCATCCAGGTGCTGTGAGACAGTGGCAAGTGCCACAGCGCAGGAAGACTCAGAACcccagaggagagggaggaaggaaggaaaactggTCAGCCCAAAGTATAGCTGTACAAAACCACTCGTAGACTCTCCTGCAGGGAAGTAAATAAACTATAGCTGTGTCACTTCTCCTTGCTCCTGTCATCTCTGCCTCCAGTTGTTGTTTCAGATTGCAATGGTGTTTCTTTGTGCTCCTTCCC
>MSTRG.16402.1
CGAAGATCTTGGATccactggaactagagttatggatggttgtgagtcaccatatgggtgccaaacacatgcatgcacacacacacacacacacatgcgtgcatgtaTACACTCAGGGTccggggagagaaaaaaaaagtctagcatGATCCACGTGATCCACCAGTCAACAGTCTAGCCCCTCAAAAGTGTCCAGGAGGAAGGAGGTGTCTAGCTGGAGGACCTGCTTTGCAGAGAGCTCACCTCAGAATGCCAGGACCTCTCTTCTCCCGGTCCTCCACGGACTCCACTTATTAAATTCAGTTCTTGGGGTCCTTGATGAGCTGACAACAGGAGCTAGACCCTACAACACAGATTTCATTCCAATCCTGAGGTGTATCCTGAGCCCTTGCTAATTAA…
>MSTRG.16406.1
gagggagggaagggaaggaagtctTTGCGAGACTGTTAGGAAATGACCTCAACCTTGTACTTCAGAATGGAAAAAGCCAAGgtgctgggatgtagctcagttggtagagtgcctgcctagcatacACAGAGACCTGGATTCGGTTCCTACCCCTGCATAAACAAAAGCATGTGGACCCTAAGTGGGTGTTTgcagtgactttaaaaaaaag
>MSTRG.16407.1
GGAGAAGCCAAGGACTGGAAAGAAAACTAGAGTTGCCAGAGCTGTGCCAATAGATCTCAGGGGCCTTGGCAAGGGGTTGAGTATCTGGCAAAGGGTGGAAGGTGAGGTTTTCAGCAGCAAATGTCATGATAGCGCATATGTTTGGAAAGAGTCCCACAGAGCTGCCTGGTACGAGCTGGCAGTTTAGATGGAGCTGGCAGGGGCACATGGGAGATAGAAGGTGGAGGCTTGGATTCTTGAGACCTTACTCCAAGCTGGTTCTGCCTGCATTAGGGCTCTCAATCTCTGGCTTTAGCTTTTCTGGAGCCAAGACAAGGATCA
>MSTRG.16408.1
AGTAGCTTGCTTCTGGGCTCAGGGCATTTGTTGTGCCTTTTAGGACTCTAGAATGTAGTGGCTCCTTCGTACGCTTTCAAGGCCCCTTATAAAAACTAGGTTTGGCTCGGCCTTAGCGCCATCTTCTTTGAAACTCCTGCGCCACGAGAGGGAAGTGGCGGAAGAAGAGAATGCGAATGAATGCGCAGGCTGAGGcgcaagagaagagaagaaagaagaggcagaggtCCAAG
>MSTRG.16454.1
gggaaatcCTACTGAGCTAGGACTCAGACTTTTATGGAGAGGAAGGAACGTAGGAGAGTCAGTAAATGTCTACCCTCCTGGCCCCATGAACACGAAGAGAAGAAAGAGTCTGAGCAATAGACTATTTACCTCAGCACAAAAGCCGCCTCCCGCCCAGCacctcccctttttctttctaGCCTTTCTGACAGAAATACACAGCGGACTGAATGTGCCTTCCCACAATAGTGTCCATCATGAAATATGGGGGGGCAGCAAAGGGAAGACAAACTTTAAACACACCTGGCACAGCTGGTCCCCGCCTTTGTGCTCAGAATGGCCTCCAGCCAACTGGCTGCCCTGTCTCCATTCA
>MSTRG.16464.1
GGAAGTGCAAGCTGGAGATGTCCACCCAGTCAAGCCACTCGTGGTCATGTAGGAAGGGGTGGGCAGTGGTAGGAGAAAGCCTGGATCCACTATGAGTTCACAGGGGCCTCAGGCACACAGGAAGCATCCTCTGTGGTCAGGTGTAGCCCATGTCAGTCAGGACACATGGCTCTCTGGGTGGCAAACAGGCTATGGCACTTACATGGCCAAAATCATTTGGTTGCTTCTTGTCTCCTCTACCAGTGAACATGGGACAAATGTAAGTAAGCCATAGTCCTGCtcagagagaagacaggaggaagaggcag
>MSTRG.16469.1
AAAATGCCCAATTGAATAAAACACATCTTCACCTTTAATGCCTTACTGGCATCTCTTGCTCCATTGTAGGGCACATTCCTGCATAGAGACAGAAGCCTTCAGAGAGATGAAGAGTCTTCACGGTGGAGGACACCGAGTTCAAGCTTGCGCAGTTGGCTCAGGCCCTTTGGTAGTTTAGACTGACCTGATATGTATGTATGCTGCCACCAGGGGTGGATACTACTGAG
>MSTRG.16479.1
GGAACATTGGCAAGGACTCAAGGCTAAAGAGATATTTATACAACTCAAGTCATACTCACATTTGTAAATTATATGTAGAAACATGTACGAATTGTATAAGAGTGCATCTGCTTTTGTGTCTCCTCAAAGTTCATGAAGTGACCACCAACTGTGGTGTGTCTACCCTGGAACCTGGGTAGGAGACACAGTGCATTTCCAGTTAAATGCTTGGACCCCAGAACAAAATGTCTGGGTTGATGCCAACTCTTTCCCAGCTTCAGCACCCTTGGCACTGTCCCCATGGTGACTCGTTAC
>MSTRG.16480.1
AATGTGTCTCGTATGTCTCTCACATCAAAGTGCTGAGTTAATTTTTCCTTCTGACATCTTAGTAAGTAGCTAAATGTCTGTGTTGTGCACAAGTTTAGTAGTTACCCAATAATTAAAAATCTTACActattggacacacacacatacataggcacacgtacatatacaaatacatgcacatgtgttgcCATTTCATTTAAGAGAATGGAACAAACCAGATATCAGGAGTAACTCACAGTGTTAGACATATCCTCATGTCTAGCTTGACAGCAAGTCAGTCTCTTCATAGCATCTGTCAAGTCAGGCTCCACAGTGAGTTGTCATCACTTCTCC
>MSTRG.16482.1
gatggagcctaggtcctctgcaaagcaggaagtgctcttagctgctgcatCACTTCTCTAGCCtctaattattaaatatatttttttaaaaagcatattattGTAGCATTAAATTGAATTTTGGCAATTTCTATCTTTAGTGATTCCCACACAGATGTAGCCCTCCCCTCTTATCCCACAGGTCATGGGTAATCAGTCAGGCTTCCTCTCTGGCTTAGACTGTAATCTTT
>MSTRG.16496.1
caagaggtGCCCAGAGGGTGACGGGAAGGCTGAAACAGTGTTTGTGGATGGAATGACCTTCCTGCACAGAAACTCCTAAGGCttcaccaccaacaaaaactaGAAAGCAAGTTCAACCCTGCCACAGAAAGTAAGATGGGTGTAAGAAGGCCAGTTCTGTTCTTACACACTAGTCGTGAACAATCCAAAGGCTGAACATTTCAGAGCACAGGTTCATCTATGGAGGCGCCGGAATAAAGGCAGCATCAAGAAGAACAAAACACTGAGGGACCCGTTTAACGCATACGGAACTTACACTCTGAAAATTACAGATCATATCTGAAAGAAATAAAGATCTAACTCCGTCAGAAGACTTCCCC
>MSTRG.16507.1
CTGTCTCCATGGCAACACAATGGCAGGGAGTCCCCAGGATCTCTGATATTGATTGCTACTTGTTTTCTGGTCCCTAGAATGGCTGAGTCTCAAACAATAGACCCTCCTCAATATGGTGGCTAAACTGTATAGCACTTGAGATATGGGGCATTGCATCTTCAAAACCAGCCTGCCACACTGGTTGAGTCACCCCACACTAGATTTAAGGCCTGAAGGAAGTGTGGTTGTCTGTGACTAGGACAAGCCCCAGCCCAAAAAGCTCAAGTTGGTACTGCAGGCCACTTCTGACTATGCCCTCCATAGCCTTTCTGTTCTGTCATCTCGGCCTGACGATTCCCAATGAGCATTCTCTCCTTGGACTACAG
>MSTRG.16517.1
AATTTGAAGTATATACAGTGCTTCATAGGGATTGACACAGGAATAGTGGGAGCTTCAATGACCTGCTTTTACAGTTACATCTCCCAAATAAAAACTAAGCAAATAAACATCAGAGCTAAAATACATTATGGAGTAACTTAACAGAAATATACAGGACATCGCACCCAACAGAccaaaaatacacatttttaaaaatctcatcagGATATGATACCTTCTCTAAAACTAGTATCACAGGACAAAACctcaacaaca
>MSTRG.16519.1
aacaaacaaaaaccagtctCTGCCCTCCATGTCAGGCCCTCACTCAGTCTCAcaaggggtgggtgggagagaaaTAGCATGTTCATTACTATGGGTGTCTTATGGGTGTCATGAAACACCTGACAAGAAAACTTGGGAGTACTTCTTTTGGCCTAATTTGAAGAGTCTATCATGGCAGCAGGAGGTTGAGCTAGCCACTCAACTGtttgcagtcaggaagcagaaat
>MSTRG.16542.1
gcggtttATGTTCATATCCCTAAGTAAAAATGGCGGCGCAAACAACAGTTCTCTTCACACTGACAGCTGCCATGAGAAGCATCCTGTACAAACAGTATTTGCTACTTACACCAAGCCTCCGATGAAGGCACGCATGCGTTCTTGTCACTGATTTGTGCACATCATCTTGGAGACTGCAGGCTCAGCAGGGCCAGGGTAATGTTTGGACGATAGGAGGTCCCACCTTACCCTCGAAACTGTGGTGgggttggctcagcagttaagagaatgtcctgggatgctggagagatggttcagcagttaag
>MSTRG.16547.1
gaagatctctatcAGACCCTGCAGCTCCTCCCTGCCTGCAGCACTGGCTGGCTGGGGCGGGTGGCGGGGTTAGCTCTTCTCTTTACCAACTTTTTCTTCATATGCTGATAAGGCCTTCTATCCTACCCTTTAGCACATGCATGGTTCCGAAAAGGAAAGCAGTCTCTCTTCTCATGGATGTGCCTAAGGTTCTGTTGGGAACAGCATGAAGGAGACTCAGCCTAGCCCTGAGGCCTACTCTCTGTGATTGGCAGTGGTCTTGAATAGTCCTGACCAGCCTGTGATAGGATAAGCTGTCACTGTCAAGGCAAtaaaacagacagatagacagatggacgggcagacagag
>MSTRG.16558.1
TTGTGATCTatgatcagaagacagctttgcAGGAACACTGCTGTAGCACATTTCAGCGATATAAAAagtggtggtgtgtatgtgtgttggcctCAGGTCTGGGCCAGATGCCAGGTTAAAACAGCGTAGCTGGGTGTCTTGCACGGGCCACGTCTATACAACACACCTGTGCATTTATCTTCATTCTCTAAGATGCTACTGTAGCCAGTCACCCACTGCACAGCAACAGAGCTTATTATCTGAGAAACATTTCTAAAGGCTTATAAAGTGAGTATTTTTTTCATAATTCTATTTGGGGCTTCCCTGGATGCACTATATAGGtaaagctggcctcaagctc
>MSTRG.16562.1
actaCAGCCGCTAATTATCCAGGAATAGGTCAACACAGACAGAGCTCCACTTCAGCTAAGTGGGGCTGGGAGAGGCCTGTGAACCACCAGTacctcttctcccctcttttaTAATGGGTCCTCAATTACACAAGAAGTGAttcactgtcctgaaactctgcgATGTTGCCTTGTTTCAGAGAGCTCCATCCCGCTAAATTCTCCAGGGGTGACTTGGGGCTTTTGGCTCTCCAGTCCTTTTGCTCACTGCACCATCAGAACACTGAGAGGAGCTTTCCTCTGAGGGCTCTGCCCCTC
>MSTRG.16563.1
ggggagggggagggggagagagagtcagCACAGGCCCACTCATTAACTAAACACACAGCTGAGGGTCCTCCCTGggaggaagctgaggagaggCTGTGAGGACATTCCACTAGAGGGGTGAGTTGCTGGCATTTCTAACCACCATGGCTGTTGGCTGAGAGACATTCCTACATTTTAGTTCCCCAGGATTTAAGGTCTACTTGTGCCCATGAACTAAGAAATCCTTCAGAAAAGTCCCATAGGCATCCTGCAGTGAGGGCAGTAGCCATGAGGGGAGGGGGTCGGAGGCAACCACAGCTCCCTGAAAAAGGCTCACCCCAGTGCAACTTTGTC
>MSTRG.16564.1
aaaaaaaccaaaaaacaaaaaacaaaaacaaaaacaaaacaaaaaaagacatttaCCATATTTAAGCAAAAACATTTCAAGGGAACACTCCAAAAATACAATACGGGACAGCCGGACTCTGAGCACTAGggaataaaagaaactctaccaCTGCTGTCACTGATATTACCCTTAGAGTTGCCAAGTGTTCCCCCACATACCACCCAtctctttaccctctgagccacaaGCAATGTGAGGATATGAACCCCCGTTGAAGGGACACACACTAGAAGTGATACCCATAGCGGCCTATGCTGGGAACTAGCCATTTCTTCTCTCCTGTGTGCTTCGAGATGACATGTAGACCTGCCTCAGTTTTgcccaggaagtgggtgtggct
>MSTRG.16565.1
gCCAGCCTTCACGGAGAAACTGCAGGAAAACACCTCACCAGCCTTCACTGAGAACACATCTTTCTGATGATCAGTCCCTGGAAGAACCATTAGTTGGAAAGGGCTTATTCCTTTCCTGGGTTTCACTGCCCCCAAACAGGTCTGCTAAACAGATTTCCTGCATGTGTTATTGCAGGCCTAATGGAATTTTTCAGTGGAAACCCTGGTCCATTTTCAGTCCTTTCCTTATGAAATGTCATGTCTATCCAAGCCTGATGAACAGGGAGGGGCGTGAAAACTCCAGGTGTCTTGACAGCTGAGACTCAG
>MSTRG.16580.1
CTCGGAGTGAATACAACCAAGCACATTTGTTCAATGAAGATGAAATTGAAGAATGATGTACAGAGCTCCTGTGTAGAGTAAACCACTGGAACTTGGTGTGGGCAAGCCTAAACTTGTTCTTACTGGATCTGGGTCAGAGTTTGAACACTTAGGATGCTACTGATTACTTAGCCTTCTCTTTCCACCCTTCACTGGTATACTACACCAGAGATTCTGAGGTTGAAATGTTGCCATTTCTGAAAG
>MSTRG.16587.1
TATCACTCTCCACCAAGGGCAGTCAGTGATGCTGTCATGGAGAAAAAAGGAATAGGACCACTGGCTTGGAACATCAGTCCCTCTGCAAATTTGGGGTATTGTCTGAGGAATTATTAAGTAGGACAAACAGAAATGGATATTCTCCCTGGCTAGGAAAACAgctgagaaaaatagaaaaataacaactCAGAGACTTACCTGGAATGACTTAATACTTTCAAGGGCATTTAAACGGTAAGctaagagaaagcaaaagaacaATCTGTTATGCTCTGGTGTCAATCATGCAAGTAAACTCATAATATTCTACAGTTAAAATGTGCTGGAGGCCTAT
>MSTRG.166.1
cagaggggaaactaggaaggggagtaacatttgaaatgtaaataaatacattatcaataaaaagttaaaagaaaaaaagaagtgacatacatatgcacacacacagatgtatggATGAATGTATTCACAAATGCACTGGTGAGGTGAGAAATCTAGCAATTCAGATGTTGTAATAATTCAGAAAAGCTTAGATCTTGATGAGGAGGCCCAAGTGATCTGAAAGTCCTTATTTCTGTGGTAAGTGTCATGAGGGGGATGATCAAGGCAATATAATGCACATACATGCTATACATTCCACCCAGATGTGGAGGATAACAAAGGAAGTGTC
>MSTRG.16600.1
AATAAAGCCCAGAGttttataaaataacaataacacaCAGCAAGATAAGGAGAAAAGAATCAAGCCAAGAGAGTGTTAGGTTTCTAGAAGCCATGAGCTGAGAGCATCCAGTACAATTGGAGAAAGTTGCAAGGCCAGTGATCATCAGGCTTTTGGGCCTCATCCAACCCTGTGACCCACCCGCCTGAGCTGTAACCCCTCAAAAGCCAGTTATGCCCCCCAGCAGAAGATGCTGTCCCTAAACCTGTAGCCTTACTGTGATATGTGATGCACCTAATCTGGGGAAGACTTGATACCTAGGGCCAGGAGAAGCAATGG
>MSTRG.16614.1
GATAAAATTAATTCTGCGGAGGAGGGAGATCCAGCAGGTAAAGTAGGTTGGAATATAGTAGTCTTGGGTAGTCCTAAGGTAATAGTCTGTGGAATACTCGGCTTTCTAGGATATGAGGAATGTAAAAAGAGATTGGGGCCTATAGCAGCCGACCCTAAAGATGGGGTGTTTTTAAGTAACTGGATTTTGAAAGTTACTCCgaaatctttttcatttttatagataCGTAAACCCCACTCAGCTCCTTGTGTATATtcccaattaaattttttttcttgcgTCAGTAAAGGAGATCTCTAAGGTGTTGCACCATCCTTTGGAGGTCTGGTTGGAACTAGCACAGGCAGCATAATCTGGCCTGCTCC
>MSTRG.16637.1
GGATGCCATTCATTATGGAGCACTATTGTTGGCCAGCACGGTTTCCTACGTGGGAAGGTGAAAAAACATATCTGTATTAGTAAAGGTTTTCCAGATGAACAGAATTCAGAGCATGAATCTCTATGAGTATGCAGAAAGTGGAGAGATAAGAATGGCTCACAGAATGAGGCCCCACTAGTAAATCAATGACTGTACCAATGGAGAGTTGAAGAAAACAGTAGTGCCTATATGTCTCAGCTGGTATTCAGCATGTAACAGAATTCCACAGATGGAGCCTTAatgccagaaaaataaaaagaccttGCAA
>MSTRG.16639.1
GTTCCAGAGCaggtacagagacaggtaggAATTGGCTGGGTTCCTGCTGTTCTCAAATCTCTGAGATTCCAATGTCTGGGCTCACTTAACCTTCCCAGTACTTAACGCTTGTCGGGTAGTACAGTCCCACATGCCCcacaggtgttttgtttgtttgtttgttgtttttggtttgttttcttttttggagtTTTTGGTAGTAAAGTCTCATAGACCTGCAAATATTAAAGGCTATTGCCAATGCTATTGgagctcccaggagtccaggttagttgacac
>MSTRG.16645.1
gagatttcctcTCATGCACATATTTACATAGTCATTCCGGCCACATataatcaagatgcagaactcttctCTCACCCAGCCACCCTTCCATCTTCCCCATTCCATTCTCATCTCTAGAATCAACCCACTGGTCTACTCTACACCTGAGTGACATTTTTCttaaggtatttttattttactctagGTGTACGGGTGTTTGcctgtgcatatgtctgtgtccCGTGTGCATGctggatgcctgtggaggccagaagaggttatcagatcccctggaactggagttgcagaggatgtgag
>MSTRG.16681.1
CAGAATCAAGTGATGAAGGGGCAGGGAGAAAACTGGCTCATCTAATCGGGTTGGAGCAAAGAGTGGGAGATGGGAAAGTGTGTATAAAGTTGCCCTGAGAGTTTCTCAGTGCTCAATTGAAAGCAGACCCAAACAGCCAGTAGGCATGCCAAGGAAGGCAGTTCATTTCCAAGGCCCAGCCCAGCACTGGCTTAGAATCTCCCAGGGATGGCTTTTCTCAGGCCAACTGTCCTG
>MSTRG.16682.1
agctcACCAGAATAATCTTATTTTCAGGTGTACACTCATAACTACATCAGAAAAGGCCCCTTGACATGTAAGATAACATGTATGGGTTCCTGGATTTAGAGACACAAATTCCTCTTGGGGATCATTATCCTGCCTACTGGAGGATCTTATTTGTATATACTATATGCCTATTCAACAAAGAGATCTCCATTCTTTGCAGATACTACTAAGACTAGTAGACTATTTTCAAAGGAGTGCTATATTAAGAGTGTCACTTGTTTGCAAAGCAATAGGAAAAGCTTTATAAAGAGAAACATTTAGGAATATTGATTTAGCTAGTAACAACAGCCTGAATAAAGGGGAGTAACTGCAAAAAATAAAGAGTTAAATAAATTTTGGGGGGAGGCAGGGATTTTGAGA…
>MSTRG.16689.1
gggaagtgggaggggatagtggagatagcaagagagagaacagaacatAGAGAGCActaggagagagcaagagaacagGAAAAGAGAGTAACAGGTTATAAAGGGGATGAGGAGCTGGAGGGGACATGGCAGGCAGGAGACTAGGTAGAgactgagggagcctggaggcctATGCATCACAGAAACATGTCAATGGAGCCACACGTCCCTtctgaggaatgctggcttttatcttACTGCCAAAATCCTCCTATAGTCCAGGTTGAGTTGGGCCTAGACTCAATTTTGGTGCCCTTTTGATCAGTGCCCTTTTGAGGGAAACTGGG
>MSTRG.16710.1
cagggaagCAATGCTACAGGAATACAGGACAAGGGAAGGAAGTTTGCTTTGACATTATCTAAGACATTCTGAGTGCTCCCCACACAATACTTTTCATATTCCTCTTACCAACCTTTTCAGGCAGCGAAGCTGAGACTCAGGGCTGTGAGGGAGTGGCCTTGGGGTCACAGATAGCACATTCATGTATGTCTAAGAACACAATGTCACATTCTAAAGAGCC
>MSTRG.16719.1
GTGAGGATTAAGGAGTTGAGGGAACCCAGGCTGCTCCCTTAGGTGACGTGGAAGCAGATCTGAGCATCTGTATCTCAGGGCCATGATCAGGACATCTTTTGCTGGGTGGGCAGCTTTGTCCCTGTGTCACCCAGAGCCGTCCACACCATCGgacattgttttattttgctcttgAGATGCGTGGGGTGTAATAGTAAAACAGACAGAAGCCAAACCTGCTTCTCCACTGAagctgaaagactccgagaggagcccctcgctcaggcctcaggacaatagcggacacccaagaactcac
>MSTRG.16743.1
aaaaaagaaaaaaatgccaaatGAGAGGGAGATGCAGGGGGAAACAGATCAACAGTACCAAGAACACATACAAGAAATTGTATGAACAACTACTAACTACAAAATTAATACACAAACTGAGTGTATTTGATCATGTCGTTAATGCTAGAGTAACAGACAGGTGTATATCATTGAGCTGGATTCCAGTGTGGTCTATGCAACTAGTTCCACGACAGGAAAACTTTTATATTAAGATCCTCATTCCACTGCAAATATCAACCAAGGAAACAAAAGTGATAGAACTCACAATTCTTTACTGAAGCTAATACAAACAATTATAAATTCACTGCAATCCTGTATTCATCTTCCAGAAACATGAAGTATACCAGTTTAAACTACAACAttaataacattttacta…
>MSTRG.16755.1
GTCGTCctgcttccttatctggctctgcacttagCCTGCTAGTATCATTTGGAAAGTTCCTTCAGAGGGAAAAGGGCTAGGtggccttgaatttattttggattataCAAAACCAAACCCTTGTCTCCACTGAAGTCCACAGGGAATCTAAAGAAACTACAGGTGGCATAAACCAGCTACATTTCCACCCCTCTGACTCCGGTGTACACTGGCTGACTCCTCTGTGC
>MSTRG.16758.1
ctggctactattttatgtttaaaatccATTTAGGCCATCTTTGCTATCTGAGAAAATAATACATGAGAGGGTGCTTGCAGGAAATCAGGCAGAAAACCATGATATTGTTTGTGAGGAAATTGCCCTAGGCAGAAATGACAGTGAATGGTGAGCTAGTAAATGGTCTAATAACATGCTTATGCCTTTAGTGTGATATTTCCCCTGATCATGACAAGTATTTTTAACTCTGAAGCTTCACCTCTGTGGTCCTGAGTCTAAACTTATCTGAAAAGCACACATATTGCTTTTGTCCCTCAGAGCAGGACTCCTGTCTCTTCAGCCCATTG
>MSTRG.16762.1
agaaaagttattagagTACAGGGGAAGTAGATTACTTCAGCAATAGTTCCTTGGGGGCAAGCTTGAACTTCTTGAGCAGCAATTCAGTCCTAGAGCAAGCACCAAATATAACTTAGCAGCTACAGACCAGTCCTTTAGCCAGGAAGACACCAGACTTGAACAgacagctacagtccagtcctttcagcaagcagacagaATGCAGctatagttc
>MSTRG.16794.1
GGAAGAGCTCACAGACCTGTGTGTATTCTTGTGACTTAAAGTAAACAGACCTGTGATAGAAAGAAGCTTGAGCCTACTGTGAGGCACATCTCTGTCATCTCTGCATTTGTGAGGGGGAGAGGGCAGGACCCTCTGGTCATCCCCTGCTTCATAGCAAATTCGAGgccaatgtatatatataatcctggcacttgggaggcagaggcagatggatttctgagtttgaagccagcctcatctacaaagtgagttccaggagagccagggctacacagagaaaccctgtcttgaagaaaaaaaaaaagccaaaaaaaaaaaaaattcaaggccattgTAGGCTGCCTCAGGCTGTGTCAGAAAACATTTAAACATGCTTGATGGATGTGAGAAATACTCTGT…
>MSTRG.16804.1
ATTTAAGTCCAGCAgatattttgaacatttatttttggagtttcttAAATATGGATTTGGAGGTCCAGAAATCTGACTCAAGACAAATATTGCTACATCTGTCTTTGAGTCACTAGACATATTTATCTTCCTCTACTCTACATTTTTATTGTCTTTTACGTGGCTCTCTTACTTTATGGACATTGTTTACATATTTGCCT
>MSTRG.16807.1
TGTCATGCTTAAGACTTGTGCAGCAGCAGTAAACCAGACTAAATGCCAGCACACAGAGGGCATTTAGCCACAAATTTCCACCACTTTCAAAGGTCTTATGGGAAATGCAAAACTACTGAGTGGGAAGGTTCAAGGTTCTCAAAGTATTGTCAATAAGTTGATCACTCTCCAGTGAAAAGCCACACATATGAGAAAATTAGAAAGGACAAATTGGCATTTGTGGGG
>MSTRG.16828.1
gcaaGCTCATGTGTTTATAAGTTAGAATACAGAAAACACTTAAATAGATGGGTAAAAGATTAAGCTATTGACAGATTCTAGGCTGGTAAGTAGATGATAGATTGACGATCAGTAGGCAAATTGGATGACAGGCAGGTTGAAGGATGATAAGCAAACAGCTCACTCACAGTACACTGCAAGTCTAAAGATAATTTAGCTGTAAGAAGCACTGTGGTTATGGAACTTAAGGCCTAAATTTATTAGCATCGGCATTCTCAGTATTTCAGTTTGTCCACTGAAATGAGTGGGACAAGATTAAAAGGAAATGCAATCCTTTGGTGAGaacaattttgaaattttttattaaagTTGAGTCATATTCAGTGAAACATTCCTGGAGCGAAGGACCAGGGTTTGCAT…
>MSTRG.16845.1
ATTAAAGAAGGGGGTCAAATTGTAGACAAGATGATCAGATTGAACATGTAACTCAGAGGGTAAGCATGAGGTTCTATGTTAAAACGCCTAGACCCACATAAAGCTGAGAGAGTAATATGGATCTGAAACCTCACTGTTGCTATGACAAGATGGAAGGCGGAGACAGAATATAAAGAAGTTCACTGGCCTCCTAACCTAGTGTACACAGGTCTGAACCACAGAGACCCTcactcaaacaaggtggaaggaaagaattaaCTGTTCCCTTGTCTTCACATATGTGTATGCCtgttcatatacacatgca
>MSTRG.16846.1
gtgggactgggataagaggagggaagggggctaTGATCCGAATGTAaagggaataaaaaaataaagaaaagaacatgTTTGTAAAAgattaagaataataaaaatgcaataacataaaacaaaaacacaataaaagatTATTTCACATACATTAAAATGGTTAATGTGAAAAATAACAAGTGTTTATAAGGGGACCCATGCGCACTGCTGGTGGGTTTGTAAATTAATAAAGTAGCTATGGAAAATTCCTTAGGAAGCTAAAGTAAAACTGCCATAGAGTCCATTAACTGGACCACTGTAATATGTCAAACTGACTTGGCAAATGAATGCAGAAGGAAATCTGATTTGGCATGTTCAAC
>MSTRG.16847.1
GGGGAAAAGACTCTTCCATAGAGTGGatggcaccttctggtggcagccagTAGACAAAGAGGTCTGAGGGAAAAGCAAGGCTGAATACCATGGCTTGTAGATCAGTGGATCTATTTCTCCTGCCACCATCTTCTGATAACATCACTGTAGACGTTCTGCAGTTATGACATGGACTGAATACCAAAGGTCTTCAGAAACCCAACAAGTCCTTAAAGATTAAAGGGAAAGATTTTAG
>MSTRG.16848.1
ggaagaggggtgggggagactaGGAAAAGCTACTGAGAAGAGCAAATAGCACATTTGTCAGCCATGATCTCCTTGGCCCAAGTTTCTGCAGTAATAGCCCGTGTCCATAATCACATGATTGGATCAGGGAATCTTCCATGTCCAAGCTGATGCAGGATGGGGAGGCTAAAACTGATGTAGCAATTGGACCACCCAGGTCATAAGACCGCTACACCACCATGTGCAAGCCAAAGCCCTCACCTGCCATTACTCTCCGCAGCTCTGGGGACACAATcttaagactagcctggtctgcTTT
>MSTRG.16849.1
caaaatcaattaaaattgTCAGTCATGCTTAACACTAATCAAGAGAGAACGCTTTTCAATCAATGTATTCAAGTACTAAGCAACGTGAATTTCGAAGAACAATTGGGCTTCTACTCACAGAGATTAAAAGGAACACATAGATCAAtgtgccagaaaaaaaatcactaaaggcCTGGATTAAATACCAGGTGACATGTCAGCATGGACAGAGGAAATTCTACATGGTGGCACTCCAGATGGGAGCTGTAAGCAGTTAATGACCTCTGTGAGGGAGGATGTTCCCCAGGGATGAGATCCCACACGTGTTGTCCAATCCCAAGAGGCAAGCCCAAGACACATGTGCATAAGAGCAACAACAAAC
>MSTRG.16850.1
GGAACATCTGCTTTGTCCCATCACCACAGCCTGGTCTGTATGGTCACATGGATATACTACTTGATGGGCTTGTGCTATAATGGCCTGCTCCTCCCATGCCCTCCCCAGAGGGAAGTGATGACTCATCTAATGCACAAGGGGAGCTTGCCTCTGCATGAGGTAGTTTATACCAAGTGACAAGGAGGACAGGCTGCATATCCATCAGCCTTCTTCAACATGCAGAAAACTTACTTCTTGCAGAAGGACAGTTTCACGGGTTCCTGTGAGATCAT
>MSTRG.16851.1
ttccagcTCTTTTCATTTTGGAAGGATCCTTAAGGTTCAGGGGAGGGGGGGGTGTGTTGTGCTGTGATGTCAGTGTCCCCTTTGTGGCTGAAGGTCCTTAAGACTCACGAGGGTGGGGAGCTGTGATGTCTAGGTTCCATTGGGAGCTGTGATGTCTCGGTTCCATTCGTGGTGAGCACCTTACTGAAACATTCTCTGTACAAGGATCAGCTTCACATTTCTGCCTTTGCTGACCTTGGCTGAACGAAGAAACTTCTCAGATGGCTG
>MSTRG.16862.1
GAAGGGTACATGTGAAGGGTATTGTGAAGAATTATCATCTAAGTCACGAGTGCCTCCTGAGCACCCTGCTCGGAGGCTGGCAACCCTTCCTGCTTAGAAGGAAATTCGAgaggagatgtctcagtgagGGTTCTCAAGAGAAACAAACAATACTTAAATGGGTTGTATATTAGACTGGCTTACATGATGTGGTCTAGATGACCCAAGGGCTATCTTCACAACCTAGTTGTTGGTTAGGCAGCAAGGCACATGCTTCAACAGTCACATCTGGCCCCAAAGACACAAAAGCTTCCCAGGGAGCCTCTGATCTTCAGTCCACTGAAGTCCAAAGAATCTTTGAGATTG
>MSTRG.16863.1
CGAAGGGCCAGTGTTTCTGGAAGCTAATAGAGAGGGAGGGGCCTCGTGATGAAAAATGGATTGATTCCCGTGAGTGGCAGTTCTGCTGGAAAGGCATGCTCACCCTAGCACTAGCCTCAACCAGAATACAGATGGGACTCAGCCAGATCGATACCAGTGGCTTTTGGAGACGGATGCTTCTTGAAGGCCCAGACCCTAGTCCTGGCCTCACTGATGAGCAGCAGTTGACTCTCCCCTGGACTGTCCCACAATCCACCTGAGTCATCACTCTGCACTCACATGTGAGAAGTGGGACAGGCTCCTGGGGAAAGACCTGAGCAGACTGAAGGAGTAGAGAGAGTCAGAGTGGGCACTTGACCTGAGGTCAGTGGCTCCACACTCTCCTTTCAGCCCAGGCTC…
>MSTRG.16875.1
aaaagacctcTCCAAACTTGCCAATAGGCCAGTGTGAGAAGCACTTTTTTAATGGAAGTTTTTCTCTTCCCTGATGATCTTAGCCTTTGTCAAGTTGAGAAAACACCTAAACGGCACACACAAactttgagatagggcctcttgCGTGCAGTTTGGCTCTTTATCAACTGGGAAACTTTCCCAGCCTGGAAACATTTCCCTGTAGCACCTAGCTAGAAGTTCGCAACCAGTGCTGCCAAGCAACAGGGAGTTGAAGTGCCTTGGGGGCAGCCTTTCACTTGGGGAGATAGATATCCAGGCAATTTAaaactgcctcttcctccc
>MSTRG.16876.1
aaaaaaggcattgttCCCTGCTGTGTTATCCCACCAGCACTGGGGAACATCTTATATCTTATCTATTAGCATCTCCCACAGCTGATGTTGGCAGCTGTGTTTGAGATCAATAGTCTTTAAACTGCTGGACAAGAGTGATTTACCTATCTGTCCTTTCTGCAGGTTGTGTTGTTCAAACCGTCCACATATTCAATGGTTTTCCCATGTGATTGTGGTATTGCATTGCCAATTTCATCCCCAATGGAGCTACTCTATTTAAGTCAAATATTCAACAACAGTTTAATCACTTCACAGAGGTTTAC
>MSTRG.16878.1
gagagagagcaagcagagaACTGTGATACATATGAATTGATTTGAGAGGTTTTGCTTGGGGAGGAGGATCCCCACCAGGGAGATCTGATTGCTAAGGACCAGCAGGAACACCAGGAGGAACAGGCAGAGCCAAGGCCTTGGGCATAAAGCAGCTTGGCGTACAGTGGAGTGAGGTGGGGTGCTGGGGAGTTACTTCATGGGCAAGAGCCAGGCCCTTAATAGATATCCAGAGCAGGCTGGAGGCAGAGAATCTGCTTGCTCCAGGTTAAACCCTTGCTTCTGGGGATCTGGGATGGATGAATGAGGCACAGCCAGGACTCCAGGAAGGAACAGGTGGGAACTCAGTGACATATGATGCGGAGCACATCTTGGCTGTACAGAGATGCTTTGCTGTCATTC…
>MSTRG.16879.1
gggggaggtagcgAGACTGATCCACGGTGGGGAGGAGTAGCTAGCTCACTCTGTTTCTGTTGGTTTCTCTGAGCTCCTGATTGGCAGCACTGGGGCTCAGCACAGGCTCCTTGGAGTATCCTTGTGACCATGCCCAGGCTACAGGGTCTCAGTGCATTCTCCTTGGAATAACTCTCTGACCACGCACAGGCTGCAGCAGGTCTCCTATGCATTCAGCCTCGCATTCCTTTGCAATAGGTTTACTTCTGAAGCCATGTAGACGTGGTGTTGGCACTGGGTCCCTTGATGGGGATATCTTCCAAGGATGTCTTGGTGTTGAGATGGGACCAGGGAAGTGAAGGTGAGTATCAG
>MSTRG.16886.1
gggagagagagatcataAAATCACAcaataatgtatataaaaaaaagcATAATGTATAAGCAAAAGGTGaataaggtaaaagaaaaaaatgatcagaCAAAGCATTGtgagaccaaacaaacaaactcaagaaaTACCACTGAGTTTGTTATGTGTTGGCCATTTACAGCCGAGCATAGGGACACAGGGACTGCCTATAAGTGTAAATTTGTATGCCCAGTAAGACTCCACTAATTTTTCCTGTGTGAGAAGTTGGGGATTGTTGTCTATCCACAGGTGAGGGCAGGTGCAATATAAGGCTGGAGCCTG
>MSTRG.16892.1
GttaaatggaaggaaaaaagaggGGGAAGTAACAGGAGACAATCAGCACTAACTACATTTTACTGAATAGGGTATTTAGGAACAATACAGCGTATGTTGAAAGACAAATTATTGGACAATTGAGGAATATTAGCTTGCATTTGTCATAATGAAGGGCCAGTCCAAAGCCTGGTACACTGACTAAAAGCAGATGATCAATAAAGTAAGCCACCTGAAATCCCAATTTCCTGGAtctgaaactatttcacaagCTCTTGTAAACACACACCATGTAAAATAACACGTTAGACCGAGTCCCAT
>MSTRG.16894.1
aaaaaaaaaaaaaaccctgctacAAGGAAAAGGCCACATTAAATAAGATAGTCTCACTGGGCTATTCCCACTGGCTAATCTAACAGATAGTTCTGTAAACGAATATGTTAATCTTCAACCAAGTCATCACATCAAGCCTGTTGGACATTTTTCAGGTTCAAGTGGACCAGGCCAAAATAGAGATACTGCAGATACAGAAGAG
>MSTRG.16895.1
[truncated: 16,679 more rows]
