# Supplementary material for: Disparate macrophage responses are linked to infection outcome of Hantan virus in humans or rodents
Source: Nat Commun. 2024 Jan 10;15:438. doi: 10.1038/s41467-024-44687-4 (PMC10781751; doi:10.1038/s41467-024-44687-4)
Supplement: Supplementary file 5 — Supplementary Data 2 [file 41467_2024_44687_MOESM5_ESM.xlsx]

## Sheet: Sheet1
Suppl. Data 2: Protein Binding Potential of Murine-specific LncRNAs, Related to Fig.6
Lnc-RNA Name	start	end	sequence_match_motif	motif	PubMed_ID	exptype	annotID	GeneName	geneDesc	Species	domains	UniProtIDs
MSTRG.11443.1	406	411	GACAAA	GACAAA	18794844	EMSA	ENSG00000188529	SFRS13A	splicing factor, arginine/serine-rich 13A [Source:HGNC Symbol;Acc:16713]	Homo sapiens	RRMx1	O75494
MSTRG.11443.1	405	410	AGACAA	AGACAA	18794844	EMSA	ENSG00000188529	SFRS13A	splicing factor, arginine/serine-rich 13A [Source:HGNC Symbol;Acc:16713]	Homo sapiens	RRMx1	O75494
MSTRG.11443.1	230	236	ACCACCU	HMCAYCH	11564883	EMSA	ENSMUSG00000018554	Ybx2	Y box protein 2 Gene [Source:MGI Symbol;Acc:MGI:1096372]	Mus musculus	CSDx1	Q9Z2C8
MSTRG.11443.1	230	236	ACCACCU	HMCAYCH	11564883	EMSA	ENSMUSG00000030189	Csda	cold shock domain protein A Gene [Source:MGI Symbol;Acc:MGI:2137670]	Mus musculus	CSDx1	Q9JKB3
MSTRG.11443.1	409	414	AAAAAG	AAAAAG	15703440	genome-wide in vivo immunoprecipitation	YGL122C	Nab2	Nuclear polyAdenylated RNA-Binding	Saccharomyces cerevisiae	Znf_CCCHx7	NA
MSTRG.11443.1	263	268	UCCCUU	U(C)(3-4)WW	11278705	SELEX	ENSG00000165119	HNRNPK	microRNA 7-1 [Source:HGNC Symbol;Acc:31638]	Homo sapiens	KHx3	P61978
MSTRG.11443.1	384	413	AAAAGCAAUUAAAUAGUGAGAAGACAAAAA	AWAA(N)(2-24)AWAA	19457263	SELEX	ENSG00000131773	KHDRBS3	KH domain containing, RNA binding, signal transduction associated 3 [Source:HGNC Symbol;Acc:18117]	Homo sapiens	KHx1	O75525
MSTRG.11443.1	97	102	UAGGGA	UAGGGW	17925491	genome-wide in vivo immunoprecipitation	ENSG00000135486	HNRNPA1	heterogeneous nuclear ribonucleoprotein A1 [Source:HGNC Symbol;Acc:5031]	Homo sapiens	RRMx2	P0C7M2; P09651
MSTRG.11443.1	361	376	GCUGUCAUUUUCUGUA	GNNNNNNNNNNNUGUA	15607425	yeast three-hybrid screen	ENSG00000055917	PUM2	pumilio homolog 2 (Drosophila) [Source:HGNC Symbol;Acc:14958]	Homo sapiens	PUMx1	Q8TB72
MSTRG.11443.1	258	263	UAGGUU	UAGGUU	18684992	NMR	ENSG00000088247	KHSRP	KH-type splicing regulatory protein [Source:HGNC Symbol;Acc:6316]	Homo sapiens	KHx4	Q92945
MSTRG.11443.1	12	17	AUAAAA	WWWWWW	18258190	single RNA affinity purification	ENSG00000084072	PPIE	peptidylprolyl isomerase E (cyclophilin E) [Source:HGNC Symbol;Acc:9258]	Homo sapiens	RRMx1	Q9UNP9
MSTRG.11443.1	36	41	GGGUAC	KVVURC	20167602	SELEX	ENSG00000083896	YTHDC1	YTH domain containing 1 [Source:HGNC Symbol;Acc:30626]	Homo sapiens	YTHx1	Q96MU7
MSTRG.12697.1	184	190	UCCACCU	HMCAYCH	11564883	EMSA	ENSMUSG00000018554	Ybx2	Y box protein 2 Gene [Source:MGI Symbol;Acc:MGI:1096372]	Mus musculus	CSDx1	Q9Z2C8
MSTRG.12697.1	184	190	UCCACCU	HMCAYCH	11564883	EMSA	ENSMUSG00000030189	Csda	cold shock domain protein A Gene [Source:MGI Symbol;Acc:MGI:2137670]	Mus musculus	CSDx1	Q9JKB3
MSTRG.12697.1	69	75	CCGUGGG	CSSNSSR	16825284	SELEX	ENSG00000136450	SFRS1	splicing factor, arginine/serine-rich 1 [Source:HGNC Symbol;Acc:10780]	Homo sapiens	RRMx2	Q07955
MSTRG.12697.1	214	219	CAGUGC	CAGUGN	8021254	SELEX	ENSG00000122729	ACO1	aconitase 1, soluble [Source:HGNC Symbol;Acc:117]	Homo sapiens		P21399
MSTRG.12697.1	119	124	AAUAAU	WWWWWW	18258190	single RNA affinity purification	ENSG00000084072	PPIE	peptidylprolyl isomerase E (cyclophilin E) [Source:HGNC Symbol;Acc:9258]	Homo sapiens	RRMx1	Q9UNP9
MSTRG.12697.1	12	17	GGAUGC	KVVURC	20167602	SELEX	ENSG00000083896	YTHDC1	YTH domain containing 1 [Source:HGNC Symbol;Acc:30626]	Homo sapiens	YTHx1	Q96MU7
MSTRG.14108.1	36	42	CCCACCU	HMCAYCH	11564883	EMSA	ENSMUSG00000018554	Ybx2	Y box protein 2 Gene [Source:MGI Symbol;Acc:MGI:1096372]	Mus musculus	CSDx1	Q9Z2C8
MSTRG.14108.1	36	42	CCCACCU	HMCAYCH	11564883	EMSA	ENSMUSG00000030189	Csda	cold shock domain protein A Gene [Source:MGI Symbol;Acc:MGI:2137670]	Mus musculus	CSDx1	Q9JKB3
MSTRG.14108.1	174	179	AAAAAG	AAAAAG	15703440	genome-wide in vivo immunoprecipitation	YGL122C	Nab2	Nuclear polyAdenylated RNA-Binding	Saccharomyces cerevisiae	Znf_CCCHx7	NA
MSTRG.14108.1	71	100	AAAAUGAGUAUCAACAAGUGCUGGAAAAAA	AWAA(N)(2-24)AWAA	19457263	SELEX	ENSG00000131773	KHDRBS3	KH domain containing, RNA binding, signal transduction associated 3 [Source:HGNC Symbol;Acc:18117]	Homo sapiens	KHx1	O75525
MSTRG.14108.1	249	254	UAGGGA	UAGGGW	17925491	genome-wide in vivo immunoprecipitation	ENSG00000135486	HNRNPA1	heterogeneous nuclear ribonucleoprotein A1 [Source:HGNC Symbol;Acc:5031]	Homo sapiens	RRMx2	P0C7M2; P09651
MSTRG.14108.1	95	100	AAAAAA	AAAAAA	18258190	single RNA affinity purification	ENSG00000084072	PPIE	peptidylprolyl isomerase E (cyclophilin E) [Source:HGNC Symbol;Acc:9258]	Homo sapiens	RRMx1	Q9UNP9
MSTRG.14108.1	173	178	AAAAAA	AAAAAA	18258190	single RNA affinity purification	ENSG00000084072	PPIE	peptidylprolyl isomerase E (cyclophilin E) [Source:HGNC Symbol;Acc:9258]	Homo sapiens	RRMx1	Q9UNP9
MSTRG.14108.1	64	69	UAUUAA	WWWWWW	18258190	single RNA affinity purification	ENSG00000084072	PPIE	peptidylprolyl isomerase E (cyclophilin E) [Source:HGNC Symbol;Acc:9258]	Homo sapiens	RRMx1	Q9UNP9
MSTRG.14108.1	312	317	GCCUAC	KVVURC	20167602	SELEX	ENSG00000083896	YTHDC1	YTH domain containing 1 [Source:HGNC Symbol;Acc:30626]	Homo sapiens	YTHx1	Q96MU7
MSTRG.17008.1	415	420	GUUAGU	R(U)(1-3)AGU	11359897	SELEX	ENSMUSG00000054256	Msi1	Musashi homolog 1(Drosophila) Gene [Source:MGI Symbol;Acc:MGI:107376]	Mus musculus	RRMx2	Q61474
MSTRG.17008.1	220	225	CUCUCU	CUCUCU	11788707	NMR	ENSG00000011304	PTBP1	polypyrimidine tract binding protein 1 [Source:HGNC Symbol;Acc:9583]	Homo sapiens	RRMx4	P26599
MSTRG.17008.1	59	80	AUAACUGUUCAGGGGUAUAAAA	AWAA(N)(2-24)AWAA	19457263	SELEX	ENSG00000131773	KHDRBS3	KH domain containing, RNA binding, signal transduction associated 3 [Source:HGNC Symbol;Acc:18117]	Homo sapiens	KHx1	O75525
MSTRG.17008.1	377	382	CAGUGG	CAGUGN	8021254	SELEX	ENSG00000122729	ACO1	aconitase 1, soluble [Source:HGNC Symbol;Acc:117]	Homo sapiens		P21399
MSTRG.17008.1	257	264	AUUAUUUA	R(U)(2-5)(R)(1-2)(U)(2-5)R	9016658	SELEX	ENSMUSG00000003410	Elavl3	ELAV (embryonic lethal, abnormal vision, Drosophila)-like 3 (Hu antigen C) Gene [Source:MGI Symbol;Acc:MGI:109157]	Mus musculus	RRMx3	Q60900
MSTRG.17008.1	57	62	AAAUAA	WWWWWW	18258190	single RNA affinity purification	ENSG00000084072	PPIE	peptidylprolyl isomerase E (cyclophilin E) [Source:HGNC Symbol;Acc:9258]	Homo sapiens	RRMx1	Q9UNP9
MSTRG.17008.1	286	291	UGGUAC	KVVURC	20167602	SELEX	ENSG00000083896	YTHDC1	YTH domain containing 1 [Source:HGNC Symbol;Acc:30626]	Homo sapiens	YTHx1	Q96MU7
MSTRG.17008.1	259	269	UAUUUAAGGUG	UA(U)(2-3)RD(N)(1-3)G	18952820	EMSA	WBGene00004078	pos-1	pos-1 encodes a CCCH-type zinc-finger protein; during embryogenesis, maternally provided POS-1 is essential for proper fate specification of germ cells, intestine, pharynx, and hypodermis; POS-1's role in cell fate specification is likely as a translational regulator, as POS-1 is required, in posterior blastomeres, for positive regulation of apx-1 mRNA translation and negative regulation of glp-1…	Caenorhabditis elegans	Znf_CCCHx2	Q20667
MSTRG.1712.1	22	28	CACAUCC	HMCAYCH	11564883	EMSA	ENSMUSG00000018554	Ybx2	Y box protein 2 Gene [Source:MGI Symbol;Acc:MGI:1096372]	Mus musculus	CSDx1	Q9Z2C8
MSTRG.1712.1	22	28	CACAUCC	HMCAYCH	11564883	EMSA	ENSMUSG00000030189	Csda	cold shock domain protein A Gene [Source:MGI Symbol;Acc:MGI:2137670]	Mus musculus	CSDx1	Q9JKB3
MSTRG.1712.1	54	59	GAAGAA	GAAGAA	19116412	genome-wide in vivo immunoprecipitation	ENSG00000136450	SFRS1	splicing factor, arginine/serine-rich 1 [Source:HGNC Symbol;Acc:10780]	Homo sapiens	RRMx2	Q07955
MSTRG.1712.1	57	62	GAAGAA	GAAGAA	19116412	genome-wide in vivo immunoprecipitation	ENSG00000136450	SFRS1	splicing factor, arginine/serine-rich 1 [Source:HGNC Symbol;Acc:10780]	Homo sapiens	RRMx2	Q07955
MSTRG.1712.1	63	68	AAAAAG	AAAAAG	15703440	genome-wide in vivo immunoprecipitation	YGL122C	Nab2	Nuclear polyAdenylated RNA-Binding	Saccharomyces cerevisiae	Znf_CCCHx7	NA
MSTRG.1712.1	34	65	AUAAGGGAGCCCUUAACUAAGAAGAAGAAAAA	AWAA(N)(2-24)AWAA	19457263	SELEX	ENSG00000131773	KHDRBS3	KH domain containing, RNA binding, signal transduction associated 3 [Source:HGNC Symbol;Acc:18117]	Homo sapiens	KHx1	O75525
MSTRG.1712.1	112	118	ACAAAUC	ACDAAYM	7908267	SELEX	ENSG00000070756	PABPC1	poly(A) binding protein, cytoplasmic 1 [Source:HGNC Symbol;Acc:8554]	Homo sapiens	RRMx4	P11940
MSTRG.1712.1	213	221	AUUGAUUUA	R(U)(2-5)(R)(1-2)(U)(2-5)R	9016658	SELEX	ENSMUSG00000003410	Elavl3	ELAV (embryonic lethal, abnormal vision, Drosophila)-like 3 (Hu antigen C) Gene [Source:MGI Symbol;Acc:MGI:109157]	Mus musculus	RRMx3	Q60900
MSTRG.1712.1	61	66	AAAAAA	AAAAAA	18258190	single RNA affinity purification	ENSG00000084072	PPIE	peptidylprolyl isomerase E (cyclophilin E) [Source:HGNC Symbol;Acc:9258]	Homo sapiens	RRMx1	Q9UNP9
MSTRG.1712.1	62	67	AAAAAA	AAAAAA	18258190	single RNA affinity purification	ENSG00000084072	PPIE	peptidylprolyl isomerase E (cyclophilin E) [Source:HGNC Symbol;Acc:9258]	Homo sapiens	RRMx1	Q9UNP9
MSTRG.1712.1	1	6	AAAAAU	WWWWWW	18258190	single RNA affinity purification	ENSG00000084072	PPIE	peptidylprolyl isomerase E (cyclophilin E) [Source:HGNC Symbol;Acc:9258]	Homo sapiens	RRMx1	Q9UNP9
MSTRG.1712.1	296	301	AAUAAA	AAUAAA	20460131	NMR	ENSG00000084072	PPIE	peptidylprolyl isomerase E (cyclophilin E) [Source:HGNC Symbol;Acc:9258]	Homo sapiens	RRMx1	Q9UNP9
MSTRG.1712.1	331	336	GGAUGC	KVVURC	20167602	SELEX	ENSG00000083896	YTHDC1	YTH domain containing 1 [Source:HGNC Symbol;Acc:30626]	Homo sapiens	YTHx1	Q96MU7
MSTRG.1712.1	29	36	UGUGUAUA	(UR)(3-5)	11895477	SELEX	ENSDARG00000005315	celf1	CUGBP Elav-like family member 1 (CELF-1)(CUG-BP- and ETR-3-like factor 1)(Bruno-like protein 2)(RNA-binding protein BRUNOL-2)(CUG triplet repeat RNA-binding protein 1)(CUG-BP1)(EDEN-BP/Bruno-like protein)	Danio rerio	RRMx3	Q9IBD0
MSTRG.17453.1	9	14	GACAAA	GACAAA	18794844	EMSA	ENSG00000188529	SFRS13A	splicing factor, arginine/serine-rich 13A [Source:HGNC Symbol;Acc:16713]	Homo sapiens	RRMx1	O75494
MSTRG.17453.1	25	30	GACAAA	GACAAA	18794844	EMSA	ENSG00000188529	SFRS13A	splicing factor, arginine/serine-rich 13A [Source:HGNC Symbol;Acc:16713]	Homo sapiens	RRMx1	O75494
MSTRG.17453.1	105	110	GACAAA	GACAAA	18794844	EMSA	ENSG00000188529	SFRS13A	splicing factor, arginine/serine-rich 13A [Source:HGNC Symbol;Acc:16713]	Homo sapiens	RRMx1	O75494
MSTRG.17453.1	104	109	AGACAA	AGACAA	18794844	EMSA	ENSG00000188529	SFRS13A	splicing factor, arginine/serine-rich 13A [Source:HGNC Symbol;Acc:16713]	Homo sapiens	RRMx1	O75494
MSTRG.17453.1	300	306	CACAUCU	HMCAYCH	11564883	EMSA	ENSMUSG00000018554	Ybx2	Y box protein 2 Gene [Source:MGI Symbol;Acc:MGI:1096372]	Mus musculus	CSDx1	Q9Z2C8
MSTRG.17453.1	300	306	CACAUCU	HMCAYCH	11564883	EMSA	ENSMUSG00000030189	Csda	cold shock domain protein A Gene [Source:MGI Symbol;Acc:MGI:2137670]	Mus musculus	CSDx1	Q9JKB3
MSTRG.17453.1	97	102	GAAGAA	GAAGAA	19116412	genome-wide in vivo immunoprecipitation	ENSG00000136450	SFRS1	splicing factor, arginine/serine-rich 1 [Source:HGNC Symbol;Acc:10780]	Homo sapiens	RRMx2	Q07955
MSTRG.17453.1	166	172	CCCACCG	CSSNSSR	16825284	SELEX	ENSG00000136450	SFRS1	splicing factor, arginine/serine-rich 1 [Source:HGNC Symbol;Acc:10780]	Homo sapiens	RRMx2	Q07955
MSTRG.17453.1	138	143	AAAAAG	AAAAAG	15703440	genome-wide in vivo immunoprecipitation	YGL122C	Nab2	Nuclear polyAdenylated RNA-Binding	Saccharomyces cerevisiae	Znf_CCCHx7	NA
MSTRG.17453.1	305	311	CUUGGAA	SUYGGAM	8846295	SELEX	ENSG00000063046	EIF4B	eukaryotic translation initiation factor 4B [Source:HGNC Symbol;Acc:3285]	Homo sapiens	RRMx1	P23588
MSTRG.17453.1	164	169	UCCCCA	UCCCCA	15331611	NMR	ENSG00000197111	PCBP2	poly(rC) binding protein 2 [Source:HGNC Symbol;Acc:8648]	Homo sapiens	KHx3	Q15366
MSTRG.17453.1	101	116	AAAAGACAAACAAAAA	AWAA(N)(2-24)AWAA	19457263	SELEX	ENSG00000131773	KHDRBS3	KH domain containing, RNA binding, signal transduction associated 3 [Source:HGNC Symbol;Acc:18117]	Homo sapiens	KHx1	O75525
MSTRG.17453.1	45	50	CAGUGU	CAGUGN	8021254	SELEX	ENSG00000122729	ACO1	aconitase 1, soluble [Source:HGNC Symbol;Acc:117]	Homo sapiens		P21399
MSTRG.17453.1	106	112	ACAAACA	ACDAAYM	7908267	SELEX	ENSG00000070756	PABPC1	poly(A) binding protein, cytoplasmic 1 [Source:HGNC Symbol;Acc:8554]	Homo sapiens	RRMx4	P11940
MSTRG.17453.1	28	33	AAAAUU	WWWWWW	18258190	single RNA affinity purification	ENSG00000084072	PPIE	peptidylprolyl isomerase E (cyclophilin E) [Source:HGNC Symbol;Acc:9258]	Homo sapiens	RRMx1	Q9UNP9
MSTRG.17453.1	311	316	AAAAUU	WWWWWW	18258190	single RNA affinity purification	ENSG00000084072	PPIE	peptidylprolyl isomerase E (cyclophilin E) [Source:HGNC Symbol;Acc:9258]	Homo sapiens	RRMx1	Q9UNP9
MSTRG.17453.1	227	232	UGCUAC	KVVURC	20167602	SELEX	ENSG00000083896	YTHDC1	YTH domain containing 1 [Source:HGNC Symbol;Acc:30626]	Homo sapiens	YTHx1	Q96MU7
MSTRG.17453.1	152	157	UGUAUG	(UR)(3-5)	11895477	SELEX	ENSDARG00000005315	celf1	CUGBP Elav-like family member 1 (CELF-1)(CUG-BP- and ETR-3-like factor 1)(Bruno-like protein 2)(RNA-binding protein BRUNOL-2)(CUG triplet repeat RNA-binding protein 1)(CUG-BP1)(EDEN-BP/Bruno-like protein)	Danio rerio	RRMx3	Q9IBD0
MSTRG.17804.1	89	94	UUUUAU	UUUUAU	8665866	EMSA	XB-GENE-946172	cpeb1-a	cytoplasmic polyadenylation element binding protein 1	Xenopus laevis	RRMx2	NA
MSTRG.17804.1	75	80	GUUUAG	G(U)(3-6)(G/AG)	11333984	SELEX	FBgn0011666	msi	musashi	Drosophila melanogaster	RRMx2	NA
MSTRG.17804.1	97	125	AAAACCAUGCUGUUUUCAAAAGGUCAAAA	AWAA(N)(2-24)AWAA	19457263	SELEX	ENSG00000131773	KHDRBS3	KH domain containing, RNA binding, signal transduction associated 3 [Source:HGNC Symbol;Acc:18117]	Homo sapiens	KHx1	O75525
MSTRG.17804.1	26	41	GCAUCUCUGGUGUGUA	GNNNNNNNNNNNUGUA	15607425	yeast three-hybrid screen	ENSG00000055917	PUM2	pumilio homolog 2 (Drosophila) [Source:HGNC Symbol;Acc:14958]	Homo sapiens	PUMx1	Q8TB72
MSTRG.17804.1	17	24	AUUUAUUG	R(U)(2-5)(R)(1-2)(U)(2-5)R	9016658	SELEX	ENSMUSG00000003410	Elavl3	ELAV (embryonic lethal, abnormal vision, Drosophila)-like 3 (Hu antigen C) Gene [Source:MGI Symbol;Acc:MGI:109157]	Mus musculus	RRMx3	Q60900
MSTRG.17804.1	104	112	UGCUGUUUU	UGCUGUUUU	11342556	EMSA	ENSG00000138385	SSB	Sjogren syndrome antigen B (autoantigen La) [Source:HGNC Symbol;Acc:11316]	Homo sapiens	RRMx2; Lax1	P05455
MSTRG.17804.1	16	21	UAUUUA	WWWWWW	18258190	single RNA affinity purification	ENSG00000084072	PPIE	peptidylprolyl isomerase E (cyclophilin E) [Source:HGNC Symbol;Acc:9258]	Homo sapiens	RRMx1	Q9UNP9
MSTRG.17804.1	152	157	UCCUGC	KVVURC	20167602	SELEX	ENSG00000083896	YTHDC1	YTH domain containing 1 [Source:HGNC Symbol;Acc:30626]	Homo sapiens	YTHx1	Q96MU7
MSTRG.17804.1	16	26	UAUUUAUUGAG	UA(U)(2-3)RD(N)(1-3)G	18952820	EMSA	WBGene00004078	pos-1	pos-1 encodes a CCCH-type zinc-finger protein; during embryogenesis, maternally provided POS-1 is essential for proper fate specification of germ cells, intestine, pharynx, and hypodermis; POS-1's role in cell fate specification is likely as a translational regulator, as POS-1 is required, in posterior blastomeres, for positive regulation of apx-1 mRNA translation and negative regulation of glp-1…	Caenorhabditis elegans	Znf_CCCHx2	Q20667
MSTRG.17804.1	109	116	UUUUCAAA	UUUUCAAA	10617207	UV cross-linking	WBGene00006697	uaf-1	uaf-1 encodes the large subunit of U2AF, the U2 small nuclear ribonucleoparticle (snRNP) auxiliary factor and is a homolog of mammalian and fly U2AF65; UAF-1 has been shown to bind RNA and this binding is enhanced by UAF-2; the abundance of one alternative transcript appears to be increased during starvation and this transcript is retained in the nucleus; uaf-1 affects embryonic viability, based …	Caenorhabditis elegans	RRMx3	P90978; Q8MXS2
MSTRG.17804.1	36	41	UGUGUA	(UR)(3-5)	11895477	SELEX	ENSDARG00000005315	celf1	CUGBP Elav-like family member 1 (CELF-1)(CUG-BP- and ETR-3-like factor 1)(Bruno-like protein 2)(RNA-binding protein BRUNOL-2)(CUG triplet repeat RNA-binding protein 1)(CUG-BP1)(EDEN-BP/Bruno-like protein)	Danio rerio	RRMx3	Q9IBD0
MSTRG.18031.1	390	396	AACACCA	HMCAYCH	11564883	EMSA	ENSMUSG00000018554	Ybx2	Y box protein 2 Gene [Source:MGI Symbol;Acc:MGI:1096372]	Mus musculus	CSDx1	Q9Z2C8
MSTRG.18031.1	390	396	AACACCA	HMCAYCH	11564883	EMSA	ENSMUSG00000030189	Csda	cold shock domain protein A Gene [Source:MGI Symbol;Acc:MGI:2137670]	Mus musculus	CSDx1	Q9JKB3
MSTRG.18031.1	72	77	GAAGAA	GAAGAA	19116412	genome-wide in vivo immunoprecipitation	ENSG00000136450	SFRS1	splicing factor, arginine/serine-rich 1 [Source:HGNC Symbol;Acc:10780]	Homo sapiens	RRMx2	Q07955
MSTRG.18031.1	318	324	CGAAGCA	CSMMSSA	16825284	SELEX	ENSG00000136450	SFRS1	splicing factor, arginine/serine-rich 1 [Source:HGNC Symbol;Acc:10780]	Homo sapiens	RRMx2	Q07955
MSTRG.18031.1	21	26	AAAAAG	AAAAAG	15703440	genome-wide in vivo immunoprecipitation	YGL122C	Nab2	Nuclear polyAdenylated RNA-Binding	Saccharomyces cerevisiae	Znf_CCCHx7	NA
MSTRG.18031.1	387	392	ACUAAC	ACUAAC	20371350	genome-wide in vivo immunoprecipitation	ENSG00000112531	QKI	quaking homolog, KH domain RNA binding (mouse) [Source:HGNC Symbol;Acc:21100]	Homo sapiens	KHx1	Q96PU8
MSTRG.18031.1	397	402	ACUAAC	ACUAAC	20371350	genome-wide in vivo immunoprecipitation	ENSG00000112531	QKI	quaking homolog, KH domain RNA binding (mouse) [Source:HGNC Symbol;Acc:21100]	Homo sapiens	KHx1	Q96PU8
MSTRG.18031.1	248	253	UGUUGU	UGUUGU	20097654	NMR	YGL044C	Rna15	RNA synthesis	Saccharomyces cerevisiae	RRMx1	NA
MSTRG.18031.1	251	256	UGUUGU	UGUUGU	20097654	NMR	YGL044C	Rna15	RNA synthesis	Saccharomyces cerevisiae	RRMx1	NA
MSTRG.18031.1	136	141	UCCCUU	U(C)(3-4)WW	11278705	SELEX	ENSG00000165119	HNRNPK	microRNA 7-1 [Source:HGNC Symbol;Acc:31638]	Homo sapiens	KHx3	P61978
MSTRG.18031.1	386	402	CACUAACACCAACUAAC	NACUAAY(N)(2-20)UAAY	16041388	SELEX	ENSG00000112531	QKI	quaking homolog, KH domain RNA binding (mouse) [Source:HGNC Symbol;Acc:21100]	Homo sapiens	KHx1	Q96PU8
MSTRG.18031.1	176	182	ACAAACA	ACDAAYM	7908267	SELEX	ENSG00000070756	PABPC1	poly(A) binding protein, cytoplasmic 1 [Source:HGNC Symbol;Acc:8554]	Homo sapiens	RRMx4	P11940
MSTRG.18031.1	44	59	GGGCUGAGCAGUUGUA	GNNNNNNNNNNNUGUA	15607425	yeast three-hybrid screen	ENSG00000055917	PUM2	pumilio homolog 2 (Drosophila) [Source:HGNC Symbol;Acc:14958]	Homo sapiens	PUMx1	Q8TB72
MSTRG.18031.1	249	255	GUUGUUG	R(U)(2-5)(R)(1-2)(U)(2-5)R	9016658	SELEX	ENSMUSG00000003410	Elavl3	ELAV (embryonic lethal, abnormal vision, Drosophila)-like 3 (Hu antigen C) Gene [Source:MGI Symbol;Acc:MGI:109157]	Mus musculus	RRMx3	Q60900
MSTRG.18031.1	209	214	UAGGUU	UAGGUU	18684992	NMR	ENSG00000088247	KHSRP	KH-type splicing regulatory protein [Source:HGNC Symbol;Acc:6316]	Homo sapiens	KHx4	Q92945
MSTRG.18031.1	128	133	AUUAUU	WWWWWW	18258190	single RNA affinity purification	ENSG00000084072	PPIE	peptidylprolyl isomerase E (cyclophilin E) [Source:HGNC Symbol;Acc:9258]	Homo sapiens	RRMx1	Q9UNP9
MSTRG.18031.1	342	347	AAUAAA	AAUAAA	20460131	NMR	ENSG00000084072	PPIE	peptidylprolyl isomerase E (cyclophilin E) [Source:HGNC Symbol;Acc:9258]	Homo sapiens	RRMx1	Q9UNP9
MSTRG.18031.1	107	112	UACUGC	KVVURC	20167602	SELEX	ENSG00000083896	YTHDC1	YTH domain containing 1 [Source:HGNC Symbol;Acc:30626]	Homo sapiens	YTHx1	Q96MU7
MSTRG.18031.1	376	381	GCAUGC	GCAUGC	20167602	EMSA	ENSG00000083896	YTHDC1	YTH domain containing 1 [Source:HGNC Symbol;Acc:30626]	Homo sapiens	YTHx1	Q96MU7
MSTRG.19628.1	192	198	CCCAUCU	HMCAYCH	11564883	EMSA	ENSMUSG00000018554	Ybx2	Y box protein 2 Gene [Source:MGI Symbol;Acc:MGI:1096372]	Mus musculus	CSDx1	Q9Z2C8
MSTRG.19628.1	192	198	CCCAUCU	HMCAYCH	11564883	EMSA	ENSMUSG00000030189	Csda	cold shock domain protein A Gene [Source:MGI Symbol;Acc:MGI:2137670]	Mus musculus	CSDx1	Q9JKB3
MSTRG.19628.1	260	265	GAAGAA	GAAGAA	19116412	genome-wide in vivo immunoprecipitation	ENSG00000136450	SFRS1	splicing factor, arginine/serine-rich 1 [Source:HGNC Symbol;Acc:10780]	Homo sapiens	RRMx2	Q07955
MSTRG.19628.1	259	266	AGAAGAAC	RGAAGAAC	7543047	SELEX	ENSG00000136450	SFRS1	splicing factor, arginine/serine-rich 1 [Source:HGNC Symbol;Acc:10780]	Homo sapiens	RRMx2	Q07955
MSTRG.19628.1	2	7	AAAAAG	AAAAAG	15703440	genome-wide in vivo immunoprecipitation	YGL122C	Nab2	Nuclear polyAdenylated RNA-Binding	Saccharomyces cerevisiae	Znf_CCCHx7	NA
MSTRG.19628.1	50	55	UGUUUG	UGUUUG	20097654	NMR	YGL044C	Rna15	RNA synthesis	Saccharomyces cerevisiae	RRMx1	NA
MSTRG.19628.1	190	196	UCCCCAU	U(C)(3-4)WW	11278705	SELEX	ENSG00000165119	HNRNPK	microRNA 7-1 [Source:HGNC Symbol;Acc:31638]	Homo sapiens	KHx3	P61978
MSTRG.19628.1	190	195	UCCCCA	UCCCCA	15331611	NMR	ENSG00000197111	PCBP2	poly(rC) binding protein 2 [Source:HGNC Symbol;Acc:8648]	Homo sapiens	KHx3	Q15366
MSTRG.19628.1	1	24	AAAAAAGAAAUCCUUGGCGCAAAA	AWAA(N)(2-24)AWAA	19457263	SELEX	ENSG00000131773	KHDRBS3	KH domain containing, RNA binding, signal transduction associated 3 [Source:HGNC Symbol;Acc:18117]	Homo sapiens	KHx1	O75525
MSTRG.19628.1	218	223	UAGGGU	UAGGGW	17925491	genome-wide in vivo immunoprecipitation	ENSG00000135486	HNRNPA1	heterogeneous nuclear ribonucleoprotein A1 [Source:HGNC Symbol;Acc:5031]	Homo sapiens	RRMx2	P0C7M2; P09651
MSTRG.19628.1	66	81	GGAGAGAUGGUUUGUA	GNNNNNNNNNNNUGUA	15607425	yeast three-hybrid screen	ENSG00000055917	PUM2	pumilio homolog 2 (Drosophila) [Source:HGNC Symbol;Acc:14958]	Homo sapiens	PUMx1	Q8TB72
MSTRG.19628.1	25	32	GUUAAUUG	R(U)(2-5)(R)(1-2)(U)(2-5)R	9016658	SELEX	ENSMUSG00000003410	Elavl3	ELAV (embryonic lethal, abnormal vision, Drosophila)-like 3 (Hu antigen C) Gene [Source:MGI Symbol;Acc:MGI:109157]	Mus musculus	RRMx3	Q60900
MSTRG.19628.1	1	6	AAAAAA	AAAAAA	18258190	single RNA affinity purification	ENSG00000084072	PPIE	peptidylprolyl isomerase E (cyclophilin E) [Source:HGNC Symbol;Acc:9258]	Homo sapiens	RRMx1	Q9UNP9
MSTRG.19628.1	111	116	UUUUUU	UUUUUU	18258190	single RNA affinity purification	ENSG00000084072	PPIE	peptidylprolyl isomerase E (cyclophilin E) [Source:HGNC Symbol;Acc:9258]	Homo sapiens	RRMx1	Q9UNP9
MSTRG.19628.1	112	117	UUUUUU	UUUUUU	18258190	single RNA affinity purification	ENSG00000084072	PPIE	peptidylprolyl isomerase E (cyclophilin E) [Source:HGNC Symbol;Acc:9258]	Homo sapiens	RRMx1	Q9UNP9
MSTRG.19628.1	113	118	UUUUUU	UUUUUU	18258190	single RNA affinity purification	ENSG00000084072	PPIE	peptidylprolyl isomerase E (cyclophilin E) [Source:HGNC Symbol;Acc:9258]	Homo sapiens	RRMx1	Q9UNP9
MSTRG.19628.1	1	6	AAAAAA	WWWWWW	18258190	single RNA affinity purification	ENSG00000084072	PPIE	peptidylprolyl isomerase E (cyclophilin E) [Source:HGNC Symbol;Acc:9258]	Homo sapiens	RRMx1	Q9UNP9
MSTRG.19628.1	44	49	AAUAAA	AAUAAA	20460131	NMR	ENSG00000084072	PPIE	peptidylprolyl isomerase E (cyclophilin E) [Source:HGNC Symbol;Acc:9258]	Homo sapiens	RRMx1	Q9UNP9
MSTRG.19628.1	92	97	UCCUGC	KVVURC	20167602	SELEX	ENSG00000083896	YTHDC1	YTH domain containing 1 [Source:HGNC Symbol;Acc:30626]	Homo sapiens	YTHx1	Q96MU7
MSTRG.19628.1	134	139	GCAUGC	GCAUGC	20167602	EMSA	ENSG00000083896	YTHDC1	YTH domain containing 1 [Source:HGNC Symbol;Acc:30626]	Homo sapiens	YTHx1	Q96MU7
MSTRG.19628.1	211	220	UAUUAACUAG	UA(U)(2-3)RD(N)(1-3)G	18952820	EMSA	WBGene00004078	pos-1	pos-1 encodes a CCCH-type zinc-finger protein; during embryogenesis, maternally provided POS-1 is essential for proper fate specification of germ cells, intestine, pharynx, and hypodermis; POS-1's role in cell fate specification is likely as a translational regulator, as POS-1 is required, in posterior blastomeres, for positive regulation of apx-1 mRNA translation and negative regulation of glp-1…	Caenorhabditis elegans	Znf_CCCHx2	Q20667
MSTRG.19628.1	84	89	UAUAUA	(UR)(3-5)	11895477	SELEX	ENSDARG00000005315	celf1	CUGBP Elav-like family member 1 (CELF-1)(CUG-BP- and ETR-3-like factor 1)(Bruno-like protein 2)(RNA-binding protein BRUNOL-2)(CUG triplet repeat RNA-binding protein 1)(CUG-BP1)(EDEN-BP/Bruno-like protein)	Danio rerio	RRMx3	Q9IBD0
MSTRG.20112.1	335	340	GACAAA	GACAAA	18794844	EMSA	ENSG00000188529	SFRS13A	splicing factor, arginine/serine-rich 13A [Source:HGNC Symbol;Acc:16713]	Homo sapiens	RRMx1	O75494
MSTRG.20112.1	512	517	GACAAA	GACAAA	18794844	EMSA	ENSG00000188529	SFRS13A	splicing factor, arginine/serine-rich 13A [Source:HGNC Symbol;Acc:16713]	Homo sapiens	RRMx1	O75494
MSTRG.20112.1	511	516	AGACAA	AGACAA	18794844	EMSA	ENSG00000188529	SFRS13A	splicing factor, arginine/serine-rich 13A [Source:HGNC Symbol;Acc:16713]	Homo sapiens	RRMx1	O75494
MSTRG.20112.1	456	461	CUCUCU	CUCUCU	11788707	NMR	ENSG00000011304	PTBP1	polypyrimidine tract binding protein 1 [Source:HGNC Symbol;Acc:9583]	Homo sapiens	RRMx4	P26599
MSTRG.20112.1	471	477	UCCACCU	HMCAYCH	11564883	EMSA	ENSMUSG00000018554	Ybx2	Y box protein 2 Gene [Source:MGI Symbol;Acc:MGI:1096372]	Mus musculus	CSDx1	Q9Z2C8
MSTRG.20112.1	471	477	UCCACCU	HMCAYCH	11564883	EMSA	ENSMUSG00000030189	Csda	cold shock domain protein A Gene [Source:MGI Symbol;Acc:MGI:2137670]	Mus musculus	CSDx1	Q9JKB3
MSTRG.20112.1	59	82	AUAAGGAGUUUGGAGAAAGGAUAA	AWAA(N)(2-24)AWAA	19457263	SELEX	ENSG00000131773	KHDRBS3	KH domain containing, RNA binding, signal transduction associated 3 [Source:HGNC Symbol;Acc:18117]	Homo sapiens	KHx1	O75525
MSTRG.20112.1	46	51	CAGUGG	CAGUGN	8021254	SELEX	ENSG00000122729	ACO1	aconitase 1, soluble [Source:HGNC Symbol;Acc:117]	Homo sapiens		P21399
MSTRG.20112.1	406	412	ACAAACC	ACDAAYM	7908267	SELEX	ENSG00000070756	PABPC1	poly(A) binding protein, cytoplasmic 1 [Source:HGNC Symbol;Acc:8554]	Homo sapiens	RRMx4	P11940
MSTRG.20112.1	306	311	AAAAUU	WWWWWW	18258190	single RNA affinity purification	ENSG00000084072	PPIE	peptidylprolyl isomerase E (cyclophilin E) [Source:HGNC Symbol;Acc:9258]	Homo sapiens	RRMx1	Q9UNP9
MSTRG.20112.1	203	208	GACUAC	KVVURC	20167602	SELEX	ENSG00000083896	YTHDC1	YTH domain containing 1 [Source:HGNC Symbol;Acc:30626]	Homo sapiens	YTHx1	Q96MU7
MSTRG.20414.1	18	23	UUUUAU	UUUUAU	8665866	EMSA	XB-GENE-946172	cpeb1-a	cytoplasmic polyadenylation element binding protein 1	Xenopus laevis	RRMx2	NA
MSTRG.20414.1	67	72	AUUAGU	R(U)(1-3)AGU	11359897	SELEX	ENSMUSG00000054256	Msi1	Musashi homolog 1(Drosophila) Gene [Source:MGI Symbol;Acc:MGI:107376]	Mus musculus	RRMx2	Q61474
MSTRG.20414.1	2	7	AAAAAG	AAAAAG	15703440	genome-wide in vivo immunoprecipitation	YGL122C	Nab2	Nuclear polyAdenylated RNA-Binding	Saccharomyces cerevisiae	Znf_CCCHx7	NA
MSTRG.20414.1	135	140	UGUUGU	UGUUGU	20097654	NMR	YGL044C	Rna15	RNA synthesis	Saccharomyces cerevisiae	RRMx1	NA
MSTRG.20414.1	69	74	UAGUAU	UAGUAU	18684992	NMR	ENSG00000088247	KHSRP	KH-type splicing regulatory protein [Source:HGNC Symbol;Acc:6316]	Homo sapiens	KHx4	Q92945
MSTRG.20414.1	18	23	UUUUAU	WWWWWW	18258190	single RNA affinity purification	ENSG00000084072	PPIE	peptidylprolyl isomerase E (cyclophilin E) [Source:HGNC Symbol;Acc:9258]	Homo sapiens	RRMx1	Q9UNP9
MSTRG.20414.1	100	105	UCAUGC	KVVURC	20167602	SELEX	ENSG00000083896	YTHDC1	YTH domain containing 1 [Source:HGNC Symbol;Acc:30626]	Homo sapiens	YTHx1	Q96MU7
MSTRG.21008.1	176	181	AUUAGU	R(U)(1-3)AGU	11359897	SELEX	ENSMUSG00000054256	Msi1	Musashi homolog 1(Drosophila) Gene [Source:MGI Symbol;Acc:MGI:107376]	Mus musculus	RRMx2	Q61474
MSTRG.21008.1	319	324	GUUUUG	G(U)(3-6)(G/AG)	11333984	SELEX	FBgn0011666	msi	musashi	Drosophila melanogaster	RRMx2	NA
MSTRG.21008.1	70	75	AAAAAG	AAAAAG	15703440	genome-wide in vivo immunoprecipitation	YGL122C	Nab2	Nuclear polyAdenylated RNA-Binding	Saccharomyces cerevisiae	Znf_CCCHx7	NA
MSTRG.21008.1	103	108	UCCCAA	U(C)(3-4)WW	11278705	SELEX	ENSG00000165119	HNRNPK	microRNA 7-1 [Source:HGNC Symbol;Acc:31638]	Homo sapiens	KHx3	P61978
MSTRG.21008.1	176	184	AUUAGUUUA	R(U)(2-5)(R)(1-2)(U)(2-5)R	9016658	SELEX	ENSMUSG00000003410	Elavl3	ELAV (embryonic lethal, abnormal vision, Drosophila)-like 3 (Hu antigen C) Gene [Source:MGI Symbol;Acc:MGI:109157]	Mus musculus	RRMx3	Q60900
MSTRG.21008.1	215	220	UAUUAU	UAUUAU	18684992	NMR	ENSG00000088247	KHSRP	KH-type splicing regulatory protein [Source:HGNC Symbol;Acc:6316]	Homo sapiens	KHx4	Q92945
MSTRG.21008.1	345	350	UAUUAU	UAUUAU	18684992	NMR	ENSG00000088247	KHSRP	KH-type splicing regulatory protein [Source:HGNC Symbol;Acc:6316]	Homo sapiens	KHx4	Q92945
MSTRG.21008.1	59	64	UUAAAU	WWWWWW	18258190	single RNA affinity purification	ENSG00000084072	PPIE	peptidylprolyl isomerase E (cyclophilin E) [Source:HGNC Symbol;Acc:9258]	Homo sapiens	RRMx1	Q9UNP9
MSTRG.21008.1	215	224	UAUUAUUAAG	UA(U)(2-3)RD(N)(1-3)G	18952820	EMSA	WBGene00004078	pos-1	pos-1 encodes a CCCH-type zinc-finger protein; during embryogenesis, maternally provided POS-1 is essential for proper fate specification of germ cells, intestine, pharynx, and hypodermis; POS-1's role in cell fate specification is likely as a translational regulator, as POS-1 is required, in posterior blastomeres, for positive regulation of apx-1 mRNA translation and negative regulation of glp-1…	Caenorhabditis elegans	Znf_CCCHx2	Q20667
MSTRG.21008.1	152	157	UAUGUG	(UR)(3-5)	11895477	SELEX	ENSDARG00000005315	celf1	CUGBP Elav-like family member 1 (CELF-1)(CUG-BP- and ETR-3-like factor 1)(Bruno-like protein 2)(RNA-binding protein BRUNOL-2)(CUG triplet repeat RNA-binding protein 1)(CUG-BP1)(EDEN-BP/Bruno-like protein)	Danio rerio	RRMx3	Q9IBD0
MSTRG.21017.1	450	455	GUUAGU	R(U)(1-3)AGU	11359897	SELEX	ENSMUSG00000054256	Msi1	Musashi homolog 1(Drosophila) Gene [Source:MGI Symbol;Acc:MGI:107376]	Mus musculus	RRMx2	Q61474
MSTRG.21017.1	141	147	ACCAUCC	HMCAYCH	11564883	EMSA	ENSMUSG00000018554	Ybx2	Y box protein 2 Gene [Source:MGI Symbol;Acc:MGI:1096372]	Mus musculus	CSDx1	Q9Z2C8
MSTRG.21017.1	141	147	ACCAUCC	HMCAYCH	11564883	EMSA	ENSMUSG00000030189	Csda	cold shock domain protein A Gene [Source:MGI Symbol;Acc:MGI:2137670]	Mus musculus	CSDx1	Q9JKB3
MSTRG.21017.1	280	286	CCAACCA	CSMMSSA	16825284	SELEX	ENSG00000136450	SFRS1	splicing factor, arginine/serine-rich 1 [Source:HGNC Symbol;Acc:10780]	Homo sapiens	RRMx2	Q07955
MSTRG.21017.1	407	412	AAAAAG	AAAAAG	15703440	genome-wide in vivo immunoprecipitation	YGL122C	Nab2	Nuclear polyAdenylated RNA-Binding	Saccharomyces cerevisiae	Znf_CCCHx7	NA
MSTRG.21017.1	610	615	ACUAAC	ACUAAC	20371350	genome-wide in vivo immunoprecipitation	ENSG00000112531	QKI	quaking homolog, KH domain RNA binding (mouse) [Source:HGNC Symbol;Acc:21100]	Homo sapiens	KHx1	Q96PU8
MSTRG.21017.1	474	505	AUAAAUCAUCAUCAGCAUAGAGACUUCAAUAA	AWAA(N)(2-24)AWAA	19457263	SELEX	ENSG00000131773	KHDRBS3	KH domain containing, RNA binding, signal transduction associated 3 [Source:HGNC Symbol;Acc:18117]	Homo sapiens	KHx1	O75525
MSTRG.21017.1	63	68	CAGUGC	CAGUGN	8021254	SELEX	ENSG00000122729	ACO1	aconitase 1, soluble [Source:HGNC Symbol;Acc:117]	Homo sapiens		P21399
MSTRG.21017.1	547	552	UAGGGA	UAGGGW	17925491	genome-wide in vivo immunoprecipitation	ENSG00000135486	HNRNPA1	heterogeneous nuclear ribonucleoprotein A1 [Source:HGNC Symbol;Acc:5031]	Homo sapiens	RRMx2	P0C7M2; P09651
MSTRG.21017.1	561	576	GAAGAUGGGGAUUGUA	GNNNNNNNNNNNUGUA	15607425	yeast three-hybrid screen	ENSG00000055917	PUM2	pumilio homolog 2 (Drosophila) [Source:HGNC Symbol;Acc:14958]	Homo sapiens	PUMx1	Q8TB72
MSTRG.21017.1	51	58	AUUAAUUG	R(U)(2-5)(R)(1-2)(U)(2-5)R	9016658	SELEX	ENSMUSG00000003410	Elavl3	ELAV (embryonic lethal, abnormal vision, Drosophila)-like 3 (Hu antigen C) Gene [Source:MGI Symbol;Acc:MGI:109157]	Mus musculus	RRMx3	Q60900
MSTRG.21017.1	470	475	UAGUAU	UAGUAU	18684992	NMR	ENSG00000088247	KHSRP	KH-type splicing regulatory protein [Source:HGNC Symbol;Acc:6316]	Homo sapiens	KHx4	Q92945
MSTRG.21017.1	695	700	UAUUAU	UAUUAU	18684992	NMR	ENSG00000088247	KHSRP	KH-type splicing regulatory protein [Source:HGNC Symbol;Acc:6316]	Homo sapiens	KHx4	Q92945
MSTRG.21017.1	51	56	AUUAAU	WWWWWW	18258190	single RNA affinity purification	ENSG00000084072	PPIE	peptidylprolyl isomerase E (cyclophilin E) [Source:HGNC Symbol;Acc:9258]	Homo sapiens	RRMx1	Q9UNP9
MSTRG.21017.1	126	131	GGAUAC	KVVURC	20167602	SELEX	ENSG00000083896	YTHDC1	YTH domain containing 1 [Source:HGNC Symbol;Acc:30626]	Homo sapiens	YTHx1	Q96MU7
MSTRG.21017.1	544	551	UAUUAGGG	UA(U)(2-3)RD(N)(1-3)G	18952820	EMSA	WBGene00004078	pos-1	pos-1 encodes a CCCH-type zinc-finger protein; during embryogenesis, maternally provided POS-1 is essential for proper fate specification of germ cells, intestine, pharynx, and hypodermis; POS-1's role in cell fate specification is likely as a translational regulator, as POS-1 is required, in posterior blastomeres, for positive regulation of apx-1 mRNA translation and negative regulation of glp-1…	Caenorhabditis elegans	Znf_CCCHx2	Q20667
MSTRG.21017.1	307	312	UGUGUA	(UR)(3-5)	11895477	SELEX	ENSDARG00000005315	celf1	CUGBP Elav-like family member 1 (CELF-1)(CUG-BP- and ETR-3-like factor 1)(Bruno-like protein 2)(RNA-binding protein BRUNOL-2)(CUG triplet repeat RNA-binding protein 1)(CUG-BP1)(EDEN-BP/Bruno-like protein)	Danio rerio	RRMx3	Q9IBD0
MSTRG.21017.1	704	709	UGUGUA	(UR)(3-5)	11895477	SELEX	ENSDARG00000005315	celf1	CUGBP Elav-like family member 1 (CELF-1)(CUG-BP- and ETR-3-like factor 1)(Bruno-like protein 2)(RNA-binding protein BRUNOL-2)(CUG triplet repeat RNA-binding protein 1)(CUG-BP1)(EDEN-BP/Bruno-like protein)	Danio rerio	RRMx3	Q9IBD0
MSTRG.21332.1	1241	1246	UUUUAU	UUUUAU	8665866	EMSA	XB-GENE-946172	cpeb1-a	cytoplasmic polyadenylation element binding protein 1	Xenopus laevis	RRMx2	NA
MSTRG.21332.1	1275	1280	UUUUAU	UUUUAU	8665866	EMSA	XB-GENE-946172	cpeb1-a	cytoplasmic polyadenylation element binding protein 1	Xenopus laevis	RRMx2	NA
MSTRG.21332.1	1320	1326	UAACAUC	UAACAUC	7499328	SELEX	XB-GENE-6252609	ybx2-a	Y box binding protein 2	Xenopus laevis	CSDx1	NA
MSTRG.21332.1	393	398	UGCAUG	UGCAUG	16537540	protein affinity purification	ENSG00000100320	RBM9	RNA binding motif protein 9 [Source:HGNC Symbol;Acc:9906]	Homo sapiens	RRMx1	O43251
MSTRG.21332.1	434	439	CUCUCU	CUCUCU	11788707	NMR	ENSG00000011304	PTBP1	polypyrimidine tract binding protein 1 [Source:HGNC Symbol;Acc:9583]	Homo sapiens	RRMx4	P26599
MSTRG.21332.1	1085	1090	CUCUCU	CUCUCU	11788707	NMR	ENSG00000011304	PTBP1	polypyrimidine tract binding protein 1 [Source:HGNC Symbol;Acc:9583]	Homo sapiens	RRMx4	P26599
MSTRG.21332.1	1342	1347	CUCUCU	CUCUCU	11788707	NMR	ENSG00000011304	PTBP1	polypyrimidine tract binding protein 1 [Source:HGNC Symbol;Acc:9583]	Homo sapiens	RRMx4	P26599
MSTRG.21332.1	464	470	ACCAUCC	HMCAYCH	11564883	EMSA	ENSMUSG00000018554	Ybx2	Y box protein 2 Gene [Source:MGI Symbol;Acc:MGI:1096372]	Mus musculus	CSDx1	Q9Z2C8
MSTRG.21332.1	614	620	ACCAUCC	HMCAYCH	11564883	EMSA	ENSMUSG00000018554	Ybx2	Y box protein 2 Gene [Source:MGI Symbol;Acc:MGI:1096372]	Mus musculus	CSDx1	Q9Z2C8
MSTRG.21332.1	464	470	ACCAUCC	HMCAYCH	11564883	EMSA	ENSMUSG00000030189	Csda	cold shock domain protein A Gene [Source:MGI Symbol;Acc:MGI:2137670]	Mus musculus	CSDx1	Q9JKB3
MSTRG.21332.1	614	620	ACCAUCC	HMCAYCH	11564883	EMSA	ENSMUSG00000030189	Csda	cold shock domain protein A Gene [Source:MGI Symbol;Acc:MGI:2137670]	Mus musculus	CSDx1	Q9JKB3
MSTRG.21332.1	61	66	GAAGAA	GAAGAA	19116412	genome-wide in vivo immunoprecipitation	ENSG00000136450	SFRS1	splicing factor, arginine/serine-rich 1 [Source:HGNC Symbol;Acc:10780]	Homo sapiens	RRMx2	Q07955
MSTRG.21332.1	689	695	CCCACCA	CSSNSSR	16825284	SELEX	ENSG00000136450	SFRS1	splicing factor, arginine/serine-rich 1 [Source:HGNC Symbol;Acc:10780]	Homo sapiens	RRMx2	Q07955
MSTRG.21332.1	12	18	CCAAGCA	CSMMSSA	16825284	SELEX	ENSG00000136450	SFRS1	splicing factor, arginine/serine-rich 1 [Source:HGNC Symbol;Acc:10780]	Homo sapiens	RRMx2	Q07955
MSTRG.21332.1	340	345	AAAAAG	AAAAAG	15703440	genome-wide in vivo immunoprecipitation	YGL122C	Nab2	Nuclear polyAdenylated RNA-Binding	Saccharomyces cerevisiae	Znf_CCCHx7	NA
MSTRG.21332.1	1031	1036	AAAAAG	AAAAAG	15703440	genome-wide in vivo immunoprecipitation	YGL122C	Nab2	Nuclear polyAdenylated RNA-Binding	Saccharomyces cerevisiae	Znf_CCCHx7	NA
MSTRG.21332.1	2168	2173	AAAAAG	AAAAAG	15703440	genome-wide in vivo immunoprecipitation	YGL122C	Nab2	Nuclear polyAdenylated RNA-Binding	Saccharomyces cerevisiae	Znf_CCCHx7	NA
MSTRG.21332.1	2111	2118	UGUACAUA	UGUANAUA	20371350	genome-wide in vivo immunoprecipitation	ENSG00000055917	PUM2	pumilio homolog 2 (Drosophila) [Source:HGNC Symbol;Acc:14958]	Homo sapiens	PUMx1	Q8TB72
MSTRG.21332.1	2361	2366	UGUUUG	UGUUUG	20097654	NMR	YGL044C	Rna15	RNA synthesis	Saccharomyces cerevisiae	RRMx1	NA
MSTRG.21332.1	30	35	UGUUGU	UGUUGU	20097654	NMR	YGL044C	Rna15	RNA synthesis	Saccharomyces cerevisiae	RRMx1	NA
MSTRG.21332.1	1020	1025	UGUUGU	UGUUGU	20097654	NMR	YGL044C	Rna15	RNA synthesis	Saccharomyces cerevisiae	RRMx1	NA
MSTRG.21332.1	87	93	CUUGGAA	SUYGGAM	8846295	SELEX	ENSG00000063046	EIF4B	eukaryotic translation initiation factor 4B [Source:HGNC Symbol;Acc:3285]	Homo sapiens	RRMx1	P23588
MSTRG.21332.1	516	521	UCCCAA	U(C)(3-4)WW	11278705	SELEX	ENSG00000165119	HNRNPK	microRNA 7-1 [Source:HGNC Symbol;Acc:31638]	Homo sapiens	KHx3	P61978
MSTRG.21332.1	1312	1317	UCCCAA	U(C)(3-4)WW	11278705	SELEX	ENSG00000165119	HNRNPK	microRNA 7-1 [Source:HGNC Symbol;Acc:31638]	Homo sapiens	KHx3	P61978
MSTRG.21332.1	527	532	UCCCCA	UCCCCA	15331611	NMR	ENSG00000197111	PCBP2	poly(rC) binding protein 2 [Source:HGNC Symbol;Acc:8648]	Homo sapiens	KHx3	Q15366
MSTRG.21332.1	1355	1386	AUAAUGGUCUCUGAUGGUUCUGUGCCCCAAAA	AWAA(N)(2-24)AWAA	19457263	SELEX	ENSG00000131773	KHDRBS3	KH domain containing, RNA binding, signal transduction associated 3 [Source:HGNC Symbol;Acc:18117]	Homo sapiens	KHx1	O75525
MSTRG.21332.1	623	628	CAGUGU	CAGUGN	8021254	SELEX	ENSG00000122729	ACO1	aconitase 1, soluble [Source:HGNC Symbol;Acc:117]	Homo sapiens		P21399
MSTRG.21332.1	1409	1414	CAGUGU	CAGUGN	8021254	SELEX	ENSG00000122729	ACO1	aconitase 1, soluble [Source:HGNC Symbol;Acc:117]	Homo sapiens		P21399
MSTRG.21332.1	1775	1780	CAGUGU	CAGUGN	8021254	SELEX	ENSG00000122729	ACO1	aconitase 1, soluble [Source:HGNC Symbol;Acc:117]	Homo sapiens		P21399
MSTRG.21332.1	453	458	UAGGGU	UAGGGW	17925491	genome-wide in vivo immunoprecipitation	ENSG00000135486	HNRNPA1	heterogeneous nuclear ribonucleoprotein A1 [Source:HGNC Symbol;Acc:5031]	Homo sapiens	RRMx2	P0C7M2; P09651
MSTRG.21332.1	2111	2118	UGUACAUA	UGUAHAUA	18411299	genome-wide in vivo immunoprecipitation	ENSG00000134644	PUM1	pumilio homolog 1 (Drosophila) [Source:HGNC Symbol;Acc:14957]	Homo sapiens	PUMx1	Q14671
MSTRG.21332.1	1574	1580	ACAAAUC	ACDAAYM	7908267	SELEX	ENSG00000070756	PABPC1	poly(A) binding protein, cytoplasmic 1 [Source:HGNC Symbol;Acc:8554]	Homo sapiens	RRMx4	P11940
MSTRG.21332.1	2614	2620	ACAAAUC	ACDAAYM	7908267	SELEX	ENSG00000070756	PABPC1	poly(A) binding protein, cytoplasmic 1 [Source:HGNC Symbol;Acc:8554]	Homo sapiens	RRMx4	P11940
MSTRG.21332.1	588	603	GAUGAUUACAAUUGUA	GNNNNNNNNNNNUGUA	15607425	yeast three-hybrid screen	ENSG00000055917	PUM2	pumilio homolog 2 (Drosophila) [Source:HGNC Symbol;Acc:14958]	Homo sapiens	PUMx1	Q8TB72
MSTRG.21332.1	1150	1156	AUUGCAC	AUUGCAC	1717938	SELEX	ENSG00000077312	SNRPA	small nuclear ribonucleoprotein polypeptide A [Source:HGNC Symbol;Acc:11151]	Homo sapiens	RRMx2	P09012
MSTRG.21332.1	721	740	UGGUAGUUCUGUGUUUUCAC	KKNWWDNNNUKNNUUNUNNH	14981256	genome-wide in vivo immunoprecipitation	ENSG00000066044	ELAVL1	ELAV (embryonic lethal, abnormal vision, Drosophila)-like 1 (Hu antigen R) [Source:HGNC Symbol;Acc:3312]	Homo sapiens	RRMx3	Q15717
MSTRG.21332.1	321	329	GUUUGAUUG	R(U)(2-5)(R)(1-2)(U)(2-5)R	9016658	SELEX	ENSMUSG00000003410	Elavl3	ELAV (embryonic lethal, abnormal vision, Drosophila)-like 3 (Hu antigen C) Gene [Source:MGI Symbol;Acc:MGI:109157]	Mus musculus	RRMx3	Q60900
MSTRG.21332.1	1137	1142	UAUUAU	UAUUAU	18684992	NMR	ENSG00000088247	KHSRP	KH-type splicing regulatory protein [Source:HGNC Symbol;Acc:6316]	Homo sapiens	KHx4	Q92945
MSTRG.21332.1	421	426	AAAAAA	AAAAAA	18258190	single RNA affinity purification	ENSG00000084072	PPIE	peptidylprolyl isomerase E (cyclophilin E) [Source:HGNC Symbol;Acc:9258]	Homo sapiens	RRMx1	Q9UNP9
MSTRG.21332.1	1839	1844	AAAAAA	AAAAAA	18258190	single RNA affinity purification	ENSG00000084072	PPIE	peptidylprolyl isomerase E (cyclophilin E) [Source:HGNC Symbol;Acc:9258]	Homo sapiens	RRMx1	Q9UNP9
MSTRG.21332.1	1070	1075	UUUUUU	UUUUUU	18258190	single RNA affinity purification	ENSG00000084072	PPIE	peptidylprolyl isomerase E (cyclophilin E) [Source:HGNC Symbol;Acc:9258]	Homo sapiens	RRMx1	Q9UNP9
MSTRG.21332.1	1248	1253	UUUUUU	UUUUUU	18258190	single RNA affinity purification	ENSG00000084072	PPIE	peptidylprolyl isomerase E (cyclophilin E) [Source:HGNC Symbol;Acc:9258]	Homo sapiens	RRMx1	Q9UNP9
MSTRG.21332.1	1249	1254	UUUUUU	UUUUUU	18258190	single RNA affinity purification	ENSG00000084072	PPIE	peptidylprolyl isomerase E (cyclophilin E) [Source:HGNC Symbol;Acc:9258]	Homo sapiens	RRMx1	Q9UNP9
MSTRG.21332.1	1250	1255	UUUUUU	UUUUUU	18258190	single RNA affinity purification	ENSG00000084072	PPIE	peptidylprolyl isomerase E (cyclophilin E) [Source:HGNC Symbol;Acc:9258]	Homo sapiens	RRMx1	Q9UNP9
MSTRG.21332.1	1251	1256	UUUUUU	UUUUUU	18258190	single RNA affinity purification	ENSG00000084072	PPIE	peptidylprolyl isomerase E (cyclophilin E) [Source:HGNC Symbol;Acc:9258]	Homo sapiens	RRMx1	Q9UNP9
MSTRG.21332.1	1252	1257	UUUUUU	UUUUUU	18258190	single RNA affinity purification	ENSG00000084072	PPIE	peptidylprolyl isomerase E (cyclophilin E) [Source:HGNC Symbol;Acc:9258]	Homo sapiens	RRMx1	Q9UNP9
MSTRG.21332.1	1253	1258	UUUUUU	UUUUUU	18258190	single RNA affinity purification	ENSG00000084072	PPIE	peptidylprolyl isomerase E (cyclophilin E) [Source:HGNC Symbol;Acc:9258]	Homo sapiens	RRMx1	Q9UNP9
MSTRG.21332.1	1254	1259	UUUUUU	UUUUUU	18258190	single RNA affinity purification	ENSG00000084072	PPIE	peptidylprolyl isomerase E (cyclophilin E) [Source:HGNC Symbol;Acc:9258]	Homo sapiens	RRMx1	Q9UNP9
MSTRG.21332.1	1255	1260	UUUUUU	UUUUUU	18258190	single RNA affinity purification	ENSG00000084072	PPIE	peptidylprolyl isomerase E (cyclophilin E) [Source:HGNC Symbol;Acc:9258]	Homo sapiens	RRMx1	Q9UNP9
MSTRG.21332.1	2014	2019	UUUUUU	UUUUUU	18258190	single RNA affinity purification	ENSG00000084072	PPIE	peptidylprolyl isomerase E (cyclophilin E) [Source:HGNC Symbol;Acc:9258]	Homo sapiens	RRMx1	Q9UNP9
MSTRG.21332.1	124	129	AAUUUU	WWWWWW	18258190	single RNA affinity purification	ENSG00000084072	PPIE	peptidylprolyl isomerase E (cyclophilin E) [Source:HGNC Symbol;Acc:9258]	Homo sapiens	RRMx1	Q9UNP9
MSTRG.21332.1	162	167	AAUUUU	WWWWWW	18258190	single RNA affinity purification	ENSG00000084072	PPIE	peptidylprolyl isomerase E (cyclophilin E) [Source:HGNC Symbol;Acc:9258]	Homo sapiens	RRMx1	Q9UNP9
MSTRG.21332.1	1068	1073	AAUUUU	WWWWWW	18258190	single RNA affinity purification	ENSG00000084072	PPIE	peptidylprolyl isomerase E (cyclophilin E) [Source:HGNC Symbol;Acc:9258]	Homo sapiens	RRMx1	Q9UNP9
MSTRG.21332.1	1273	1278	AAUUUU	WWWWWW	18258190	single RNA affinity purification	ENSG00000084072	PPIE	peptidylprolyl isomerase E (cyclophilin E) [Source:HGNC Symbol;Acc:9258]	Homo sapiens	RRMx1	Q9UNP9
MSTRG.21332.1	810	815	AAUAAA	AAUAAA	20460131	NMR	ENSG00000084072	PPIE	peptidylprolyl isomerase E (cyclophilin E) [Source:HGNC Symbol;Acc:9258]	Homo sapiens	RRMx1	Q9UNP9
MSTRG.21332.1	1640	1645	AAUAAA	AAUAAA	20460131	NMR	ENSG00000084072	PPIE	peptidylprolyl isomerase E (cyclophilin E) [Source:HGNC Symbol;Acc:9258]	Homo sapiens	RRMx1	Q9UNP9
MSTRG.21332.1	1932	1937	AAUAAA	AAUAAA	20460131	NMR	ENSG00000084072	PPIE	peptidylprolyl isomerase E (cyclophilin E) [Source:HGNC Symbol;Acc:9258]	Homo sapiens	RRMx1	Q9UNP9
MSTRG.21332.1	307	312	GAGUGC	KVVURC	20167602	SELEX	ENSG00000083896	YTHDC1	YTH domain containing 1 [Source:HGNC Symbol;Acc:30626]	Homo sapiens	YTHx1	Q96MU7
MSTRG.21332.1	955	960	GAGUGC	KVVURC	20167602	SELEX	ENSG00000083896	YTHDC1	YTH domain containing 1 [Source:HGNC Symbol;Acc:30626]	Homo sapiens	YTHx1	Q96MU7
MSTRG.21332.1	1248	1260	UUUUUUUUUUUUU	UUUUUUUUUUUUU	18952820	EMSA	WBGene00004078	pos-1	pos-1 encodes a CCCH-type zinc-finger protein; during embryogenesis, maternally provided POS-1 is essential for proper fate specification of germ cells, intestine, pharynx, and hypodermis; POS-1's role in cell fate specification is likely as a translational regulator, as POS-1 is required, in posterior blastomeres, for positive regulation of apx-1 mRNA translation and negative regulation of glp-1…	Caenorhabditis elegans	Znf_CCCHx2	Q20667
MSTRG.21332.1	1137	1145	UAUUAUCUG	UA(U)(2-3)RD(N)(1-3)G	18952820	EMSA	WBGene00004078	pos-1	pos-1 encodes a CCCH-type zinc-finger protein; during embryogenesis, maternally provided POS-1 is essential for proper fate specification of germ cells, intestine, pharynx, and hypodermis; POS-1's role in cell fate specification is likely as a translational regulator, as POS-1 is required, in posterior blastomeres, for positive regulation of apx-1 mRNA translation and negative regulation of glp-1…	Caenorhabditis elegans	Znf_CCCHx2	Q20667
MSTRG.21332.1	1945	1952	UUUUCAAA	UUUUCAAA	10617207	UV cross-linking	WBGene00006697	uaf-1	uaf-1 encodes the large subunit of U2AF, the U2 small nuclear ribonucleoparticle (snRNP) auxiliary factor and is a homolog of mammalian and fly U2AF65; UAF-1 has been shown to bind RNA and this binding is enhanced by UAF-2; the abundance of one alternative transcript appears to be increased during starvation and this transcript is retained in the nucleus; uaf-1 affects embryonic viability, based …	Caenorhabditis elegans	RRMx3	P90978; Q8MXS2
MSTRG.21332.1	428	433	UGUAUG	(UR)(3-5)	11895477	SELEX	ENSDARG00000005315	celf1	CUGBP Elav-like family member 1 (CELF-1)(CUG-BP- and ETR-3-like factor 1)(Bruno-like protein 2)(RNA-binding protein BRUNOL-2)(CUG triplet repeat RNA-binding protein 1)(CUG-BP1)(EDEN-BP/Bruno-like protein)	Danio rerio	RRMx3	Q9IBD0
MSTRG.21592.1	156	161	GUUUAG	G(U)(3-6)(G/AG)	11333984	SELEX	FBgn0011666	msi	musashi	Drosophila melanogaster	RRMx2	NA
MSTRG.21592.1	38	48	UGCACAGAAGG	UGCACAGAAGG	11376140	SELEX	n/a	NCL	Nucleolin	Cricetulus griseus	RRMx4	NA
MSTRG.21592.1	458	464	UACAUCA	HMCAYCH	11564883	EMSA	ENSMUSG00000018554	Ybx2	Y box protein 2 Gene [Source:MGI Symbol;Acc:MGI:1096372]	Mus musculus	CSDx1	Q9Z2C8
MSTRG.21592.1	458	464	UACAUCA	HMCAYCH	11564883	EMSA	ENSMUSG00000030189	Csda	cold shock domain protein A Gene [Source:MGI Symbol;Acc:MGI:2137670]	Mus musculus	CSDx1	Q9JKB3
MSTRG.21592.1	74	79	GAAGAA	GAAGAA	19116412	genome-wide in vivo immunoprecipitation	ENSG00000136450	SFRS1	splicing factor, arginine/serine-rich 1 [Source:HGNC Symbol;Acc:10780]	Homo sapiens	RRMx2	Q07955
MSTRG.21592.1	257	262	GAAGAA	GAAGAA	19116412	genome-wide in vivo immunoprecipitation	ENSG00000136450	SFRS1	splicing factor, arginine/serine-rich 1 [Source:HGNC Symbol;Acc:10780]	Homo sapiens	RRMx2	Q07955
MSTRG.21592.1	296	301	UCCCUU	U(C)(3-4)WW	11278705	SELEX	ENSG00000165119	HNRNPK	microRNA 7-1 [Source:HGNC Symbol;Acc:31638]	Homo sapiens	KHx3	P61978
MSTRG.21592.1	261	285	AAAACAACAGAGAAUAACAGAAUAA	AWAA(N)(2-24)AWAA	19457263	SELEX	ENSG00000131773	KHDRBS3	KH domain containing, RNA binding, signal transduction associated 3 [Source:HGNC Symbol;Acc:18117]	Homo sapiens	KHx1	O75525
MSTRG.21592.1	159	164	UAGGGA	UAGGGW	17925491	genome-wide in vivo immunoprecipitation	ENSG00000135486	HNRNPA1	heterogeneous nuclear ribonucleoprotein A1 [Source:HGNC Symbol;Acc:5031]	Homo sapiens	RRMx2	P0C7M2; P09651
MSTRG.21592.1	104	119	GUGGGCUGGCUAUGUA	GNNNNNNNNNNNUGUA	15607425	yeast three-hybrid screen	ENSG00000055917	PUM2	pumilio homolog 2 (Drosophila) [Source:HGNC Symbol;Acc:14958]	Homo sapiens	PUMx1	Q8TB72
MSTRG.21592.1	96	101	AAAAUA	WWWWWW	18258190	single RNA affinity purification	ENSG00000084072	PPIE	peptidylprolyl isomerase E (cyclophilin E) [Source:HGNC Symbol;Acc:9258]	Homo sapiens	RRMx1	Q9UNP9
MSTRG.21592.1	35	40	UGAUGC	KVVURC	20167602	SELEX	ENSG00000083896	YTHDC1	YTH domain containing 1 [Source:HGNC Symbol;Acc:30626]	Homo sapiens	YTHx1	Q96MU7
MSTRG.21592.1	140	145	UGAUGC	KVVURC	20167602	SELEX	ENSG00000083896	YTHDC1	YTH domain containing 1 [Source:HGNC Symbol;Acc:30626]	Homo sapiens	YTHx1	Q96MU7
MSTRG.21592.1	100	108	UAUUGUGGG	UA(U)(2-3)RD(N)(1-3)G	18952820	EMSA	WBGene00004078	pos-1	pos-1 encodes a CCCH-type zinc-finger protein; during embryogenesis, maternally provided POS-1 is essential for proper fate specification of germ cells, intestine, pharynx, and hypodermis; POS-1's role in cell fate specification is likely as a translational regulator, as POS-1 is required, in posterior blastomeres, for positive regulation of apx-1 mRNA translation and negative regulation of glp-1…	Caenorhabditis elegans	Znf_CCCHx2	Q20667
MSTRG.21592.1	114	119	UAUGUA	(UR)(3-5)	11895477	SELEX	ENSDARG00000005315	celf1	CUGBP Elav-like family member 1 (CELF-1)(CUG-BP- and ETR-3-like factor 1)(Bruno-like protein 2)(RNA-binding protein BRUNOL-2)(CUG triplet repeat RNA-binding protein 1)(CUG-BP1)(EDEN-BP/Bruno-like protein)	Danio rerio	RRMx3	Q9IBD0
MSTRG.21694.1	231	236	GACAAA	GACAAA	18794844	EMSA	ENSG00000188529	SFRS13A	splicing factor, arginine/serine-rich 13A [Source:HGNC Symbol;Acc:16713]	Homo sapiens	RRMx1	O75494
MSTRG.21694.1	255	262	UCUUCUCU	UCUUCUCU	11788707	NMR	ENSG00000011304	PTBP1	polypyrimidine tract binding protein 1 [Source:HGNC Symbol;Acc:9583]	Homo sapiens	RRMx4	P26599
MSTRG.21694.1	101	106	GAAGAA	GAAGAA	19116412	genome-wide in vivo immunoprecipitation	ENSG00000136450	SFRS1	splicing factor, arginine/serine-rich 1 [Source:HGNC Symbol;Acc:10780]	Homo sapiens	RRMx2	Q07955
MSTRG.21694.1	10	37	AAAAAAACAAAACAAAACAAAAACAAAA	AWAA(N)(2-24)AWAA	19457263	SELEX	ENSG00000131773	KHDRBS3	KH domain containing, RNA binding, signal transduction associated 3 [Source:HGNC Symbol;Acc:18117]	Homo sapiens	KHx1	O75525
MSTRG.21694.1	3	9	ACAAACC	ACDAAYM	7908267	SELEX	ENSG00000070756	PABPC1	poly(A) binding protein, cytoplasmic 1 [Source:HGNC Symbol;Acc:8554]	Homo sapiens	RRMx4	P11940
MSTRG.21694.1	10	15	AAAAAA	AAAAAA	18258190	single RNA affinity purification	ENSG00000084072	PPIE	peptidylprolyl isomerase E (cyclophilin E) [Source:HGNC Symbol;Acc:9258]	Homo sapiens	RRMx1	Q9UNP9
MSTRG.21694.1	11	16	AAAAAA	AAAAAA	18258190	single RNA affinity purification	ENSG00000084072	PPIE	peptidylprolyl isomerase E (cyclophilin E) [Source:HGNC Symbol;Acc:9258]	Homo sapiens	RRMx1	Q9UNP9
MSTRG.21694.1	10	15	AAAAAA	WWWWWW	18258190	single RNA affinity purification	ENSG00000084072	PPIE	peptidylprolyl isomerase E (cyclophilin E) [Source:HGNC Symbol;Acc:9258]	Homo sapiens	RRMx1	Q9UNP9
MSTRG.21694.1	11	16	AAAAAA	WWWWWW	18258190	single RNA affinity purification	ENSG00000084072	PPIE	peptidylprolyl isomerase E (cyclophilin E) [Source:HGNC Symbol;Acc:9258]	Homo sapiens	RRMx1	Q9UNP9
MSTRG.21694.1	200	205	UAUGUG	(UR)(3-5)	11895477	SELEX	ENSDARG00000005315	celf1	CUGBP Elav-like family member 1 (CELF-1)(CUG-BP- and ETR-3-like factor 1)(Bruno-like protein 2)(RNA-binding protein BRUNOL-2)(CUG triplet repeat RNA-binding protein 1)(CUG-BP1)(EDEN-BP/Bruno-like protein)	Danio rerio	RRMx3	Q9IBD0
MSTRG.21881.1	341	347	CACAUCU	HMCAYCH	11564883	EMSA	ENSMUSG00000018554	Ybx2	Y box protein 2 Gene [Source:MGI Symbol;Acc:MGI:1096372]	Mus musculus	CSDx1	Q9Z2C8
MSTRG.21881.1	341	347	CACAUCU	HMCAYCH	11564883	EMSA	ENSMUSG00000030189	Csda	cold shock domain protein A Gene [Source:MGI Symbol;Acc:MGI:2137670]	Mus musculus	CSDx1	Q9JKB3
MSTRG.21881.1	325	330	GAAGAA	GAAGAA	19116412	genome-wide in vivo immunoprecipitation	ENSG00000136450	SFRS1	splicing factor, arginine/serine-rich 1 [Source:HGNC Symbol;Acc:10780]	Homo sapiens	RRMx2	Q07955
MSTRG.21881.1	30	35	AAAAAG	AAAAAG	15703440	genome-wide in vivo immunoprecipitation	YGL122C	Nab2	Nuclear polyAdenylated RNA-Binding	Saccharomyces cerevisiae	Znf_CCCHx7	NA
MSTRG.21881.1	367	372	UGUUGU	UGUUGU	20097654	NMR	YGL044C	Rna15	RNA synthesis	Saccharomyces cerevisiae	RRMx1	NA
MSTRG.21881.1	20	44	AAAAAAAAAAAAAAAGAAAAGAAAA	AWAA(N)(2-24)AWAA	19457263	SELEX	ENSG00000131773	KHDRBS3	KH domain containing, RNA binding, signal transduction associated 3 [Source:HGNC Symbol;Acc:18117]	Homo sapiens	KHx1	O75525
MSTRG.21881.1	103	108	CAGUGA	CAGUGN	8021254	SELEX	ENSG00000122729	ACO1	aconitase 1, soluble [Source:HGNC Symbol;Acc:117]	Homo sapiens		P21399
MSTRG.21881.1	20	33	AAAAAAAAAAAAAA	AAAAAAAAAAAAAA	8428968	filter binding assay	ENSBTAG00000006884	PABP2	Polyadenylate-binding protein 2 (Poly(A)-binding protein 2)(Poly(A)-binding protein II)(PABII)(Polyadenylate-binding nuclear protein 1)(Nuclear poly(A)-binding protein 1) [Source: UniProtKB/Swiss-Prot Q28165]	Bos taurus	RRMx1	NA
MSTRG.21881.1	21	34	AAAAAAAAAAAAAA	AAAAAAAAAAAAAA	8428968	filter binding assay	ENSBTAG00000006884	PABP2	Polyadenylate-binding protein 2 (Poly(A)-binding protein 2)(Poly(A)-binding protein II)(PABII)(Polyadenylate-binding nuclear protein 1)(Nuclear poly(A)-binding protein 1) [Source: UniProtKB/Swiss-Prot Q28165]	Bos taurus	RRMx1	NA
MSTRG.21881.1	561	567	ACAAAUA	ACDAAYM	7908267	SELEX	ENSG00000070756	PABPC1	poly(A) binding protein, cytoplasmic 1 [Source:HGNC Symbol;Acc:8554]	Homo sapiens	RRMx4	P11940
MSTRG.21881.1	208	214	AUUAUUA	R(U)(2-5)(R)(1-2)(U)(2-5)R	9016658	SELEX	ENSMUSG00000003410	Elavl3	ELAV (embryonic lethal, abnormal vision, Drosophila)-like 3 (Hu antigen C) Gene [Source:MGI Symbol;Acc:MGI:109157]	Mus musculus	RRMx3	Q60900
MSTRG.21881.1	264	270	GGGUGGG	GGGUGGG	20095591	SELEX	XB-GENE-6252591	gtf3a	general transcription factor 3A	Xenopus laevis	Znf_C2H2x9	NA
MSTRG.21881.1	210	215	UAUUAU	UAUUAU	18684992	NMR	ENSG00000088247	KHSRP	KH-type splicing regulatory protein [Source:HGNC Symbol;Acc:6316]	Homo sapiens	KHx4	Q92945
MSTRG.21881.1	20	25	AAAAAA	AAAAAA	18258190	single RNA affinity purification	ENSG00000084072	PPIE	peptidylprolyl isomerase E (cyclophilin E) [Source:HGNC Symbol;Acc:9258]	Homo sapiens	RRMx1	Q9UNP9
MSTRG.21881.1	21	26	AAAAAA	AAAAAA	18258190	single RNA affinity purification	ENSG00000084072	PPIE	peptidylprolyl isomerase E (cyclophilin E) [Source:HGNC Symbol;Acc:9258]	Homo sapiens	RRMx1	Q9UNP9
MSTRG.21881.1	22	27	AAAAAA	AAAAAA	18258190	single RNA affinity purification	ENSG00000084072	PPIE	peptidylprolyl isomerase E (cyclophilin E) [Source:HGNC Symbol;Acc:9258]	Homo sapiens	RRMx1	Q9UNP9
MSTRG.21881.1	23	28	AAAAAA	AAAAAA	18258190	single RNA affinity purification	ENSG00000084072	PPIE	peptidylprolyl isomerase E (cyclophilin E) [Source:HGNC Symbol;Acc:9258]	Homo sapiens	RRMx1	Q9UNP9
MSTRG.21881.1	24	29	AAAAAA	AAAAAA	18258190	single RNA affinity purification	ENSG00000084072	PPIE	peptidylprolyl isomerase E (cyclophilin E) [Source:HGNC Symbol;Acc:9258]	Homo sapiens	RRMx1	Q9UNP9
MSTRG.21881.1	25	30	AAAAAA	AAAAAA	18258190	single RNA affinity purification	ENSG00000084072	PPIE	peptidylprolyl isomerase E (cyclophilin E) [Source:HGNC Symbol;Acc:9258]	Homo sapiens	RRMx1	Q9UNP9
MSTRG.21881.1	26	31	AAAAAA	AAAAAA	18258190	single RNA affinity purification	ENSG00000084072	PPIE	peptidylprolyl isomerase E (cyclophilin E) [Source:HGNC Symbol;Acc:9258]	Homo sapiens	RRMx1	Q9UNP9
MSTRG.21881.1	27	32	AAAAAA	AAAAAA	18258190	single RNA affinity purification	ENSG00000084072	PPIE	peptidylprolyl isomerase E (cyclophilin E) [Source:HGNC Symbol;Acc:9258]	Homo sapiens	RRMx1	Q9UNP9
MSTRG.21881.1	28	33	AAAAAA	AAAAAA	18258190	single RNA affinity purification	ENSG00000084072	PPIE	peptidylprolyl isomerase E (cyclophilin E) [Source:HGNC Symbol;Acc:9258]	Homo sapiens	RRMx1	Q9UNP9
MSTRG.21881.1	29	34	AAAAAA	AAAAAA	18258190	single RNA affinity purification	ENSG00000084072	PPIE	peptidylprolyl isomerase E (cyclophilin E) [Source:HGNC Symbol;Acc:9258]	Homo sapiens	RRMx1	Q9UNP9
MSTRG.21881.1	20	25	AAAAAA	WWWWWW	18258190	single RNA affinity purification	ENSG00000084072	PPIE	peptidylprolyl isomerase E (cyclophilin E) [Source:HGNC Symbol;Acc:9258]	Homo sapiens	RRMx1	Q9UNP9
MSTRG.21881.1	21	26	AAAAAA	WWWWWW	18258190	single RNA affinity purification	ENSG00000084072	PPIE	peptidylprolyl isomerase E (cyclophilin E) [Source:HGNC Symbol;Acc:9258]	Homo sapiens	RRMx1	Q9UNP9
MSTRG.21881.1	22	27	AAAAAA	WWWWWW	18258190	single RNA affinity purification	ENSG00000084072	PPIE	peptidylprolyl isomerase E (cyclophilin E) [Source:HGNC Symbol;Acc:9258]	Homo sapiens	RRMx1	Q9UNP9
MSTRG.21881.1	23	28	AAAAAA	WWWWWW	18258190	single RNA affinity purification	ENSG00000084072	PPIE	peptidylprolyl isomerase E (cyclophilin E) [Source:HGNC Symbol;Acc:9258]	Homo sapiens	RRMx1	Q9UNP9
MSTRG.21881.1	24	29	AAAAAA	WWWWWW	18258190	single RNA affinity purification	ENSG00000084072	PPIE	peptidylprolyl isomerase E (cyclophilin E) [Source:HGNC Symbol;Acc:9258]	Homo sapiens	RRMx1	Q9UNP9
MSTRG.21881.1	25	30	AAAAAA	WWWWWW	18258190	single RNA affinity purification	ENSG00000084072	PPIE	peptidylprolyl isomerase E (cyclophilin E) [Source:HGNC Symbol;Acc:9258]	Homo sapiens	RRMx1	Q9UNP9
MSTRG.21881.1	26	31	AAAAAA	WWWWWW	18258190	single RNA affinity purification	ENSG00000084072	PPIE	peptidylprolyl isomerase E (cyclophilin E) [Source:HGNC Symbol;Acc:9258]	Homo sapiens	RRMx1	Q9UNP9
MSTRG.21881.1	27	32	AAAAAA	WWWWWW	18258190	single RNA affinity purification	ENSG00000084072	PPIE	peptidylprolyl isomerase E (cyclophilin E) [Source:HGNC Symbol;Acc:9258]	Homo sapiens	RRMx1	Q9UNP9
MSTRG.21881.1	28	33	AAAAAA	WWWWWW	18258190	single RNA affinity purification	ENSG00000084072	PPIE	peptidylprolyl isomerase E (cyclophilin E) [Source:HGNC Symbol;Acc:9258]	Homo sapiens	RRMx1	Q9UNP9
MSTRG.21881.1	29	34	AAAAAA	WWWWWW	18258190	single RNA affinity purification	ENSG00000084072	PPIE	peptidylprolyl isomerase E (cyclophilin E) [Source:HGNC Symbol;Acc:9258]	Homo sapiens	RRMx1	Q9UNP9
MSTRG.21881.1	336	341	GAAUAC	KVVURC	20167602	SELEX	ENSG00000083896	YTHDC1	YTH domain containing 1 [Source:HGNC Symbol;Acc:30626]	Homo sapiens	YTHx1	Q96MU7
MSTRG.21881.1	210	219	UAUUAUGCAG	UA(U)(2-3)RD(N)(1-3)G	18952820	EMSA	WBGene00004078	pos-1	pos-1 encodes a CCCH-type zinc-finger protein; during embryogenesis, maternally provided POS-1 is essential for proper fate specification of germ cells, intestine, pharynx, and hypodermis; POS-1's role in cell fate specification is likely as a translational regulator, as POS-1 is required, in posterior blastomeres, for positive regulation of apx-1 mRNA translation and negative regulation of glp-1…	Caenorhabditis elegans	Znf_CCCHx2	Q20667
MSTRG.21881.1	370	375	UGUAUG	(UR)(3-5)	11895477	SELEX	ENSDARG00000005315	celf1	CUGBP Elav-like family member 1 (CELF-1)(CUG-BP- and ETR-3-like factor 1)(Bruno-like protein 2)(RNA-binding protein BRUNOL-2)(CUG triplet repeat RNA-binding protein 1)(CUG-BP1)(EDEN-BP/Bruno-like protein)	Danio rerio	RRMx3	Q9IBD0
MSTRG.21923.1	272	279	UGUGUGUG	(UG)(n)	18039683	biosensor analysis	ENSG00000149187	CUGBP1	CUG triplet repeat, RNA binding protein 1 [Source:HGNC Symbol;Acc:2549]	Homo sapiens	RRMx3	Q92879
MSTRG.21923.1	601	606	UUUUAU	UUUUAU	8665866	EMSA	XB-GENE-946172	cpeb1-a	cytoplasmic polyadenylation element binding protein 1	Xenopus laevis	RRMx2	NA
MSTRG.21923.1	99	105	AUUUAGU	R(U)(1-3)AGU	11359897	SELEX	ENSMUSG00000054256	Msi1	Musashi homolog 1(Drosophila) Gene [Source:MGI Symbol;Acc:MGI:107376]	Mus musculus	RRMx2	Q61474
MSTRG.21923.1	503	509	CCCAGGA	CSSNSSR	16825284	SELEX	ENSG00000136450	SFRS1	splicing factor, arginine/serine-rich 1 [Source:HGNC Symbol;Acc:10780]	Homo sapiens	RRMx2	Q07955
MSTRG.21923.1	503	509	CCCAGGA	CSMMSSA	16825284	SELEX	ENSG00000136450	SFRS1	splicing factor, arginine/serine-rich 1 [Source:HGNC Symbol;Acc:10780]	Homo sapiens	RRMx2	Q07955
MSTRG.21923.1	216	221	UCCCUA	U(C)(3-4)WW	11278705	SELEX	ENSG00000165119	HNRNPK	microRNA 7-1 [Source:HGNC Symbol;Acc:31638]	Homo sapiens	KHx3	P61978
MSTRG.21923.1	210	231	AAAAACUCCCUAUUGCAUAAAA	AWAA(N)(2-24)AWAA	19457263	SELEX	ENSG00000131773	KHDRBS3	KH domain containing, RNA binding, signal transduction associated 3 [Source:HGNC Symbol;Acc:18117]	Homo sapiens	KHx1	O75525
MSTRG.21923.1	368	373	CAGUGU	CAGUGN	8021254	SELEX	ENSG00000122729	ACO1	aconitase 1, soluble [Source:HGNC Symbol;Acc:117]	Homo sapiens		P21399
MSTRG.21923.1	292	298	ACAAACA	ACDAAYM	7908267	SELEX	ENSG00000070756	PABPC1	poly(A) binding protein, cytoplasmic 1 [Source:HGNC Symbol;Acc:8554]	Homo sapiens	RRMx4	P11940
MSTRG.21923.1	296	302	ACAAACA	ACDAAYM	7908267	SELEX	ENSG00000070756	PABPC1	poly(A) binding protein, cytoplasmic 1 [Source:HGNC Symbol;Acc:8554]	Homo sapiens	RRMx4	P11940
MSTRG.21923.1	300	306	ACAAACA	ACDAAYM	7908267	SELEX	ENSG00000070756	PABPC1	poly(A) binding protein, cytoplasmic 1 [Source:HGNC Symbol;Acc:8554]	Homo sapiens	RRMx4	P11940
MSTRG.21923.1	437	452	GACUGAGUCUAAUGUA	GNNNNNNNNNNNUGUA	15607425	yeast three-hybrid screen	ENSG00000055917	PUM2	pumilio homolog 2 (Drosophila) [Source:HGNC Symbol;Acc:14958]	Homo sapiens	PUMx1	Q8TB72
MSTRG.21923.1	41	47	AUUGUUG	R(U)(2-5)(R)(1-2)(U)(2-5)R	9016658	SELEX	ENSMUSG00000003410	Elavl3	ELAV (embryonic lethal, abnormal vision, Drosophila)-like 3 (Hu antigen C) Gene [Source:MGI Symbol;Acc:MGI:109157]	Mus musculus	RRMx3	Q60900
MSTRG.21923.1	543	548	UAGUAU	UAGUAU	18684992	NMR	ENSG00000088247	KHSRP	KH-type splicing regulatory protein [Source:HGNC Symbol;Acc:6316]	Homo sapiens	KHx4	Q92945
MSTRG.21923.1	287	292	AAAAAA	AAAAAA	18258190	single RNA affinity purification	ENSG00000084072	PPIE	peptidylprolyl isomerase E (cyclophilin E) [Source:HGNC Symbol;Acc:9258]	Homo sapiens	RRMx1	Q9UNP9
MSTRG.21923.1	306	311	AAAAAA	AAAAAA	18258190	single RNA affinity purification	ENSG00000084072	PPIE	peptidylprolyl isomerase E (cyclophilin E) [Source:HGNC Symbol;Acc:9258]	Homo sapiens	RRMx1	Q9UNP9
MSTRG.21923.1	58	63	AAAAUA	WWWWWW	18258190	single RNA affinity purification	ENSG00000084072	PPIE	peptidylprolyl isomerase E (cyclophilin E) [Source:HGNC Symbol;Acc:9258]	Homo sapiens	RRMx1	Q9UNP9
MSTRG.21923.1	228	233	AAAAUA	WWWWWW	18258190	single RNA affinity purification	ENSG00000084072	PPIE	peptidylprolyl isomerase E (cyclophilin E) [Source:HGNC Symbol;Acc:9258]	Homo sapiens	RRMx1	Q9UNP9
MSTRG.21923.1	16	21	UCCUAC	KVVURC	20167602	SELEX	ENSG00000083896	YTHDC1	YTH domain containing 1 [Source:HGNC Symbol;Acc:30626]	Homo sapiens	YTHx1	Q96MU7
MSTRG.21923.1	270	279	UAUGUGUGUG	(UR)(3-5)	11895477	SELEX	ENSDARG00000005315	celf1	CUGBP Elav-like family member 1 (CELF-1)(CUG-BP- and ETR-3-like factor 1)(Bruno-like protein 2)(RNA-binding protein BRUNOL-2)(CUG triplet repeat RNA-binding protein 1)(CUG-BP1)(EDEN-BP/Bruno-like protein)	Danio rerio	RRMx3	Q9IBD0
MSTRG.22387.1	200	206	CACCGCA	CACYGCA	18719244	UV cross-linking	ENSG00000143889	HNRPLL	heterogeneous nuclear ribonucleoprotein L-like [Source:HGNC Symbol;Acc:25127]	Homo sapiens	RRMx3	Q8WVV9
MSTRG.22387.1	192	198	CACACCC	HMCAYCH	11564883	EMSA	ENSMUSG00000018554	Ybx2	Y box protein 2 Gene [Source:MGI Symbol;Acc:MGI:1096372]	Mus musculus	CSDx1	Q9Z2C8
MSTRG.22387.1	192	198	CACACCC	HMCAYCH	11564883	EMSA	ENSMUSG00000030189	Csda	cold shock domain protein A Gene [Source:MGI Symbol;Acc:MGI:2137670]	Mus musculus	CSDx1	Q9JKB3
MSTRG.22387.1	54	60	CGCCCGG	CSSNSSR	16825284	SELEX	ENSG00000136450	SFRS1	splicing factor, arginine/serine-rich 1 [Source:HGNC Symbol;Acc:10780]	Homo sapiens	RRMx2	Q07955
MSTRG.22387.1	130	135	CAGUGG	CAGUGN	8021254	SELEX	ENSG00000122729	ACO1	aconitase 1, soluble [Source:HGNC Symbol;Acc:117]	Homo sapiens		P21399
MSTRG.22387.1	63	68	GAGUGC	KVVURC	20167602	SELEX	ENSG00000083896	YTHDC1	YTH domain containing 1 [Source:HGNC Symbol;Acc:30626]	Homo sapiens	YTHx1	Q96MU7
MSTRG.23430.1	205	210	AGACAA	AGACAA	18794844	EMSA	ENSG00000188529	SFRS13A	splicing factor, arginine/serine-rich 13A [Source:HGNC Symbol;Acc:16713]	Homo sapiens	RRMx1	O75494
MSTRG.23430.1	248	254	ACCAUCU	HMCAYCH	11564883	EMSA	ENSMUSG00000018554	Ybx2	Y box protein 2 Gene [Source:MGI Symbol;Acc:MGI:1096372]	Mus musculus	CSDx1	Q9Z2C8
MSTRG.23430.1	248	254	ACCAUCU	HMCAYCH	11564883	EMSA	ENSMUSG00000030189	Csda	cold shock domain protein A Gene [Source:MGI Symbol;Acc:MGI:2137670]	Mus musculus	CSDx1	Q9JKB3
MSTRG.23430.1	160	166	CCAAGCA	CSMMSSA	16825284	SELEX	ENSG00000136450	SFRS1	splicing factor, arginine/serine-rich 1 [Source:HGNC Symbol;Acc:10780]	Homo sapiens	RRMx2	Q07955
MSTRG.23430.1	58	63	AAAAAG	AAAAAG	15703440	genome-wide in vivo immunoprecipitation	YGL122C	Nab2	Nuclear polyAdenylated RNA-Binding	Saccharomyces cerevisiae	Znf_CCCHx7	NA
MSTRG.23430.1	229	234	UCCCAA	U(C)(3-4)WW	11278705	SELEX	ENSG00000165119	HNRNPK	microRNA 7-1 [Source:HGNC Symbol;Acc:31638]	Homo sapiens	KHx3	P61978
MSTRG.23430.1	38	62	AUAAGGAAGUCAUAGAUAAUAAAAA	AWAA(N)(2-24)AWAA	19457263	SELEX	ENSG00000131773	KHDRBS3	KH domain containing, RNA binding, signal transduction associated 3 [Source:HGNC Symbol;Acc:18117]	Homo sapiens	KHx1	O75525
MSTRG.23430.1	95	100	CAGUGC	CAGUGN	8021254	SELEX	ENSG00000122729	ACO1	aconitase 1, soluble [Source:HGNC Symbol;Acc:117]	Homo sapiens		P21399
MSTRG.23430.1	53	58	AUAAUA	WWWWWW	18258190	single RNA affinity purification	ENSG00000084072	PPIE	peptidylprolyl isomerase E (cyclophilin E) [Source:HGNC Symbol;Acc:9258]	Homo sapiens	RRMx1	Q9UNP9
MSTRG.23430.1	55	60	AAUAAA	AAUAAA	20460131	NMR	ENSG00000084072	PPIE	peptidylprolyl isomerase E (cyclophilin E) [Source:HGNC Symbol;Acc:9258]	Homo sapiens	RRMx1	Q9UNP9
MSTRG.23430.1	155	160	GCAUGC	KVVURC	20167602	SELEX	ENSG00000083896	YTHDC1	YTH domain containing 1 [Source:HGNC Symbol;Acc:30626]	Homo sapiens	YTHx1	Q96MU7
MSTRG.23430.1	155	160	GCAUGC	GCAUGC	20167602	EMSA	ENSG00000083896	YTHDC1	YTH domain containing 1 [Source:HGNC Symbol;Acc:30626]	Homo sapiens	YTHx1	Q96MU7
MSTRG.23722.1	380	386	CCCAGCG	CSSNSSR	16825284	SELEX	ENSG00000136450	SFRS1	splicing factor, arginine/serine-rich 1 [Source:HGNC Symbol;Acc:10780]	Homo sapiens	RRMx2	Q07955
MSTRG.23722.1	153	158	UGUUUG	UGUUUG	20097654	NMR	YGL044C	Rna15	RNA synthesis	Saccharomyces cerevisiae	RRMx1	NA
MSTRG.23722.1	43	48	UAGGGU	UAGGGW	17925491	genome-wide in vivo immunoprecipitation	ENSG00000135486	HNRNPA1	heterogeneous nuclear ribonucleoprotein A1 [Source:HGNC Symbol;Acc:5031]	Homo sapiens	RRMx2	P0C7M2; P09651
MSTRG.23722.1	31	38	AUUUAUUA	R(U)(2-5)(R)(1-2)(U)(2-5)R	9016658	SELEX	ENSMUSG00000003410	Elavl3	ELAV (embryonic lethal, abnormal vision, Drosophila)-like 3 (Hu antigen C) Gene [Source:MGI Symbol;Acc:MGI:109157]	Mus musculus	RRMx3	Q60900
MSTRG.23722.1	31	36	AUUUAU	WWWWWW	18258190	single RNA affinity purification	ENSG00000084072	PPIE	peptidylprolyl isomerase E (cyclophilin E) [Source:HGNC Symbol;Acc:9258]	Homo sapiens	RRMx1	Q9UNP9
MSTRG.23722.1	45	50	GGGUGC	KVVURC	20167602	SELEX	ENSG00000083896	YTHDC1	YTH domain containing 1 [Source:HGNC Symbol;Acc:30626]	Homo sapiens	YTHx1	Q96MU7
MSTRG.23722.1	289	294	UGUGUG	(UR)(3-5)	11895477	SELEX	ENSDARG00000005315	celf1	CUGBP Elav-like family member 1 (CELF-1)(CUG-BP- and ETR-3-like factor 1)(Bruno-like protein 2)(RNA-binding protein BRUNOL-2)(CUG triplet repeat RNA-binding protein 1)(CUG-BP1)(EDEN-BP/Bruno-like protein)	Danio rerio	RRMx3	Q9IBD0
MSTRG.23879.1	648	653	GUUUUG	G(U)(3-6)(G/AG)	11333984	SELEX	FBgn0011666	msi	musashi	Drosophila melanogaster	RRMx2	NA
MSTRG.23879.1	453	459	UCCACCA	HMCAYCH	11564883	EMSA	ENSMUSG00000018554	Ybx2	Y box protein 2 Gene [Source:MGI Symbol;Acc:MGI:1096372]	Mus musculus	CSDx1	Q9Z2C8
MSTRG.23879.1	453	459	UCCACCA	HMCAYCH	11564883	EMSA	ENSMUSG00000030189	Csda	cold shock domain protein A Gene [Source:MGI Symbol;Acc:MGI:2137670]	Mus musculus	CSDx1	Q9JKB3
MSTRG.23879.1	44	50	CCCUCGA	CSSNSSR	16825284	SELEX	ENSG00000136450	SFRS1	splicing factor, arginine/serine-rich 1 [Source:HGNC Symbol;Acc:10780]	Homo sapiens	RRMx2	Q07955
MSTRG.23879.1	256	262	CCCAGCA	CSMMSSA	16825284	SELEX	ENSG00000136450	SFRS1	splicing factor, arginine/serine-rich 1 [Source:HGNC Symbol;Acc:10780]	Homo sapiens	RRMx2	Q07955
MSTRG.23879.1	588	600	AAAAUGUUGAAAA	AWAA(N)(2-24)AWAA	19457263	SELEX	ENSG00000131773	KHDRBS3	KH domain containing, RNA binding, signal transduction associated 3 [Source:HGNC Symbol;Acc:18117]	Homo sapiens	KHx1	O75525
MSTRG.23879.1	602	607	UAGGGU	UAGGGW	17925491	genome-wide in vivo immunoprecipitation	ENSG00000135486	HNRNPA1	heterogeneous nuclear ribonucleoprotein A1 [Source:HGNC Symbol;Acc:5031]	Homo sapiens	RRMx2	P0C7M2; P09651
MSTRG.23879.1	153	159	GGGUGGG	GGGUGGG	20095591	SELEX	XB-GENE-6252591	gtf3a	general transcription factor 3A	Xenopus laevis	Znf_C2H2x9	NA
MSTRG.23879.1	15	20	UAAAUA	WWWWWW	18258190	single RNA affinity purification	ENSG00000084072	PPIE	peptidylprolyl isomerase E (cyclophilin E) [Source:HGNC Symbol;Acc:9258]	Homo sapiens	RRMx1	Q9UNP9
MSTRG.23879.1	4	9	GGAUGC	KVVURC	20167602	SELEX	ENSG00000083896	YTHDC1	YTH domain containing 1 [Source:HGNC Symbol;Acc:30626]	Homo sapiens	YTHx1	Q96MU7
MSTRG.23879.1	378	383	UAUAUA	(UR)(3-5)	11895477	SELEX	ENSDARG00000005315	celf1	CUGBP Elav-like family member 1 (CELF-1)(CUG-BP- and ETR-3-like factor 1)(Bruno-like protein 2)(RNA-binding protein BRUNOL-2)(CUG triplet repeat RNA-binding protein 1)(CUG-BP1)(EDEN-BP/Bruno-like protein)	Danio rerio	RRMx3	Q9IBD0
MSTRG.24283.1	2	7	AAAAAG	AAAAAG	15703440	genome-wide in vivo immunoprecipitation	YGL122C	Nab2	Nuclear polyAdenylated RNA-Binding	Saccharomyces cerevisiae	Znf_CCCHx7	NA
MSTRG.24283.1	90	95	AAAAAG	AAAAAG	15703440	genome-wide in vivo immunoprecipitation	YGL122C	Nab2	Nuclear polyAdenylated RNA-Binding	Saccharomyces cerevisiae	Znf_CCCHx7	NA
MSTRG.24283.1	1	29	AAAAAAGCACAGAUGGUUAGGCUCCAUAA	AWAA(N)(2-24)AWAA	19457263	SELEX	ENSG00000131773	KHDRBS3	KH domain containing, RNA binding, signal transduction associated 3 [Source:HGNC Symbol;Acc:18117]	Homo sapiens	KHx1	O75525
MSTRG.24283.1	278	285	AUUAUUUG	R(U)(2-5)(R)(1-2)(U)(2-5)R	9016658	SELEX	ENSMUSG00000003410	Elavl3	ELAV (embryonic lethal, abnormal vision, Drosophila)-like 3 (Hu antigen C) Gene [Source:MGI Symbol;Acc:MGI:109157]	Mus musculus	RRMx3	Q60900
MSTRG.24283.1	1	6	AAAAAA	AAAAAA	18258190	single RNA affinity purification	ENSG00000084072	PPIE	peptidylprolyl isomerase E (cyclophilin E) [Source:HGNC Symbol;Acc:9258]	Homo sapiens	RRMx1	Q9UNP9
MSTRG.24283.1	169	174	UUUUUU	UUUUUU	18258190	single RNA affinity purification	ENSG00000084072	PPIE	peptidylprolyl isomerase E (cyclophilin E) [Source:HGNC Symbol;Acc:9258]	Homo sapiens	RRMx1	Q9UNP9
MSTRG.24283.1	170	175	UUUUUU	UUUUUU	18258190	single RNA affinity purification	ENSG00000084072	PPIE	peptidylprolyl isomerase E (cyclophilin E) [Source:HGNC Symbol;Acc:9258]	Homo sapiens	RRMx1	Q9UNP9
MSTRG.24283.1	171	176	UUUUUU	UUUUUU	18258190	single RNA affinity purification	ENSG00000084072	PPIE	peptidylprolyl isomerase E (cyclophilin E) [Source:HGNC Symbol;Acc:9258]	Homo sapiens	RRMx1	Q9UNP9
MSTRG.24283.1	1	6	AAAAAA	WWWWWW	18258190	single RNA affinity purification	ENSG00000084072	PPIE	peptidylprolyl isomerase E (cyclophilin E) [Source:HGNC Symbol;Acc:9258]	Homo sapiens	RRMx1	Q9UNP9
MSTRG.24283.1	104	109	AAUAAA	AAUAAA	20460131	NMR	ENSG00000084072	PPIE	peptidylprolyl isomerase E (cyclophilin E) [Source:HGNC Symbol;Acc:9258]	Homo sapiens	RRMx1	Q9UNP9
MSTRG.24283.1	246	251	AAUAAA	AAUAAA	20460131	NMR	ENSG00000084072	PPIE	peptidylprolyl isomerase E (cyclophilin E) [Source:HGNC Symbol;Acc:9258]	Homo sapiens	RRMx1	Q9UNP9
MSTRG.24283.1	294	299	AAUAAA	AAUAAA	20460131	NMR	ENSG00000084072	PPIE	peptidylprolyl isomerase E (cyclophilin E) [Source:HGNC Symbol;Acc:9258]	Homo sapiens	RRMx1	Q9UNP9
MSTRG.24283.1	305	310	GGAUGC	KVVURC	20167602	SELEX	ENSG00000083896	YTHDC1	YTH domain containing 1 [Source:HGNC Symbol;Acc:30626]	Homo sapiens	YTHx1	Q96MU7
MSTRG.24283.1	280	289	UAUUUGUAAG	UA(U)(2-3)RD(N)(1-3)G	18952820	EMSA	WBGene00004078	pos-1	pos-1 encodes a CCCH-type zinc-finger protein; during embryogenesis, maternally provided POS-1 is essential for proper fate specification of germ cells, intestine, pharynx, and hypodermis; POS-1's role in cell fate specification is likely as a translational regulator, as POS-1 is required, in posterior blastomeres, for positive regulation of apx-1 mRNA translation and negative regulation of glp-1…	Caenorhabditis elegans	Znf_CCCHx2	Q20667
MSTRG.24821.1	98	104	GUUUUAG	G(U)(3-6)(G/AG)	11333984	SELEX	FBgn0011666	msi	musashi	Drosophila melanogaster	RRMx2	NA
MSTRG.24821.1	52	57	AGACAA	AGACAA	18794844	EMSA	ENSG00000188529	SFRS13A	splicing factor, arginine/serine-rich 13A [Source:HGNC Symbol;Acc:16713]	Homo sapiens	RRMx1	O75494
MSTRG.24821.1	251	257	UACAUCA	HMCAYCH	11564883	EMSA	ENSMUSG00000018554	Ybx2	Y box protein 2 Gene [Source:MGI Symbol;Acc:MGI:1096372]	Mus musculus	CSDx1	Q9Z2C8
MSTRG.24821.1	251	257	UACAUCA	HMCAYCH	11564883	EMSA	ENSMUSG00000030189	Csda	cold shock domain protein A Gene [Source:MGI Symbol;Acc:MGI:2137670]	Mus musculus	CSDx1	Q9JKB3
MSTRG.24821.1	152	158	CCCAGGA	CSSNSSR	16825284	SELEX	ENSG00000136450	SFRS1	splicing factor, arginine/serine-rich 1 [Source:HGNC Symbol;Acc:10780]	Homo sapiens	RRMx2	Q07955
MSTRG.24821.1	152	158	CCCAGGA	CSMMSSA	16825284	SELEX	ENSG00000136450	SFRS1	splicing factor, arginine/serine-rich 1 [Source:HGNC Symbol;Acc:10780]	Homo sapiens	RRMx2	Q07955
MSTRG.24821.1	41	69	AUAAAUUCCUGAGACAAGUAUUUAUAAAA	AWAA(N)(2-24)AWAA	19457263	SELEX	ENSG00000131773	KHDRBS3	KH domain containing, RNA binding, signal transduction associated 3 [Source:HGNC Symbol;Acc:18117]	Homo sapiens	KHx1	O75525
MSTRG.24821.1	75	94	UGAUUUAUUUGCUUUGUUUC	KKNWWDNNNUKNNUUNUNNH	14981256	genome-wide in vivo immunoprecipitation	ENSG00000066044	ELAVL1	ELAV (embryonic lethal, abnormal vision, Drosophila)-like 1 (Hu antigen R) [Source:HGNC Symbol;Acc:3312]	Homo sapiens	RRMx3	Q15717
MSTRG.24821.1	17	23	GUUGUUA	R(U)(2-5)(R)(1-2)(U)(2-5)R	9016658	SELEX	ENSMUSG00000003410	Elavl3	ELAV (embryonic lethal, abnormal vision, Drosophila)-like 3 (Hu antigen C) Gene [Source:MGI Symbol;Acc:MGI:109157]	Mus musculus	RRMx3	Q60900
MSTRG.24821.1	423	428	UAGUAU	UAGUAU	18684992	NMR	ENSG00000088247	KHSRP	KH-type splicing regulatory protein [Source:HGNC Symbol;Acc:6316]	Homo sapiens	KHx4	Q92945
MSTRG.24821.1	1	6	AUAAAA	WWWWWW	18258190	single RNA affinity purification	ENSG00000084072	PPIE	peptidylprolyl isomerase E (cyclophilin E) [Source:HGNC Symbol;Acc:9258]	Homo sapiens	RRMx1	Q9UNP9
MSTRG.24821.1	64	69	AUAAAA	WWWWWW	18258190	single RNA affinity purification	ENSG00000084072	PPIE	peptidylprolyl isomerase E (cyclophilin E) [Source:HGNC Symbol;Acc:9258]	Homo sapiens	RRMx1	Q9UNP9
MSTRG.24821.1	40	45	AAUAAA	AAUAAA	20460131	NMR	ENSG00000084072	PPIE	peptidylprolyl isomerase E (cyclophilin E) [Source:HGNC Symbol;Acc:9258]	Homo sapiens	RRMx1	Q9UNP9
MSTRG.24821.1	248	253	GAAUAC	KVVURC	20167602	SELEX	ENSG00000083896	YTHDC1	YTH domain containing 1 [Source:HGNC Symbol;Acc:30626]	Homo sapiens	YTHx1	Q96MU7
MSTRG.24821.1	278	286	UAUUAGAUG	UA(U)(2-3)RD(N)(1-3)G	18952820	EMSA	WBGene00004078	pos-1	pos-1 encodes a CCCH-type zinc-finger protein; during embryogenesis, maternally provided POS-1 is essential for proper fate specification of germ cells, intestine, pharynx, and hypodermis; POS-1's role in cell fate specification is likely as a translational regulator, as POS-1 is required, in posterior blastomeres, for positive regulation of apx-1 mRNA translation and negative regulation of glp-1…	Caenorhabditis elegans	Znf_CCCHx2	Q20667
MSTRG.24821.1	354	363	UGUAAAAUAA	UGUANHAUAD	16244662	yeast three-hybrid screen	WBGene00004244	puf-8		Caenorhabditis elegans	PUMx1	Q09487
MSTRG.24821.1	354	362	UGUAAAAUA	UGUAHHAUA	16244662	yeast three-hybrid screen	WBGene00001402	fbf-2	fbf-2 encodes an RNA-binding protein that is one of 11 C. elegans members of the PUF family (Pumilio and FBF) of translational regulators	Caenorhabditis elegans	Pumx1	Q09312
MSTRG.24821.1	407	412	UGUAUG	(UR)(3-5)	11895477	SELEX	ENSDARG00000005315	celf1	CUGBP Elav-like family member 1 (CELF-1)(CUG-BP- and ETR-3-like factor 1)(Bruno-like protein 2)(RNA-binding protein BRUNOL-2)(CUG triplet repeat RNA-binding protein 1)(CUG-BP1)(EDEN-BP/Bruno-like protein)	Danio rerio	RRMx3	Q9IBD0
MSTRG.25226.1	130	136	CACACCA	HMCAYCH	11564883	EMSA	ENSMUSG00000018554	Ybx2	Y box protein 2 Gene [Source:MGI Symbol;Acc:MGI:1096372]	Mus musculus	CSDx1	Q9Z2C8
MSTRG.25226.1	130	136	CACACCA	HMCAYCH	11564883	EMSA	ENSMUSG00000030189	Csda	cold shock domain protein A Gene [Source:MGI Symbol;Acc:MGI:2137670]	Mus musculus	CSDx1	Q9JKB3
MSTRG.25226.1	5	10	UCCCAA	U(C)(3-4)WW	11278705	SELEX	ENSG00000165119	HNRNPK	microRNA 7-1 [Source:HGNC Symbol;Acc:31638]	Homo sapiens	KHx3	P61978
MSTRG.25226.1	16	31	GAAGCAAACAGGUGUA	GNNNNNNNNNNNUGUA	15607425	yeast three-hybrid screen	ENSG00000055917	PUM2	pumilio homolog 2 (Drosophila) [Source:HGNC Symbol;Acc:14958]	Homo sapiens	PUMx1	Q8TB72
MSTRG.25226.1	90	95	AAAAAA	AAAAAA	18258190	single RNA affinity purification	ENSG00000084072	PPIE	peptidylprolyl isomerase E (cyclophilin E) [Source:HGNC Symbol;Acc:9258]	Homo sapiens	RRMx1	Q9UNP9
MSTRG.25226.1	91	96	AAAAAA	AAAAAA	18258190	single RNA affinity purification	ENSG00000084072	PPIE	peptidylprolyl isomerase E (cyclophilin E) [Source:HGNC Symbol;Acc:9258]	Homo sapiens	RRMx1	Q9UNP9
MSTRG.25226.1	92	97	AAAAAA	AAAAAA	18258190	single RNA affinity purification	ENSG00000084072	PPIE	peptidylprolyl isomerase E (cyclophilin E) [Source:HGNC Symbol;Acc:9258]	Homo sapiens	RRMx1	Q9UNP9
MSTRG.25226.1	93	98	AAAAAA	AAAAAA	18258190	single RNA affinity purification	ENSG00000084072	PPIE	peptidylprolyl isomerase E (cyclophilin E) [Source:HGNC Symbol;Acc:9258]	Homo sapiens	RRMx1	Q9UNP9
MSTRG.25226.1	90	95	AAAAAA	WWWWWW	18258190	single RNA affinity purification	ENSG00000084072	PPIE	peptidylprolyl isomerase E (cyclophilin E) [Source:HGNC Symbol;Acc:9258]	Homo sapiens	RRMx1	Q9UNP9
MSTRG.25226.1	91	96	AAAAAA	WWWWWW	18258190	single RNA affinity purification	ENSG00000084072	PPIE	peptidylprolyl isomerase E (cyclophilin E) [Source:HGNC Symbol;Acc:9258]	Homo sapiens	RRMx1	Q9UNP9
MSTRG.25226.1	92	97	AAAAAA	WWWWWW	18258190	single RNA affinity purification	ENSG00000084072	PPIE	peptidylprolyl isomerase E (cyclophilin E) [Source:HGNC Symbol;Acc:9258]	Homo sapiens	RRMx1	Q9UNP9
MSTRG.25226.1	93	98	AAAAAA	WWWWWW	18258190	single RNA affinity purification	ENSG00000084072	PPIE	peptidylprolyl isomerase E (cyclophilin E) [Source:HGNC Symbol;Acc:9258]	Homo sapiens	RRMx1	Q9UNP9
MSTRG.25226.1	144	149	GGGUAC	KVVURC	20167602	SELEX	ENSG00000083896	YTHDC1	YTH domain containing 1 [Source:HGNC Symbol;Acc:30626]	Homo sapiens	YTHx1	Q96MU7
MSTRG.26682.1	28	35	GUUUUUAG	G(U)(3-6)(G/AG)	11333984	SELEX	FBgn0011666	msi	musashi	Drosophila melanogaster	RRMx2	NA
MSTRG.26682.1	69	74	AGACAA	AGACAA	18794844	EMSA	ENSG00000188529	SFRS13A	splicing factor, arginine/serine-rich 13A [Source:HGNC Symbol;Acc:16713]	Homo sapiens	RRMx1	O75494
MSTRG.26682.1	223	228	GAAGAA	GAAGAA	19116412	genome-wide in vivo immunoprecipitation	ENSG00000136450	SFRS1	splicing factor, arginine/serine-rich 1 [Source:HGNC Symbol;Acc:10780]	Homo sapiens	RRMx2	Q07955
MSTRG.26682.1	133	148	AUAACUAGAUCAAUAA	AWAA(N)(2-24)AWAA	19457263	SELEX	ENSG00000131773	KHDRBS3	KH domain containing, RNA binding, signal transduction associated 3 [Source:HGNC Symbol;Acc:18117]	Homo sapiens	KHx1	O75525
MSTRG.26682.1	162	167	CAGUGA	CAGUGN	8021254	SELEX	ENSG00000122729	ACO1	aconitase 1, soluble [Source:HGNC Symbol;Acc:117]	Homo sapiens		P21399
MSTRG.26682.1	79	85	AGGAGAU	AGGAGAU	10094314	SELEX	ENSG00000077312	SNRPA	small nuclear ribonucleoprotein polypeptide A [Source:HGNC Symbol;Acc:11151]	Homo sapiens	RRMx2	P09012
MSTRG.26682.1	260	279	GUAAAUCACUUUCUUAUAUC	KKNWWDNNNUKNNUUNUNNH	14981256	genome-wide in vivo immunoprecipitation	ENSG00000066044	ELAVL1	ELAV (embryonic lethal, abnormal vision, Drosophila)-like 1 (Hu antigen R) [Source:HGNC Symbol;Acc:3312]	Homo sapiens	RRMx3	Q15717
MSTRG.26682.1	29	34	UUUUUA	WWWWWW	18258190	single RNA affinity purification	ENSG00000084072	PPIE	peptidylprolyl isomerase E (cyclophilin E) [Source:HGNC Symbol;Acc:9258]	Homo sapiens	RRMx1	Q9UNP9
MSTRG.26682.1	246	251	UUUUUA	WWWWWW	18258190	single RNA affinity purification	ENSG00000084072	PPIE	peptidylprolyl isomerase E (cyclophilin E) [Source:HGNC Symbol;Acc:9258]	Homo sapiens	RRMx1	Q9UNP9
MSTRG.27371.1	321	327	CCCACCA	HMCAYCH	11564883	EMSA	ENSMUSG00000018554	Ybx2	Y box protein 2 Gene [Source:MGI Symbol;Acc:MGI:1096372]	Mus musculus	CSDx1	Q9Z2C8
MSTRG.27371.1	321	327	CCCACCA	HMCAYCH	11564883	EMSA	ENSMUSG00000030189	Csda	cold shock domain protein A Gene [Source:MGI Symbol;Acc:MGI:2137670]	Mus musculus	CSDx1	Q9JKB3
MSTRG.27371.1	321	327	CCCACCA	CSSNSSR	16825284	SELEX	ENSG00000136450	SFRS1	splicing factor, arginine/serine-rich 1 [Source:HGNC Symbol;Acc:10780]	Homo sapiens	RRMx2	Q07955
MSTRG.27371.1	4	10	CCAACCA	CSMMSSA	16825284	SELEX	ENSG00000136450	SFRS1	splicing factor, arginine/serine-rich 1 [Source:HGNC Symbol;Acc:10780]	Homo sapiens	RRMx2	Q07955
MSTRG.27371.1	8	14	CCAACCA	CSMMSSA	16825284	SELEX	ENSG00000136450	SFRS1	splicing factor, arginine/serine-rich 1 [Source:HGNC Symbol;Acc:10780]	Homo sapiens	RRMx2	Q07955
MSTRG.27371.1	12	18	CCAACCA	CSMMSSA	16825284	SELEX	ENSG00000136450	SFRS1	splicing factor, arginine/serine-rich 1 [Source:HGNC Symbol;Acc:10780]	Homo sapiens	RRMx2	Q07955
MSTRG.27371.1	16	22	CCAACCA	CSMMSSA	16825284	SELEX	ENSG00000136450	SFRS1	splicing factor, arginine/serine-rich 1 [Source:HGNC Symbol;Acc:10780]	Homo sapiens	RRMx2	Q07955
MSTRG.27371.1	20	26	CCAACCA	CSMMSSA	16825284	SELEX	ENSG00000136450	SFRS1	splicing factor, arginine/serine-rich 1 [Source:HGNC Symbol;Acc:10780]	Homo sapiens	RRMx2	Q07955
MSTRG.27371.1	71	76	AAAAAG	AAAAAG	15703440	genome-wide in vivo immunoprecipitation	YGL122C	Nab2	Nuclear polyAdenylated RNA-Binding	Saccharomyces cerevisiae	Znf_CCCHx7	NA
MSTRG.27371.1	376	381	UGUUGU	UGUUGU	20097654	NMR	YGL044C	Rna15	RNA synthesis	Saccharomyces cerevisiae	RRMx1	NA
MSTRG.27371.1	310	315	UCCCCA	UCCCCA	15331611	NMR	ENSG00000197111	PCBP2	poly(rC) binding protein 2 [Source:HGNC Symbol;Acc:8648]	Homo sapiens	KHx3	Q15366
MSTRG.27371.1	38	69	AAAAACAAAAAACAAAACAAAACAAAACAAAA	AWAA(N)(2-24)AWAA	19457263	SELEX	ENSG00000131773	KHDRBS3	KH domain containing, RNA binding, signal transduction associated 3 [Source:HGNC Symbol;Acc:18117]	Homo sapiens	KHx1	O75525
MSTRG.27371.1	28	34	ACAAACA	ACDAAYM	7908267	SELEX	ENSG00000070756	PABPC1	poly(A) binding protein, cytoplasmic 1 [Source:HGNC Symbol;Acc:8554]	Homo sapiens	RRMx4	P11940
MSTRG.27371.1	32	38	ACAAACA	ACDAAYM	7908267	SELEX	ENSG00000070756	PABPC1	poly(A) binding protein, cytoplasmic 1 [Source:HGNC Symbol;Acc:8554]	Homo sapiens	RRMx4	P11940
MSTRG.27371.1	44	49	AAAAAA	AAAAAA	18258190	single RNA affinity purification	ENSG00000084072	PPIE	peptidylprolyl isomerase E (cyclophilin E) [Source:HGNC Symbol;Acc:9258]	Homo sapiens	RRMx1	Q9UNP9
MSTRG.27371.1	125	130	AAAAAA	AAAAAA	18258190	single RNA affinity purification	ENSG00000084072	PPIE	peptidylprolyl isomerase E (cyclophilin E) [Source:HGNC Symbol;Acc:9258]	Homo sapiens	RRMx1	Q9UNP9
MSTRG.27371.1	126	131	AAAAAA	AAAAAA	18258190	single RNA affinity purification	ENSG00000084072	PPIE	peptidylprolyl isomerase E (cyclophilin E) [Source:HGNC Symbol;Acc:9258]	Homo sapiens	RRMx1	Q9UNP9
MSTRG.27371.1	226	231	AAAAAA	AAAAAA	18258190	single RNA affinity purification	ENSG00000084072	PPIE	peptidylprolyl isomerase E (cyclophilin E) [Source:HGNC Symbol;Acc:9258]	Homo sapiens	RRMx1	Q9UNP9
MSTRG.27371.1	44	49	AAAAAA	WWWWWW	18258190	single RNA affinity purification	ENSG00000084072	PPIE	peptidylprolyl isomerase E (cyclophilin E) [Source:HGNC Symbol;Acc:9258]	Homo sapiens	RRMx1	Q9UNP9
MSTRG.27371.1	125	130	AAAAAA	WWWWWW	18258190	single RNA affinity purification	ENSG00000084072	PPIE	peptidylprolyl isomerase E (cyclophilin E) [Source:HGNC Symbol;Acc:9258]	Homo sapiens	RRMx1	Q9UNP9
MSTRG.27371.1	126	131	AAAAAA	WWWWWW	18258190	single RNA affinity purification	ENSG00000084072	PPIE	peptidylprolyl isomerase E (cyclophilin E) [Source:HGNC Symbol;Acc:9258]	Homo sapiens	RRMx1	Q9UNP9
MSTRG.27371.1	226	231	AAAAAA	WWWWWW	18258190	single RNA affinity purification	ENSG00000084072	PPIE	peptidylprolyl isomerase E (cyclophilin E) [Source:HGNC Symbol;Acc:9258]	Homo sapiens	RRMx1	Q9UNP9
MSTRG.27371.1	166	171	AAUAAA	AAUAAA	20460131	NMR	ENSG00000084072	PPIE	peptidylprolyl isomerase E (cyclophilin E) [Source:HGNC Symbol;Acc:9258]	Homo sapiens	RRMx1	Q9UNP9
MSTRG.27371.1	179	184	AAUAAA	AAUAAA	20460131	NMR	ENSG00000084072	PPIE	peptidylprolyl isomerase E (cyclophilin E) [Source:HGNC Symbol;Acc:9258]	Homo sapiens	RRMx1	Q9UNP9
MSTRG.27371.1	210	215	AAUAAA	AAUAAA	20460131	NMR	ENSG00000084072	PPIE	peptidylprolyl isomerase E (cyclophilin E) [Source:HGNC Symbol;Acc:9258]	Homo sapiens	RRMx1	Q9UNP9
MSTRG.27371.1	132	137	UGUGUA	(UR)(3-5)	11895477	SELEX	ENSDARG00000005315	celf1	CUGBP Elav-like family member 1 (CELF-1)(CUG-BP- and ETR-3-like factor 1)(Bruno-like protein 2)(RNA-binding protein BRUNOL-2)(CUG triplet repeat RNA-binding protein 1)(CUG-BP1)(EDEN-BP/Bruno-like protein)	Danio rerio	RRMx3	Q9IBD0
MSTRG.27429.1	234	239	GUUAGU	R(U)(1-3)AGU	11359897	SELEX	ENSMUSG00000054256	Msi1	Musashi homolog 1(Drosophila) Gene [Source:MGI Symbol;Acc:MGI:107376]	Mus musculus	RRMx2	Q61474
MSTRG.27429.1	448	453	GUUUAG	G(U)(3-6)(G/AG)	11333984	SELEX	FBgn0011666	msi	musashi	Drosophila melanogaster	RRMx2	NA
MSTRG.27429.1	46	51	GACAAA	GACAAA	18794844	EMSA	ENSG00000188529	SFRS13A	splicing factor, arginine/serine-rich 13A [Source:HGNC Symbol;Acc:16713]	Homo sapiens	RRMx1	O75494
MSTRG.27429.1	179	184	CUCUCU	CUCUCU	11788707	NMR	ENSG00000011304	PTBP1	polypyrimidine tract binding protein 1 [Source:HGNC Symbol;Acc:9583]	Homo sapiens	RRMx4	P26599
MSTRG.27429.1	14	20	ACCACCA	HMCAYCH	11564883	EMSA	ENSMUSG00000018554	Ybx2	Y box protein 2 Gene [Source:MGI Symbol;Acc:MGI:1096372]	Mus musculus	CSDx1	Q9Z2C8
MSTRG.27429.1	14	20	ACCACCA	HMCAYCH	11564883	EMSA	ENSMUSG00000030189	Csda	cold shock domain protein A Gene [Source:MGI Symbol;Acc:MGI:2137670]	Mus musculus	CSDx1	Q9JKB3
MSTRG.27429.1	325	331	CCCAGGA	CSSNSSR	16825284	SELEX	ENSG00000136450	SFRS1	splicing factor, arginine/serine-rich 1 [Source:HGNC Symbol;Acc:10780]	Homo sapiens	RRMx2	Q07955
MSTRG.27429.1	325	331	CCCAGGA	CSMMSSA	16825284	SELEX	ENSG00000136450	SFRS1	splicing factor, arginine/serine-rich 1 [Source:HGNC Symbol;Acc:10780]	Homo sapiens	RRMx2	Q07955
MSTRG.27429.1	143	148	AAAAAG	AAAAAG	15703440	genome-wide in vivo immunoprecipitation	YGL122C	Nab2	Nuclear polyAdenylated RNA-Binding	Saccharomyces cerevisiae	Znf_CCCHx7	NA
MSTRG.27429.1	336	341	ACUAAC	ACUAAC	20371350	genome-wide in vivo immunoprecipitation	ENSG00000112531	QKI	quaking homolog, KH domain RNA binding (mouse) [Source:HGNC Symbol;Acc:21100]	Homo sapiens	KHx1	Q96PU8
MSTRG.27429.1	223	228	UCCCAA	U(C)(3-4)WW	11278705	SELEX	ENSG00000165119	HNRNPK	microRNA 7-1 [Source:HGNC Symbol;Acc:31638]	Homo sapiens	KHx3	P61978
MSTRG.27429.1	56	72	AAAAGUUAUAUGAAUAA	AWAA(N)(2-24)AWAA	19457263	SELEX	ENSG00000131773	KHDRBS3	KH domain containing, RNA binding, signal transduction associated 3 [Source:HGNC Symbol;Acc:18117]	Homo sapiens	KHx1	O75525
MSTRG.27429.1	274	279	CAGUGC	CAGUGN	8021254	SELEX	ENSG00000122729	ACO1	aconitase 1, soluble [Source:HGNC Symbol;Acc:117]	Homo sapiens		P21399
MSTRG.27429.1	451	456	UAGGGA	UAGGGW	17925491	genome-wide in vivo immunoprecipitation	ENSG00000135486	HNRNPA1	heterogeneous nuclear ribonucleoprotein A1 [Source:HGNC Symbol;Acc:5031]	Homo sapiens	RRMx2	P0C7M2; P09651
MSTRG.27429.1	269	275	ACAAACA	ACDAAYM	7908267	SELEX	ENSG00000070756	PABPC1	poly(A) binding protein, cytoplasmic 1 [Source:HGNC Symbol;Acc:8554]	Homo sapiens	RRMx4	P11940
MSTRG.27429.1	406	421	GUCCAGCAGCCAUGUA	GNNNNNNNNNNNUGUA	15607425	yeast three-hybrid screen	ENSG00000055917	PUM2	pumilio homolog 2 (Drosophila) [Source:HGNC Symbol;Acc:14958]	Homo sapiens	PUMx1	Q8TB72
MSTRG.27429.1	140	145	AAAAAA	AAAAAA	18258190	single RNA affinity purification	ENSG00000084072	PPIE	peptidylprolyl isomerase E (cyclophilin E) [Source:HGNC Symbol;Acc:9258]	Homo sapiens	RRMx1	Q9UNP9
MSTRG.27429.1	141	146	AAAAAA	AAAAAA	18258190	single RNA affinity purification	ENSG00000084072	PPIE	peptidylprolyl isomerase E (cyclophilin E) [Source:HGNC Symbol;Acc:9258]	Homo sapiens	RRMx1	Q9UNP9
MSTRG.27429.1	142	147	AAAAAA	AAAAAA	18258190	single RNA affinity purification	ENSG00000084072	PPIE	peptidylprolyl isomerase E (cyclophilin E) [Source:HGNC Symbol;Acc:9258]	Homo sapiens	RRMx1	Q9UNP9
MSTRG.27429.1	61	66	UUAUAU	WWWWWW	18258190	single RNA affinity purification	ENSG00000084072	PPIE	peptidylprolyl isomerase E (cyclophilin E) [Source:HGNC Symbol;Acc:9258]	Homo sapiens	RRMx1	Q9UNP9
MSTRG.27429.1	375	380	GAGUAC	KVVURC	20167602	SELEX	ENSG00000083896	YTHDC1	YTH domain containing 1 [Source:HGNC Symbol;Acc:30626]	Homo sapiens	YTHx1	Q96MU7
MSTRG.27429.1	62	67	UAUAUG	(UR)(3-5)	11895477	SELEX	ENSDARG00000005315	celf1	CUGBP Elav-like family member 1 (CELF-1)(CUG-BP- and ETR-3-like factor 1)(Bruno-like protein 2)(RNA-binding protein BRUNOL-2)(CUG triplet repeat RNA-binding protein 1)(CUG-BP1)(EDEN-BP/Bruno-like protein)	Danio rerio	RRMx3	Q9IBD0
MSTRG.28402.1	375	380	UUUUAU	UUUUAU	8665866	EMSA	XB-GENE-946172	cpeb1-a	cytoplasmic polyadenylation element binding protein 1	Xenopus laevis	RRMx2	NA
MSTRG.28402.1	437	442	UUUUAU	UUUUAU	8665866	EMSA	XB-GENE-946172	cpeb1-a	cytoplasmic polyadenylation element binding protein 1	Xenopus laevis	RRMx2	NA
MSTRG.28402.1	454	460	GUUUUUG	G(U)(3-6)(G/AG)	11333984	SELEX	FBgn0011666	msi	musashi	Drosophila melanogaster	RRMx2	NA
MSTRG.28402.1	470	476	GUUUUUG	G(U)(3-6)(G/AG)	11333984	SELEX	FBgn0011666	msi	musashi	Drosophila melanogaster	RRMx2	NA
MSTRG.28402.1	18	24	UCCAUCU	HMCAYCH	11564883	EMSA	ENSMUSG00000018554	Ybx2	Y box protein 2 Gene [Source:MGI Symbol;Acc:MGI:1096372]	Mus musculus	CSDx1	Q9Z2C8
MSTRG.28402.1	18	24	UCCAUCU	HMCAYCH	11564883	EMSA	ENSMUSG00000030189	Csda	cold shock domain protein A Gene [Source:MGI Symbol;Acc:MGI:2137670]	Mus musculus	CSDx1	Q9JKB3
MSTRG.28402.1	163	168	GAAGAA	GAAGAA	19116412	genome-wide in vivo immunoprecipitation	ENSG00000136450	SFRS1	splicing factor, arginine/serine-rich 1 [Source:HGNC Symbol;Acc:10780]	Homo sapiens	RRMx2	Q07955
MSTRG.28402.1	166	171	GAAGAA	GAAGAA	19116412	genome-wide in vivo immunoprecipitation	ENSG00000136450	SFRS1	splicing factor, arginine/serine-rich 1 [Source:HGNC Symbol;Acc:10780]	Homo sapiens	RRMx2	Q07955
MSTRG.28402.1	344	359	GUCCUCUGUCUUUGUA	GNNNNNNNNNNNUGUA	15607425	yeast three-hybrid screen	ENSG00000055917	PUM2	pumilio homolog 2 (Drosophila) [Source:HGNC Symbol;Acc:14958]	Homo sapiens	PUMx1	Q8TB72
MSTRG.28402.1	470	480	GUUUUUGGUUA	R(U)(2-5)(R)(1-2)(U)(2-5)R	9016658	SELEX	ENSMUSG00000003410	Elavl3	ELAV (embryonic lethal, abnormal vision, Drosophila)-like 3 (Hu antigen C) Gene [Source:MGI Symbol;Acc:MGI:109157]	Mus musculus	RRMx3	Q60900
MSTRG.28402.1	467	472	UAGGUU	UAGGUU	18684992	NMR	ENSG00000088247	KHSRP	KH-type splicing regulatory protein [Source:HGNC Symbol;Acc:6316]	Homo sapiens	KHx4	Q92945
MSTRG.28402.1	384	389	UAUUAU	UAUUAU	18684992	NMR	ENSG00000088247	KHSRP	KH-type splicing regulatory protein [Source:HGNC Symbol;Acc:6316]	Homo sapiens	KHx4	Q92945
MSTRG.28402.1	1	6	AAAAAA	AAAAAA	18258190	single RNA affinity purification	ENSG00000084072	PPIE	peptidylprolyl isomerase E (cyclophilin E) [Source:HGNC Symbol;Acc:9258]	Homo sapiens	RRMx1	Q9UNP9
MSTRG.28402.1	1	6	AAAAAA	WWWWWW	18258190	single RNA affinity purification	ENSG00000084072	PPIE	peptidylprolyl isomerase E (cyclophilin E) [Source:HGNC Symbol;Acc:9258]	Homo sapiens	RRMx1	Q9UNP9
MSTRG.28402.1	30	35	GAGUAC	KVVURC	20167602	SELEX	ENSG00000083896	YTHDC1	YTH domain containing 1 [Source:HGNC Symbol;Acc:30626]	Homo sapiens	YTHx1	Q96MU7
MSTRG.28402.1	551	556	GAGUAC	KVVURC	20167602	SELEX	ENSG00000083896	YTHDC1	YTH domain containing 1 [Source:HGNC Symbol;Acc:30626]	Homo sapiens	YTHx1	Q96MU7
MSTRG.28402.1	384	393	UAUUAUUCUG	UA(U)(2-3)RD(N)(1-3)G	18952820	EMSA	WBGene00004078	pos-1	pos-1 encodes a CCCH-type zinc-finger protein; during embryogenesis, maternally provided POS-1 is essential for proper fate specification of germ cells, intestine, pharynx, and hypodermis; POS-1's role in cell fate specification is likely as a translational regulator, as POS-1 is required, in posterior blastomeres, for positive regulation of apx-1 mRNA translation and negative regulation of glp-1…	Caenorhabditis elegans	Znf_CCCHx2	Q20667
MSTRG.29173.1	144	149	AGACAA	AGACAA	18794844	EMSA	ENSG00000188529	SFRS13A	splicing factor, arginine/serine-rich 13A [Source:HGNC Symbol;Acc:16713]	Homo sapiens	RRMx1	O75494
MSTRG.29173.1	205	212	UCCUCUUC	UCCUCUUC	11788707	NMR	ENSG00000011304	PTBP1	polypyrimidine tract binding protein 1 [Source:HGNC Symbol;Acc:9583]	Homo sapiens	RRMx4	P26599
MSTRG.29173.1	1	20	AAAAAAAACAAAACAUAAAA	AWAA(N)(2-24)AWAA	19457263	SELEX	ENSG00000131773	KHDRBS3	KH domain containing, RNA binding, signal transduction associated 3 [Source:HGNC Symbol;Acc:18117]	Homo sapiens	KHx1	O75525
MSTRG.29173.1	1	6	AAAAAA	AAAAAA	18258190	single RNA affinity purification	ENSG00000084072	PPIE	peptidylprolyl isomerase E (cyclophilin E) [Source:HGNC Symbol;Acc:9258]	Homo sapiens	RRMx1	Q9UNP9
MSTRG.29173.1	2	7	AAAAAA	AAAAAA	18258190	single RNA affinity purification	ENSG00000084072	PPIE	peptidylprolyl isomerase E (cyclophilin E) [Source:HGNC Symbol;Acc:9258]	Homo sapiens	RRMx1	Q9UNP9
MSTRG.29173.1	3	8	AAAAAA	AAAAAA	18258190	single RNA affinity purification	ENSG00000084072	PPIE	peptidylprolyl isomerase E (cyclophilin E) [Source:HGNC Symbol;Acc:9258]	Homo sapiens	RRMx1	Q9UNP9
MSTRG.29173.1	1	6	AAAAAA	WWWWWW	18258190	single RNA affinity purification	ENSG00000084072	PPIE	peptidylprolyl isomerase E (cyclophilin E) [Source:HGNC Symbol;Acc:9258]	Homo sapiens	RRMx1	Q9UNP9
MSTRG.29173.1	2	7	AAAAAA	WWWWWW	18258190	single RNA affinity purification	ENSG00000084072	PPIE	peptidylprolyl isomerase E (cyclophilin E) [Source:HGNC Symbol;Acc:9258]	Homo sapiens	RRMx1	Q9UNP9
MSTRG.29173.1	3	8	AAAAAA	WWWWWW	18258190	single RNA affinity purification	ENSG00000084072	PPIE	peptidylprolyl isomerase E (cyclophilin E) [Source:HGNC Symbol;Acc:9258]	Homo sapiens	RRMx1	Q9UNP9
MSTRG.29173.1	175	180	AAUAAA	AAUAAA	20460131	NMR	ENSG00000084072	PPIE	peptidylprolyl isomerase E (cyclophilin E) [Source:HGNC Symbol;Acc:9258]	Homo sapiens	RRMx1	Q9UNP9
MSTRG.29752.1	396	401	UUUUAU	UUUUAU	8665866	EMSA	XB-GENE-946172	cpeb1-a	cytoplasmic polyadenylation element binding protein 1	Xenopus laevis	RRMx2	NA
MSTRG.29752.1	33	38	GACAAA	GACAAA	18794844	EMSA	ENSG00000188529	SFRS13A	splicing factor, arginine/serine-rich 13A [Source:HGNC Symbol;Acc:16713]	Homo sapiens	RRMx1	O75494
MSTRG.29752.1	32	37	AGACAA	AGACAA	18794844	EMSA	ENSG00000188529	SFRS13A	splicing factor, arginine/serine-rich 13A [Source:HGNC Symbol;Acc:16713]	Homo sapiens	RRMx1	O75494
MSTRG.29752.1	15	20	CUCUCU	CUCUCU	11788707	NMR	ENSG00000011304	PTBP1	polypyrimidine tract binding protein 1 [Source:HGNC Symbol;Acc:9583]	Homo sapiens	RRMx4	P26599
MSTRG.29752.1	46	52	UACACCU	HMCAYCH	11564883	EMSA	ENSMUSG00000018554	Ybx2	Y box protein 2 Gene [Source:MGI Symbol;Acc:MGI:1096372]	Mus musculus	CSDx1	Q9Z2C8
MSTRG.29752.1	46	52	UACACCU	HMCAYCH	11564883	EMSA	ENSMUSG00000030189	Csda	cold shock domain protein A Gene [Source:MGI Symbol;Acc:MGI:2137670]	Mus musculus	CSDx1	Q9JKB3
MSTRG.29752.1	267	272	UGUUUG	UGUUUG	20097654	NMR	YGL044C	Rna15	RNA synthesis	Saccharomyces cerevisiae	RRMx1	NA
MSTRG.29752.1	112	117	UCCCAA	U(C)(3-4)WW	11278705	SELEX	ENSG00000165119	HNRNPK	microRNA 7-1 [Source:HGNC Symbol;Acc:31638]	Homo sapiens	KHx3	P61978
MSTRG.29752.1	96	107	AAAAUUAGAAAA	AWAA(N)(2-24)AWAA	19457263	SELEX	ENSG00000131773	KHDRBS3	KH domain containing, RNA binding, signal transduction associated 3 [Source:HGNC Symbol;Acc:18117]	Homo sapiens	KHx1	O75525
MSTRG.29752.1	378	383	CAGUGC	CAGUGN	8021254	SELEX	ENSG00000122729	ACO1	aconitase 1, soluble [Source:HGNC Symbol;Acc:117]	Homo sapiens		P21399
MSTRG.29752.1	268	275	GUUUGUUG	R(U)(2-5)(R)(1-2)(U)(2-5)R	9016658	SELEX	ENSMUSG00000003410	Elavl3	ELAV (embryonic lethal, abnormal vision, Drosophila)-like 3 (Hu antigen C) Gene [Source:MGI Symbol;Acc:MGI:109157]	Mus musculus	RRMx3	Q60900
MSTRG.29752.1	392	397	UUUUUU	UUUUUU	18258190	single RNA affinity purification	ENSG00000084072	PPIE	peptidylprolyl isomerase E (cyclophilin E) [Source:HGNC Symbol;Acc:9258]	Homo sapiens	RRMx1	Q9UNP9
MSTRG.29752.1	393	398	UUUUUU	UUUUUU	18258190	single RNA affinity purification	ENSG00000084072	PPIE	peptidylprolyl isomerase E (cyclophilin E) [Source:HGNC Symbol;Acc:9258]	Homo sapiens	RRMx1	Q9UNP9
MSTRG.29752.1	394	399	UUUUUU	UUUUUU	18258190	single RNA affinity purification	ENSG00000084072	PPIE	peptidylprolyl isomerase E (cyclophilin E) [Source:HGNC Symbol;Acc:9258]	Homo sapiens	RRMx1	Q9UNP9
MSTRG.29752.1	96	101	AAAAUU	WWWWWW	18258190	single RNA affinity purification	ENSG00000084072	PPIE	peptidylprolyl isomerase E (cyclophilin E) [Source:HGNC Symbol;Acc:9258]	Homo sapiens	RRMx1	Q9UNP9
MSTRG.29752.1	43	48	UAAUAC	KVVURC	20167602	SELEX	ENSG00000083896	YTHDC1	YTH domain containing 1 [Source:HGNC Symbol;Acc:30626]	Homo sapiens	YTHx1	Q96MU7
MSTRG.29752.1	163	168	UAUAUG	(UR)(3-5)	11895477	SELEX	ENSDARG00000005315	celf1	CUGBP Elav-like family member 1 (CELF-1)(CUG-BP- and ETR-3-like factor 1)(Bruno-like protein 2)(RNA-binding protein BRUNOL-2)(CUG triplet repeat RNA-binding protein 1)(CUG-BP1)(EDEN-BP/Bruno-like protein)	Danio rerio	RRMx3	Q9IBD0
MSTRG.30311.1	56	61	CUCUCU	CUCUCU	11788707	NMR	ENSG00000011304	PTBP1	polypyrimidine tract binding protein 1 [Source:HGNC Symbol;Acc:9583]	Homo sapiens	RRMx4	P26599
MSTRG.30311.1	436	442	CCCAGGA	CSSNSSR	16825284	SELEX	ENSG00000136450	SFRS1	splicing factor, arginine/serine-rich 1 [Source:HGNC Symbol;Acc:10780]	Homo sapiens	RRMx2	Q07955
MSTRG.30311.1	436	442	CCCAGGA	CSMMSSA	16825284	SELEX	ENSG00000136450	SFRS1	splicing factor, arginine/serine-rich 1 [Source:HGNC Symbol;Acc:10780]	Homo sapiens	RRMx2	Q07955
MSTRG.30311.1	545	550	AAAAAG	AAAAAG	15703440	genome-wide in vivo immunoprecipitation	YGL122C	Nab2	Nuclear polyAdenylated RNA-Binding	Saccharomyces cerevisiae	Znf_CCCHx7	NA
MSTRG.30311.1	558	565	UGUAGAUA	UGUANAUA	20371350	genome-wide in vivo immunoprecipitation	ENSG00000055917	PUM2	pumilio homolog 2 (Drosophila) [Source:HGNC Symbol;Acc:14958]	Homo sapiens	PUMx1	Q8TB72
MSTRG.30311.1	901	906	UGUUUG	UGUUUG	20097654	NMR	YGL044C	Rna15	RNA synthesis	Saccharomyces cerevisiae	RRMx1	NA
MSTRG.30311.1	907	912	UGUUUG	UGUUUG	20097654	NMR	YGL044C	Rna15	RNA synthesis	Saccharomyces cerevisiae	RRMx1	NA
MSTRG.30311.1	486	491	UCCCUU	U(C)(3-4)WW	11278705	SELEX	ENSG00000165119	HNRNPK	microRNA 7-1 [Source:HGNC Symbol;Acc:31638]	Homo sapiens	KHx3	P61978
MSTRG.30311.1	179	184	CAGUGG	CAGUGN	8021254	SELEX	ENSG00000122729	ACO1	aconitase 1, soluble [Source:HGNC Symbol;Acc:117]	Homo sapiens		P21399
MSTRG.30311.1	625	630	CAGUGG	CAGUGN	8021254	SELEX	ENSG00000122729	ACO1	aconitase 1, soluble [Source:HGNC Symbol;Acc:117]	Homo sapiens		P21399
MSTRG.30311.1	304	310	ACAAAUC	ACDAAYM	7908267	SELEX	ENSG00000070756	PABPC1	poly(A) binding protein, cytoplasmic 1 [Source:HGNC Symbol;Acc:8554]	Homo sapiens	RRMx4	P11940
MSTRG.30311.1	218	224	AGGAGAU	AGGAGAU	10094314	SELEX	ENSG00000077312	SNRPA	small nuclear ribonucleoprotein polypeptide A [Source:HGNC Symbol;Acc:11151]	Homo sapiens	RRMx2	P09012
MSTRG.30311.1	862	867	UAGGUU	UAGGUU	18684992	NMR	ENSG00000088247	KHSRP	KH-type splicing regulatory protein [Source:HGNC Symbol;Acc:6316]	Homo sapiens	KHx4	Q92945
MSTRG.30311.1	543	548	AAAAAA	AAAAAA	18258190	single RNA affinity purification	ENSG00000084072	PPIE	peptidylprolyl isomerase E (cyclophilin E) [Source:HGNC Symbol;Acc:9258]	Homo sapiens	RRMx1	Q9UNP9
MSTRG.30311.1	544	549	AAAAAA	AAAAAA	18258190	single RNA affinity purification	ENSG00000084072	PPIE	peptidylprolyl isomerase E (cyclophilin E) [Source:HGNC Symbol;Acc:9258]	Homo sapiens	RRMx1	Q9UNP9
MSTRG.30311.1	164	169	UUUUUU	UUUUUU	18258190	single RNA affinity purification	ENSG00000084072	PPIE	peptidylprolyl isomerase E (cyclophilin E) [Source:HGNC Symbol;Acc:9258]	Homo sapiens	RRMx1	Q9UNP9
MSTRG.30311.1	887	892	UUUUUU	UUUUUU	18258190	single RNA affinity purification	ENSG00000084072	PPIE	peptidylprolyl isomerase E (cyclophilin E) [Source:HGNC Symbol;Acc:9258]	Homo sapiens	RRMx1	Q9UNP9
MSTRG.30311.1	888	893	UUUUUU	UUUUUU	18258190	single RNA affinity purification	ENSG00000084072	PPIE	peptidylprolyl isomerase E (cyclophilin E) [Source:HGNC Symbol;Acc:9258]	Homo sapiens	RRMx1	Q9UNP9
MSTRG.30311.1	889	894	UUUUUU	UUUUUU	18258190	single RNA affinity purification	ENSG00000084072	PPIE	peptidylprolyl isomerase E (cyclophilin E) [Source:HGNC Symbol;Acc:9258]	Homo sapiens	RRMx1	Q9UNP9
MSTRG.30311.1	890	895	UUUUUU	UUUUUU	18258190	single RNA affinity purification	ENSG00000084072	PPIE	peptidylprolyl isomerase E (cyclophilin E) [Source:HGNC Symbol;Acc:9258]	Homo sapiens	RRMx1	Q9UNP9
MSTRG.30311.1	891	896	UUUUUU	UUUUUU	18258190	single RNA affinity purification	ENSG00000084072	PPIE	peptidylprolyl isomerase E (cyclophilin E) [Source:HGNC Symbol;Acc:9258]	Homo sapiens	RRMx1	Q9UNP9
MSTRG.30311.1	892	897	UUUUUU	UUUUUU	18258190	single RNA affinity purification	ENSG00000084072	PPIE	peptidylprolyl isomerase E (cyclophilin E) [Source:HGNC Symbol;Acc:9258]	Homo sapiens	RRMx1	Q9UNP9
MSTRG.30311.1	164	169	UUUUUU	WWWWWW	18258190	single RNA affinity purification	ENSG00000084072	PPIE	peptidylprolyl isomerase E (cyclophilin E) [Source:HGNC Symbol;Acc:9258]	Homo sapiens	RRMx1	Q9UNP9
MSTRG.30311.1	887	892	UUUUUU	WWWWWW	18258190	single RNA affinity purification	ENSG00000084072	PPIE	peptidylprolyl isomerase E (cyclophilin E) [Source:HGNC Symbol;Acc:9258]	Homo sapiens	RRMx1	Q9UNP9
MSTRG.30311.1	888	893	UUUUUU	WWWWWW	18258190	single RNA affinity purification	ENSG00000084072	PPIE	peptidylprolyl isomerase E (cyclophilin E) [Source:HGNC Symbol;Acc:9258]	Homo sapiens	RRMx1	Q9UNP9
MSTRG.30311.1	889	894	UUUUUU	WWWWWW	18258190	single RNA affinity purification	ENSG00000084072	PPIE	peptidylprolyl isomerase E (cyclophilin E) [Source:HGNC Symbol;Acc:9258]	Homo sapiens	RRMx1	Q9UNP9
MSTRG.30311.1	890	895	UUUUUU	WWWWWW	18258190	single RNA affinity purification	ENSG00000084072	PPIE	peptidylprolyl isomerase E (cyclophilin E) [Source:HGNC Symbol;Acc:9258]	Homo sapiens	RRMx1	Q9UNP9
MSTRG.30311.1	891	896	UUUUUU	WWWWWW	18258190	single RNA affinity purification	ENSG00000084072	PPIE	peptidylprolyl isomerase E (cyclophilin E) [Source:HGNC Symbol;Acc:9258]	Homo sapiens	RRMx1	Q9UNP9
MSTRG.30311.1	892	897	UUUUUU	WWWWWW	18258190	single RNA affinity purification	ENSG00000084072	PPIE	peptidylprolyl isomerase E (cyclophilin E) [Source:HGNC Symbol;Acc:9258]	Homo sapiens	RRMx1	Q9UNP9
MSTRG.30311.1	834	839	AAUAAA	AAUAAA	20460131	NMR	ENSG00000084072	PPIE	peptidylprolyl isomerase E (cyclophilin E) [Source:HGNC Symbol;Acc:9258]	Homo sapiens	RRMx1	Q9UNP9
MSTRG.30311.1	22	27	GGCUGC	KVVURC	20167602	SELEX	ENSG00000083896	YTHDC1	YTH domain containing 1 [Source:HGNC Symbol;Acc:30626]	Homo sapiens	YTHx1	Q96MU7
MSTRG.30311.1	613	618	GGCUGC	KVVURC	20167602	SELEX	ENSG00000083896	YTHDC1	YTH domain containing 1 [Source:HGNC Symbol;Acc:30626]	Homo sapiens	YTHx1	Q96MU7
MSTRG.30740.1	1800	1805	UUUUAU	UUUUAU	8665866	EMSA	XB-GENE-946172	cpeb1-a	cytoplasmic polyadenylation element binding protein 1	Xenopus laevis	RRMx2	NA
MSTRG.30740.1	2095	2100	AUUAGU	R(U)(1-3)AGU	11359897	SELEX	ENSMUSG00000054256	Msi1	Musashi homolog 1(Drosophila) Gene [Source:MGI Symbol;Acc:MGI:107376]	Mus musculus	RRMx2	Q61474
MSTRG.30740.1	2323	2328	AUUAGU	R(U)(1-3)AGU	11359897	SELEX	ENSMUSG00000054256	Msi1	Musashi homolog 1(Drosophila) Gene [Source:MGI Symbol;Acc:MGI:107376]	Mus musculus	RRMx2	Q61474
MSTRG.30740.1	3262	3269	GAACAUCU	KAACAUCU	7499328	SELEX	XB-GENE-6252609	ybx2-a	Y box binding protein 2	Xenopus laevis	CSDx1	NA
MSTRG.30740.1	2963	2968	UGCAUG	UGCAUG	16537540	protein affinity purification	ENSG00000100320	RBM9	RNA binding motif protein 9 [Source:HGNC Symbol;Acc:9906]	Homo sapiens	RRMx1	O43251
MSTRG.30740.1	3251	3256	UGCAUG	UGCAUG	16537540	protein affinity purification	ENSG00000100320	RBM9	RNA binding motif protein 9 [Source:HGNC Symbol;Acc:9906]	Homo sapiens	RRMx1	O43251
MSTRG.30740.1	706	711	GACAAA	GACAAA	18794844	EMSA	ENSG00000188529	SFRS13A	splicing factor, arginine/serine-rich 13A [Source:HGNC Symbol;Acc:16713]	Homo sapiens	RRMx1	O75494
MSTRG.30740.1	3056	3061	GACAAA	GACAAA	18794844	EMSA	ENSG00000188529	SFRS13A	splicing factor, arginine/serine-rich 13A [Source:HGNC Symbol;Acc:16713]	Homo sapiens	RRMx1	O75494
MSTRG.30740.1	3368	3375	UCUUCUCU	UCUUCUCU	11788707	NMR	ENSG00000011304	PTBP1	polypyrimidine tract binding protein 1 [Source:HGNC Symbol;Acc:9583]	Homo sapiens	RRMx4	P26599
MSTRG.30740.1	3368	3377	UCUUCUCUUC	UCUUCUCUUC	11788707	NMR	ENSG00000011304	PTBP1	polypyrimidine tract binding protein 1 [Source:HGNC Symbol;Acc:9583]	Homo sapiens	RRMx4	P26599
MSTRG.30740.1	2188	2195	CGUGUGAG	CGUGUGAG	9163526	SELEX	WBGene00004723	sap-49	Spliceosome-Associated Protein	Caenorhabditis elegans	RRMx2	Q09442
MSTRG.30740.1	17	23	AACAUCC	HMCAYCH	11564883	EMSA	ENSMUSG00000018554	Ybx2	Y box protein 2 Gene [Source:MGI Symbol;Acc:MGI:1096372]	Mus musculus	CSDx1	Q9Z2C8
MSTRG.30740.1	17	23	AACAUCC	HMCAYCH	11564883	EMSA	ENSMUSG00000030189	Csda	cold shock domain protein A Gene [Source:MGI Symbol;Acc:MGI:2137670]	Mus musculus	CSDx1	Q9JKB3
MSTRG.30740.1	474	479	GAAGAA	GAAGAA	19116412	genome-wide in vivo immunoprecipitation	ENSG00000136450	SFRS1	splicing factor, arginine/serine-rich 1 [Source:HGNC Symbol;Acc:10780]	Homo sapiens	RRMx2	Q07955
MSTRG.30740.1	1122	1127	GAAGAA	GAAGAA	19116412	genome-wide in vivo immunoprecipitation	ENSG00000136450	SFRS1	splicing factor, arginine/serine-rich 1 [Source:HGNC Symbol;Acc:10780]	Homo sapiens	RRMx2	Q07955
MSTRG.30740.1	1461	1466	GAAGAA	GAAGAA	19116412	genome-wide in vivo immunoprecipitation	ENSG00000136450	SFRS1	splicing factor, arginine/serine-rich 1 [Source:HGNC Symbol;Acc:10780]	Homo sapiens	RRMx2	Q07955
MSTRG.30740.1	2197	2202	GAAGAA	GAAGAA	19116412	genome-wide in vivo immunoprecipitation	ENSG00000136450	SFRS1	splicing factor, arginine/serine-rich 1 [Source:HGNC Symbol;Acc:10780]	Homo sapiens	RRMx2	Q07955
MSTRG.30740.1	2863	2868	GAAGAA	GAAGAA	19116412	genome-wide in vivo immunoprecipitation	ENSG00000136450	SFRS1	splicing factor, arginine/serine-rich 1 [Source:HGNC Symbol;Acc:10780]	Homo sapiens	RRMx2	Q07955
MSTRG.30740.1	22	28	CCCUCCA	CSSNSSR	16825284	SELEX	ENSG00000136450	SFRS1	splicing factor, arginine/serine-rich 1 [Source:HGNC Symbol;Acc:10780]	Homo sapiens	RRMx2	Q07955
MSTRG.30740.1	828	834	CCCAGCA	CSMMSSA	16825284	SELEX	ENSG00000136450	SFRS1	splicing factor, arginine/serine-rich 1 [Source:HGNC Symbol;Acc:10780]	Homo sapiens	RRMx2	Q07955
MSTRG.30740.1	473	480	GGAAGAAC	RGAAGAAC	7543047	SELEX	ENSG00000136450	SFRS1	splicing factor, arginine/serine-rich 1 [Source:HGNC Symbol;Acc:10780]	Homo sapiens	RRMx2	Q07955
MSTRG.30740.1	1251	1256	AAAAAG	AAAAAG	15703440	genome-wide in vivo immunoprecipitation	YGL122C	Nab2	Nuclear polyAdenylated RNA-Binding	Saccharomyces cerevisiae	Znf_CCCHx7	NA
MSTRG.30740.1	2221	2226	AAAAAG	AAAAAG	15703440	genome-wide in vivo immunoprecipitation	YGL122C	Nab2	Nuclear polyAdenylated RNA-Binding	Saccharomyces cerevisiae	Znf_CCCHx7	NA
MSTRG.30740.1	3386	3393	UGUAUAUA	UGUAUAUA	18327269	EMSA	YGL014W	Puf4	PUmilio-homology domain Family	Saccharomyces cerevisiae	Pumx1	NA
MSTRG.30740.1	1225	1232	UGUAAAUA	UGUANAUA	20371350	genome-wide in vivo immunoprecipitation	ENSG00000055917	PUM2	pumilio homolog 2 (Drosophila) [Source:HGNC Symbol;Acc:14958]	Homo sapiens	PUMx1	Q8TB72
MSTRG.30740.1	159	164	UGUUUG	UGUUUG	20097654	NMR	YGL044C	Rna15	RNA synthesis	Saccharomyces cerevisiae	RRMx1	NA
MSTRG.30740.1	2973	2978	UGUUUG	UGUUUG	20097654	NMR	YGL044C	Rna15	RNA synthesis	Saccharomyces cerevisiae	RRMx1	NA
MSTRG.30740.1	3444	3449	UGUUGU	UGUUGU	20097654	NMR	YGL044C	Rna15	RNA synthesis	Saccharomyces cerevisiae	RRMx1	NA
MSTRG.30740.1	835	841	CUUGGAA	SUYGGAM	8846295	SELEX	ENSG00000063046	EIF4B	eukaryotic translation initiation factor 4B [Source:HGNC Symbol;Acc:3285]	Homo sapiens	RRMx1	P23588
MSTRG.30740.1	134	140	UCCCCAA	U(C)(3-4)WW	11278705	SELEX	ENSG00000165119	HNRNPK	microRNA 7-1 [Source:HGNC Symbol;Acc:31638]	Homo sapiens	KHx3	P61978
MSTRG.30740.1	134	139	UCCCCA	UCCCCA	15331611	NMR	ENSG00000197111	PCBP2	poly(rC) binding protein 2 [Source:HGNC Symbol;Acc:8648]	Homo sapiens	KHx3	Q15366
MSTRG.30740.1	3153	3158	UCCCCA	UCCCCA	15331611	NMR	ENSG00000197111	PCBP2	poly(rC) binding protein 2 [Source:HGNC Symbol;Acc:8648]	Homo sapiens	KHx3	Q15366
MSTRG.30740.1	369	396	AUAAUGGGAAAUGUUAGGACUGUCAUAA	AWAA(N)(2-24)AWAA	19457263	SELEX	ENSG00000131773	KHDRBS3	KH domain containing, RNA binding, signal transduction associated 3 [Source:HGNC Symbol;Acc:18117]	Homo sapiens	KHx1	O75525
MSTRG.30740.1	2317	2322	CAGUGA	CAGUGN	8021254	SELEX	ENSG00000122729	ACO1	aconitase 1, soluble [Source:HGNC Symbol;Acc:117]	Homo sapiens		P21399
MSTRG.30740.1	1225	1232	UGUAAAUA	UGUAHAUA	18411299	genome-wide in vivo immunoprecipitation	ENSG00000134644	PUM1	pumilio homolog 1 (Drosophila) [Source:HGNC Symbol;Acc:14957]	Homo sapiens	PUMx1	Q14671
MSTRG.30740.1	445	451	ACAAAUA	ACDAAYM	7908267	SELEX	ENSG00000070756	PABPC1	poly(A) binding protein, cytoplasmic 1 [Source:HGNC Symbol;Acc:8554]	Homo sapiens	RRMx4	P11940
MSTRG.30740.1	707	713	ACAAAUA	ACDAAYM	7908267	SELEX	ENSG00000070756	PABPC1	poly(A) binding protein, cytoplasmic 1 [Source:HGNC Symbol;Acc:8554]	Homo sapiens	RRMx4	P11940
MSTRG.30740.1	99	114	GCAGUAUGGAAGUGUA	GNNNNNNNNNNNUGUA	15607425	yeast three-hybrid screen	ENSG00000055917	PUM2	pumilio homolog 2 (Drosophila) [Source:HGNC Symbol;Acc:14958]	Homo sapiens	PUMx1	Q8TB72
MSTRG.30740.1	1476	1495	GUUAAGAAAUUCCUUCUUCA	KKNWWDNNNUKNNUUNUNNH	14981256	genome-wide in vivo immunoprecipitation	ENSG00000066044	ELAVL1	ELAV (embryonic lethal, abnormal vision, Drosophila)-like 1 (Hu antigen R) [Source:HGNC Symbol;Acc:3312]	Homo sapiens	RRMx3	Q15717
MSTRG.30740.1	997	1005	AUUAUUUUG	R(U)(2-5)(R)(1-2)(U)(2-5)R	9016658	SELEX	ENSMUSG00000003410	Elavl3	ELAV (embryonic lethal, abnormal vision, Drosophila)-like 3 (Hu antigen C) Gene [Source:MGI Symbol;Acc:MGI:109157]	Mus musculus	RRMx3	Q60900
MSTRG.30740.1	134	140	UCCCCAA	UCCCCAA	16854432	NMR	ENSG00000165119	HNRNPK	microRNA 7-1 [Source:HGNC Symbol;Acc:31638]	Homo sapiens	KHx3	P61978
MSTRG.30740.1	2990	2996	GGGUGGG	GGGUGGG	20095591	SELEX	XB-GENE-6252591	gtf3a	general transcription factor 3A	Xenopus laevis	Znf_C2H2x9	NA
MSTRG.30740.1	790	795	UAGUAU	UAGUAU	18684992	NMR	ENSG00000088247	KHSRP	KH-type splicing regulatory protein [Source:HGNC Symbol;Acc:6316]	Homo sapiens	KHx4	Q92945
MSTRG.30740.1	996	1001	UAUUAU	UAUUAU	18684992	NMR	ENSG00000088247	KHSRP	KH-type splicing regulatory protein [Source:HGNC Symbol;Acc:6316]	Homo sapiens	KHx4	Q92945
MSTRG.30740.1	936	941	AAAAAA	AAAAAA	18258190	single RNA affinity purification	ENSG00000084072	PPIE	peptidylprolyl isomerase E (cyclophilin E) [Source:HGNC Symbol;Acc:9258]	Homo sapiens	RRMx1	Q9UNP9
MSTRG.30740.1	2218	2223	AAAAAA	AAAAAA	18258190	single RNA affinity purification	ENSG00000084072	PPIE	peptidylprolyl isomerase E (cyclophilin E) [Source:HGNC Symbol;Acc:9258]	Homo sapiens	RRMx1	Q9UNP9
MSTRG.30740.1	2219	2224	AAAAAA	AAAAAA	18258190	single RNA affinity purification	ENSG00000084072	PPIE	peptidylprolyl isomerase E (cyclophilin E) [Source:HGNC Symbol;Acc:9258]	Homo sapiens	RRMx1	Q9UNP9
MSTRG.30740.1	2220	2225	AAAAAA	AAAAAA	18258190	single RNA affinity purification	ENSG00000084072	PPIE	peptidylprolyl isomerase E (cyclophilin E) [Source:HGNC Symbol;Acc:9258]	Homo sapiens	RRMx1	Q9UNP9
MSTRG.30740.1	2365	2370	UUUUUU	UUUUUU	18258190	single RNA affinity purification	ENSG00000084072	PPIE	peptidylprolyl isomerase E (cyclophilin E) [Source:HGNC Symbol;Acc:9258]	Homo sapiens	RRMx1	Q9UNP9
MSTRG.30740.1	3422	3427	UUUUUU	UUUUUU	18258190	single RNA affinity purification	ENSG00000084072	PPIE	peptidylprolyl isomerase E (cyclophilin E) [Source:HGNC Symbol;Acc:9258]	Homo sapiens	RRMx1	Q9UNP9
MSTRG.30740.1	119	124	AAAUAA	WWWWWW	18258190	single RNA affinity purification	ENSG00000084072	PPIE	peptidylprolyl isomerase E (cyclophilin E) [Source:HGNC Symbol;Acc:9258]	Homo sapiens	RRMx1	Q9UNP9
MSTRG.30740.1	1258	1263	AAAUAA	WWWWWW	18258190	single RNA affinity purification	ENSG00000084072	PPIE	peptidylprolyl isomerase E (cyclophilin E) [Source:HGNC Symbol;Acc:9258]	Homo sapiens	RRMx1	Q9UNP9
MSTRG.30740.1	2498	2503	AAAUAA	WWWWWW	18258190	single RNA affinity purification	ENSG00000084072	PPIE	peptidylprolyl isomerase E (cyclophilin E) [Source:HGNC Symbol;Acc:9258]	Homo sapiens	RRMx1	Q9UNP9
MSTRG.30740.1	2896	2901	AAAUAA	WWWWWW	18258190	single RNA affinity purification	ENSG00000084072	PPIE	peptidylprolyl isomerase E (cyclophilin E) [Source:HGNC Symbol;Acc:9258]	Homo sapiens	RRMx1	Q9UNP9
MSTRG.30740.1	120	125	AAUAAA	AAUAAA	20460131	NMR	ENSG00000084072	PPIE	peptidylprolyl isomerase E (cyclophilin E) [Source:HGNC Symbol;Acc:9258]	Homo sapiens	RRMx1	Q9UNP9
MSTRG.30740.1	1758	1763	AAUAAA	AAUAAA	20460131	NMR	ENSG00000084072	PPIE	peptidylprolyl isomerase E (cyclophilin E) [Source:HGNC Symbol;Acc:9258]	Homo sapiens	RRMx1	Q9UNP9
MSTRG.30740.1	2493	2498	AAUAAA	AAUAAA	20460131	NMR	ENSG00000084072	PPIE	peptidylprolyl isomerase E (cyclophilin E) [Source:HGNC Symbol;Acc:9258]	Homo sapiens	RRMx1	Q9UNP9
MSTRG.30740.1	2499	2504	AAUAAA	AAUAAA	20460131	NMR	ENSG00000084072	PPIE	peptidylprolyl isomerase E (cyclophilin E) [Source:HGNC Symbol;Acc:9258]	Homo sapiens	RRMx1	Q9UNP9
MSTRG.30740.1	45	50	UCCUGC	KVVURC	20167602	SELEX	ENSG00000083896	YTHDC1	YTH domain containing 1 [Source:HGNC Symbol;Acc:30626]	Homo sapiens	YTHx1	Q96MU7
MSTRG.30740.1	1664	1669	UCCUGC	KVVURC	20167602	SELEX	ENSG00000083896	YTHDC1	YTH domain containing 1 [Source:HGNC Symbol;Acc:30626]	Homo sapiens	YTHx1	Q96MU7
MSTRG.30740.1	1708	1713	UCCUGC	KVVURC	20167602	SELEX	ENSG00000083896	YTHDC1	YTH domain containing 1 [Source:HGNC Symbol;Acc:30626]	Homo sapiens	YTHx1	Q96MU7
MSTRG.30740.1	2534	2539	UCCUGC	KVVURC	20167602	SELEX	ENSG00000083896	YTHDC1	YTH domain containing 1 [Source:HGNC Symbol;Acc:30626]	Homo sapiens	YTHx1	Q96MU7
MSTRG.30740.1	3252	3257	GCAUGC	GCAUGC	20167602	EMSA	ENSG00000083896	YTHDC1	YTH domain containing 1 [Source:HGNC Symbol;Acc:30626]	Homo sapiens	YTHx1	Q96MU7
MSTRG.30740.1	680	688	UAUUGUGUG	UA(U)(2-3)RD(N)(1-3)G	18952820	EMSA	WBGene00004078	pos-1	pos-1 encodes a CCCH-type zinc-finger protein; during embryogenesis, maternally provided POS-1 is essential for proper fate specification of germ cells, intestine, pharynx, and hypodermis; POS-1's role in cell fate specification is likely as a translational regulator, as POS-1 is required, in posterior blastomeres, for positive regulation of apx-1 mRNA translation and negative regulation of glp-1…	Caenorhabditis elegans	Znf_CCCHx2	Q20667
MSTRG.30740.1	683	688	UGUGUG	(UR)(3-5)	11895477	SELEX	ENSDARG00000005315	celf1	CUGBP Elav-like family member 1 (CELF-1)(CUG-BP- and ETR-3-like factor 1)(Bruno-like protein 2)(RNA-binding protein BRUNOL-2)(CUG triplet repeat RNA-binding protein 1)(CUG-BP1)(EDEN-BP/Bruno-like protein)	Danio rerio	RRMx3	Q9IBD0
MSTRG.30841.1	117	123	CGCGCCA	CSSNSSR	16825284	SELEX	ENSG00000136450	SFRS1	splicing factor, arginine/serine-rich 1 [Source:HGNC Symbol;Acc:10780]	Homo sapiens	RRMx2	Q07955
MSTRG.30841.1	41	46	AAAAAG	AAAAAG	15703440	genome-wide in vivo immunoprecipitation	YGL122C	Nab2	Nuclear polyAdenylated RNA-Binding	Saccharomyces cerevisiae	Znf_CCCHx7	NA
MSTRG.30841.1	11	16	CAGUGU	CAGUGN	8021254	SELEX	ENSG00000122729	ACO1	aconitase 1, soluble [Source:HGNC Symbol;Acc:117]	Homo sapiens		P21399
MSTRG.30841.1	39	44	AAAAAA	AAAAAA	18258190	single RNA affinity purification	ENSG00000084072	PPIE	peptidylprolyl isomerase E (cyclophilin E) [Source:HGNC Symbol;Acc:9258]	Homo sapiens	RRMx1	Q9UNP9
MSTRG.30841.1	40	45	AAAAAA	AAAAAA	18258190	single RNA affinity purification	ENSG00000084072	PPIE	peptidylprolyl isomerase E (cyclophilin E) [Source:HGNC Symbol;Acc:9258]	Homo sapiens	RRMx1	Q9UNP9
MSTRG.30841.1	39	44	AAAAAA	WWWWWW	18258190	single RNA affinity purification	ENSG00000084072	PPIE	peptidylprolyl isomerase E (cyclophilin E) [Source:HGNC Symbol;Acc:9258]	Homo sapiens	RRMx1	Q9UNP9
MSTRG.30841.1	40	45	AAAAAA	WWWWWW	18258190	single RNA affinity purification	ENSG00000084072	PPIE	peptidylprolyl isomerase E (cyclophilin E) [Source:HGNC Symbol;Acc:9258]	Homo sapiens	RRMx1	Q9UNP9
MSTRG.30841.1	237	242	GAGUGC	KVVURC	20167602	SELEX	ENSG00000083896	YTHDC1	YTH domain containing 1 [Source:HGNC Symbol;Acc:30626]	Homo sapiens	YTHx1	Q96MU7
MSTRG.30928.1	1	7	GUUUAGU	R(U)(1-3)AGU	11359897	SELEX	ENSMUSG00000054256	Msi1	Musashi homolog 1(Drosophila) Gene [Source:MGI Symbol;Acc:MGI:107376]	Mus musculus	RRMx2	Q61474
MSTRG.30928.1	1	6	GUUUAG	G(U)(3-6)(G/AG)	11333984	SELEX	FBgn0011666	msi	musashi	Drosophila melanogaster	RRMx2	NA
MSTRG.30928.1	177	183	CCCAGCA	CSSNSSR	16825284	SELEX	ENSG00000136450	SFRS1	splicing factor, arginine/serine-rich 1 [Source:HGNC Symbol;Acc:10780]	Homo sapiens	RRMx2	Q07955
MSTRG.30928.1	177	183	CCCAGCA	CSMMSSA	16825284	SELEX	ENSG00000136450	SFRS1	splicing factor, arginine/serine-rich 1 [Source:HGNC Symbol;Acc:10780]	Homo sapiens	RRMx2	Q07955
MSTRG.30928.1	472	479	UGUGUGUU	UGUGUGUU	12773396	NMR	ENSG00000101811	CSTF2	cleavage stimulation factor, 3' pre-RNA, subunit 2, 64kDa [Source:HGNC Symbol;Acc:2484]	Homo sapiens	RRMx1	P33240
MSTRG.30928.1	283	313	AUAAAACAAAACAAAACAAAACAAAACAAAA	AWAA(N)(2-24)AWAA	19457263	SELEX	ENSG00000131773	KHDRBS3	KH domain containing, RNA binding, signal transduction associated 3 [Source:HGNC Symbol;Acc:18117]	Homo sapiens	KHx1	O75525
MSTRG.30928.1	1	11	GUUUAGUUUUG	R(U)(2-5)(R)(1-2)(U)(2-5)R	9016658	SELEX	ENSMUSG00000003410	Elavl3	ELAV (embryonic lethal, abnormal vision, Drosophila)-like 3 (Hu antigen C) Gene [Source:MGI Symbol;Acc:MGI:109157]	Mus musculus	RRMx3	Q60900
MSTRG.30928.1	36	41	UUUAUA	WWWWWW	18258190	single RNA affinity purification	ENSG00000084072	PPIE	peptidylprolyl isomerase E (cyclophilin E) [Source:HGNC Symbol;Acc:9258]	Homo sapiens	RRMx1	Q9UNP9
MSTRG.30928.1	259	264	GGCUAC	KVVURC	20167602	SELEX	ENSG00000083896	YTHDC1	YTH domain containing 1 [Source:HGNC Symbol;Acc:30626]	Homo sapiens	YTHx1	Q96MU7
MSTRG.30928.1	425	430	GGCUAC	KVVURC	20167602	SELEX	ENSG00000083896	YTHDC1	YTH domain containing 1 [Source:HGNC Symbol;Acc:30626]	Homo sapiens	YTHx1	Q96MU7
MSTRG.30928.1	472	477	UGUGUG	(UR)(3-5)	11895477	SELEX	ENSDARG00000005315	celf1	CUGBP Elav-like family member 1 (CELF-1)(CUG-BP- and ETR-3-like factor 1)(Bruno-like protein 2)(RNA-binding protein BRUNOL-2)(CUG triplet repeat RNA-binding protein 1)(CUG-BP1)(EDEN-BP/Bruno-like protein)	Danio rerio	RRMx3	Q9IBD0
MSTRG.31038.1	107	112	GUUUUG	G(U)(3-6)(G/AG)	11333984	SELEX	FBgn0011666	msi	musashi	Drosophila melanogaster	RRMx2	NA
MSTRG.31038.1	238	245	UCCUCUUC	UCCUCUUC	11788707	NMR	ENSG00000011304	PTBP1	polypyrimidine tract binding protein 1 [Source:HGNC Symbol;Acc:9583]	Homo sapiens	RRMx4	P26599
MSTRG.31038.1	241	248	UCUUCUCU	UCUUCUCU	11788707	NMR	ENSG00000011304	PTBP1	polypyrimidine tract binding protein 1 [Source:HGNC Symbol;Acc:9583]	Homo sapiens	RRMx4	P26599
MSTRG.31038.1	283	289	CCCAUCU	HMCAYCH	11564883	EMSA	ENSMUSG00000018554	Ybx2	Y box protein 2 Gene [Source:MGI Symbol;Acc:MGI:1096372]	Mus musculus	CSDx1	Q9Z2C8
MSTRG.31038.1	283	289	CCCAUCU	HMCAYCH	11564883	EMSA	ENSMUSG00000030189	Csda	cold shock domain protein A Gene [Source:MGI Symbol;Acc:MGI:2137670]	Mus musculus	CSDx1	Q9JKB3
MSTRG.31038.1	292	298	CCAAGGA	CSMMSSA	16825284	SELEX	ENSG00000136450	SFRS1	splicing factor, arginine/serine-rich 1 [Source:HGNC Symbol;Acc:10780]	Homo sapiens	RRMx2	Q07955
MSTRG.31038.1	2	7	AAAAAG	AAAAAG	15703440	genome-wide in vivo immunoprecipitation	YGL122C	Nab2	Nuclear polyAdenylated RNA-Binding	Saccharomyces cerevisiae	Znf_CCCHx7	NA
MSTRG.31038.1	10	15	AAAAAG	AAAAAG	15703440	genome-wide in vivo immunoprecipitation	YGL122C	Nab2	Nuclear polyAdenylated RNA-Binding	Saccharomyces cerevisiae	Znf_CCCHx7	NA
MSTRG.31038.1	203	210	UGUAGAUA	UGUANAUA	20371350	genome-wide in vivo immunoprecipitation	ENSG00000055917	PUM2	pumilio homolog 2 (Drosophila) [Source:HGNC Symbol;Acc:14958]	Homo sapiens	PUMx1	Q8TB72
MSTRG.31038.1	222	227	UCCCAU	U(C)(3-4)WW	11278705	SELEX	ENSG00000165119	HNRNPK	microRNA 7-1 [Source:HGNC Symbol;Acc:31638]	Homo sapiens	KHx3	P61978
MSTRG.31038.1	85	90	UCCCCA	UCCCCA	15331611	NMR	ENSG00000197111	PCBP2	poly(rC) binding protein 2 [Source:HGNC Symbol;Acc:8648]	Homo sapiens	KHx3	Q15366
MSTRG.31038.1	1	14	AAAAAAGGUAAAAA	AWAA(N)(2-24)AWAA	19457263	SELEX	ENSG00000131773	KHDRBS3	KH domain containing, RNA binding, signal transduction associated 3 [Source:HGNC Symbol;Acc:18117]	Homo sapiens	KHx1	O75525
MSTRG.31038.1	233	238	UAGGGU	UAGGGW	17925491	genome-wide in vivo immunoprecipitation	ENSG00000135486	HNRNPA1	heterogeneous nuclear ribonucleoprotein A1 [Source:HGNC Symbol;Acc:5031]	Homo sapiens	RRMx2	P0C7M2; P09651
MSTRG.31038.1	75	80	UAGGUU	UAGGUU	18684992	NMR	ENSG00000088247	KHSRP	KH-type splicing regulatory protein [Source:HGNC Symbol;Acc:6316]	Homo sapiens	KHx4	Q92945
MSTRG.31038.1	306	311	UAGGUU	UAGGUU	18684992	NMR	ENSG00000088247	KHSRP	KH-type splicing regulatory protein [Source:HGNC Symbol;Acc:6316]	Homo sapiens	KHx4	Q92945
MSTRG.31038.1	1	6	AAAAAA	AAAAAA	18258190	single RNA affinity purification	ENSG00000084072	PPIE	peptidylprolyl isomerase E (cyclophilin E) [Source:HGNC Symbol;Acc:9258]	Homo sapiens	RRMx1	Q9UNP9
MSTRG.31038.1	1	6	AAAAAA	WWWWWW	18258190	single RNA affinity purification	ENSG00000084072	PPIE	peptidylprolyl isomerase E (cyclophilin E) [Source:HGNC Symbol;Acc:9258]	Homo sapiens	RRMx1	Q9UNP9
MSTRG.31052.1	2954	2961	UGUGUGUG	(UG)(n)	18039683	biosensor analysis	ENSG00000149187	CUGBP1	CUG triplet repeat, RNA binding protein 1 [Source:HGNC Symbol;Acc:2549]	Homo sapiens	RRMx3	Q92879
MSTRG.31052.1	2956	2963	UGUGUGUG	(UG)(n)	18039683	biosensor analysis	ENSG00000149187	CUGBP1	CUG triplet repeat, RNA binding protein 1 [Source:HGNC Symbol;Acc:2549]	Homo sapiens	RRMx3	Q92879
MSTRG.31052.1	2958	2965	UGUGUGUG	(UG)(n)	18039683	biosensor analysis	ENSG00000149187	CUGBP1	CUG triplet repeat, RNA binding protein 1 [Source:HGNC Symbol;Acc:2549]	Homo sapiens	RRMx3	Q92879
MSTRG.31052.1	2960	2967	UGUGUGUG	(UG)(n)	18039683	biosensor analysis	ENSG00000149187	CUGBP1	CUG triplet repeat, RNA binding protein 1 [Source:HGNC Symbol;Acc:2549]	Homo sapiens	RRMx3	Q92879
MSTRG.31052.1	2962	2969	UGUGUGUG	(UG)(n)	18039683	biosensor analysis	ENSG00000149187	CUGBP1	CUG triplet repeat, RNA binding protein 1 [Source:HGNC Symbol;Acc:2549]	Homo sapiens	RRMx3	Q92879
MSTRG.31052.1	3015	3022	UGUGUGUG	(UG)(n)	18039683	biosensor analysis	ENSG00000149187	CUGBP1	CUG triplet repeat, RNA binding protein 1 [Source:HGNC Symbol;Acc:2549]	Homo sapiens	RRMx3	Q92879
MSTRG.31052.1	77	83	GUUUAGU	R(U)(1-3)AGU	11359897	SELEX	ENSMUSG00000054256	Msi1	Musashi homolog 1(Drosophila) Gene [Source:MGI Symbol;Acc:MGI:107376]	Mus musculus	RRMx2	Q61474
MSTRG.31052.1	77	82	GUUUAG	G(U)(3-6)(G/AG)	11333984	SELEX	FBgn0011666	msi	musashi	Drosophila melanogaster	RRMx2	NA
MSTRG.31052.1	1015	1020	UGCAUG	UGCAUG	16537540	protein affinity purification	ENSG00000100320	RBM9	RNA binding motif protein 9 [Source:HGNC Symbol;Acc:9906]	Homo sapiens	RRMx1	O43251
MSTRG.31052.1	708	713	GACAAA	GACAAA	18794844	EMSA	ENSG00000188529	SFRS13A	splicing factor, arginine/serine-rich 13A [Source:HGNC Symbol;Acc:16713]	Homo sapiens	RRMx1	O75494
MSTRG.31052.1	1286	1291	GACAAA	GACAAA	18794844	EMSA	ENSG00000188529	SFRS13A	splicing factor, arginine/serine-rich 13A [Source:HGNC Symbol;Acc:16713]	Homo sapiens	RRMx1	O75494
MSTRG.31052.1	1991	1996	AGACAA	AGACAA	18794844	EMSA	ENSG00000188529	SFRS13A	splicing factor, arginine/serine-rich 13A [Source:HGNC Symbol;Acc:16713]	Homo sapiens	RRMx1	O75494
MSTRG.31052.1	917	924	UCUUCUCU	UCUUCUCU	11788707	NMR	ENSG00000011304	PTBP1	polypyrimidine tract binding protein 1 [Source:HGNC Symbol;Acc:9583]	Homo sapiens	RRMx4	P26599
MSTRG.31052.1	520	526	CCCAUCA	HMCAYCH	11564883	EMSA	ENSMUSG00000018554	Ybx2	Y box protein 2 Gene [Source:MGI Symbol;Acc:MGI:1096372]	Mus musculus	CSDx1	Q9Z2C8
MSTRG.31052.1	520	526	CCCAUCA	HMCAYCH	11564883	EMSA	ENSMUSG00000030189	Csda	cold shock domain protein A Gene [Source:MGI Symbol;Acc:MGI:2137670]	Mus musculus	CSDx1	Q9JKB3
MSTRG.31052.1	1086	1091	GAAGAA	GAAGAA	19116412	genome-wide in vivo immunoprecipitation	ENSG00000136450	SFRS1	splicing factor, arginine/serine-rich 1 [Source:HGNC Symbol;Acc:10780]	Homo sapiens	RRMx2	Q07955
MSTRG.31052.1	2323	2328	GAAGAA	GAAGAA	19116412	genome-wide in vivo immunoprecipitation	ENSG00000136450	SFRS1	splicing factor, arginine/serine-rich 1 [Source:HGNC Symbol;Acc:10780]	Homo sapiens	RRMx2	Q07955
MSTRG.31052.1	166	172	CGCAGCG	CSSNSSR	16825284	SELEX	ENSG00000136450	SFRS1	splicing factor, arginine/serine-rich 1 [Source:HGNC Symbol;Acc:10780]	Homo sapiens	RRMx2	Q07955
MSTRG.31052.1	532	538	CGAAGGA	CSMMSSA	16825284	SELEX	ENSG00000136450	SFRS1	splicing factor, arginine/serine-rich 1 [Source:HGNC Symbol;Acc:10780]	Homo sapiens	RRMx2	Q07955
MSTRG.31052.1	52	57	AAAAAG	AAAAAG	15703440	genome-wide in vivo immunoprecipitation	YGL122C	Nab2	Nuclear polyAdenylated RNA-Binding	Saccharomyces cerevisiae	Znf_CCCHx7	NA
MSTRG.31052.1	177	182	AAAAAG	AAAAAG	15703440	genome-wide in vivo immunoprecipitation	YGL122C	Nab2	Nuclear polyAdenylated RNA-Binding	Saccharomyces cerevisiae	Znf_CCCHx7	NA
MSTRG.31052.1	1861	1866	AAAAAG	AAAAAG	15703440	genome-wide in vivo immunoprecipitation	YGL122C	Nab2	Nuclear polyAdenylated RNA-Binding	Saccharomyces cerevisiae	Znf_CCCHx7	NA
MSTRG.31052.1	2886	2891	AAAAAG	AAAAAG	15703440	genome-wide in vivo immunoprecipitation	YGL122C	Nab2	Nuclear polyAdenylated RNA-Binding	Saccharomyces cerevisiae	Znf_CCCHx7	NA
MSTRG.31052.1	1699	1704	ACUAAC	ACUAAC	20371350	genome-wide in vivo immunoprecipitation	ENSG00000112531	QKI	quaking homolog, KH domain RNA binding (mouse) [Source:HGNC Symbol;Acc:21100]	Homo sapiens	KHx1	Q96PU8
MSTRG.31052.1	666	671	UGUUUG	UGUUUG	20097654	NMR	YGL044C	Rna15	RNA synthesis	Saccharomyces cerevisiae	RRMx1	NA
MSTRG.31052.1	1620	1625	UGUUUG	UGUUUG	20097654	NMR	YGL044C	Rna15	RNA synthesis	Saccharomyces cerevisiae	RRMx1	NA
MSTRG.31052.1	68	73	UGUUGU	UGUUGU	20097654	NMR	YGL044C	Rna15	RNA synthesis	Saccharomyces cerevisiae	RRMx1	NA
MSTRG.31052.1	1587	1593	CUUGGAA	SUYGGAM	8846295	SELEX	ENSG00000063046	EIF4B	eukaryotic translation initiation factor 4B [Source:HGNC Symbol;Acc:3285]	Homo sapiens	RRMx1	P23588
MSTRG.31052.1	2256	2262	CUUGGAA	SUYGGAM	8846295	SELEX	ENSG00000063046	EIF4B	eukaryotic translation initiation factor 4B [Source:HGNC Symbol;Acc:3285]	Homo sapiens	RRMx1	P23588
MSTRG.31052.1	2953	2960	GUGUGUGU	(GU)(n)	9199325	SELEX	ENSG00000101811	CSTF2	cleavage stimulation factor, 3' pre-RNA, subunit 2, 64kDa [Source:HGNC Symbol;Acc:2484]	Homo sapiens	RRMx1	P33240
MSTRG.31052.1	2955	2962	GUGUGUGU	(GU)(n)	9199325	SELEX	ENSG00000101811	CSTF2	cleavage stimulation factor, 3' pre-RNA, subunit 2, 64kDa [Source:HGNC Symbol;Acc:2484]	Homo sapiens	RRMx1	P33240
MSTRG.31052.1	2957	2964	GUGUGUGU	(GU)(n)	9199325	SELEX	ENSG00000101811	CSTF2	cleavage stimulation factor, 3' pre-RNA, subunit 2, 64kDa [Source:HGNC Symbol;Acc:2484]	Homo sapiens	RRMx1	P33240
MSTRG.31052.1	2959	2966	GUGUGUGU	(GU)(n)	9199325	SELEX	ENSG00000101811	CSTF2	cleavage stimulation factor, 3' pre-RNA, subunit 2, 64kDa [Source:HGNC Symbol;Acc:2484]	Homo sapiens	RRMx1	P33240
MSTRG.31052.1	2961	2968	GUGUGUGU	(GU)(n)	9199325	SELEX	ENSG00000101811	CSTF2	cleavage stimulation factor, 3' pre-RNA, subunit 2, 64kDa [Source:HGNC Symbol;Acc:2484]	Homo sapiens	RRMx1	P33240
MSTRG.31052.1	3014	3021	GUGUGUGU	(GU)(n)	9199325	SELEX	ENSG00000101811	CSTF2	cleavage stimulation factor, 3' pre-RNA, subunit 2, 64kDa [Source:HGNC Symbol;Acc:2484]	Homo sapiens	RRMx1	P33240
MSTRG.31052.1	2243	2250	UGUGUGUU	UGUGUGUU	12773396	NMR	ENSG00000101811	CSTF2	cleavage stimulation factor, 3' pre-RNA, subunit 2, 64kDa [Source:HGNC Symbol;Acc:2484]	Homo sapiens	RRMx1	P33240
MSTRG.31052.1	519	524	UCCCAU	U(C)(3-4)WW	11278705	SELEX	ENSG00000165119	HNRNPK	microRNA 7-1 [Source:HGNC Symbol;Acc:31638]	Homo sapiens	KHx3	P61978
MSTRG.31052.1	1685	1690	UCCCAU	U(C)(3-4)WW	11278705	SELEX	ENSG00000165119	HNRNPK	microRNA 7-1 [Source:HGNC Symbol;Acc:31638]	Homo sapiens	KHx3	P61978
MSTRG.31052.1	2004	2009	UCCCAU	U(C)(3-4)WW	11278705	SELEX	ENSG00000165119	HNRNPK	microRNA 7-1 [Source:HGNC Symbol;Acc:31638]	Homo sapiens	KHx3	P61978
MSTRG.31052.1	1188	1193	UCCCCA	UCCCCA	15331611	NMR	ENSG00000197111	PCBP2	poly(rC) binding protein 2 [Source:HGNC Symbol;Acc:8648]	Homo sapiens	KHx3	Q15366
MSTRG.31052.1	45	56	AAAAAAAAAAAA	AWAA(N)(2-24)AWAA	19457263	SELEX	ENSG00000131773	KHDRBS3	KH domain containing, RNA binding, signal transduction associated 3 [Source:HGNC Symbol;Acc:18117]	Homo sapiens	KHx1	O75525
MSTRG.31052.1	775	780	CAGUGG	CAGUGN	8021254	SELEX	ENSG00000122729	ACO1	aconitase 1, soluble [Source:HGNC Symbol;Acc:117]	Homo sapiens		P21399
MSTRG.31052.1	1321	1326	CAGUGG	CAGUGN	8021254	SELEX	ENSG00000122729	ACO1	aconitase 1, soluble [Source:HGNC Symbol;Acc:117]	Homo sapiens		P21399
MSTRG.31052.1	1743	1748	CAGUGG	CAGUGN	8021254	SELEX	ENSG00000122729	ACO1	aconitase 1, soluble [Source:HGNC Symbol;Acc:117]	Homo sapiens		P21399
MSTRG.31052.1	1429	1434	UAGGGA	UAGGGW	17925491	genome-wide in vivo immunoprecipitation	ENSG00000135486	HNRNPA1	heterogeneous nuclear ribonucleoprotein A1 [Source:HGNC Symbol;Acc:5031]	Homo sapiens	RRMx2	P0C7M2; P09651
MSTRG.31052.1	709	715	ACAAACA	ACDAAYM	7908267	SELEX	ENSG00000070756	PABPC1	poly(A) binding protein, cytoplasmic 1 [Source:HGNC Symbol;Acc:8554]	Homo sapiens	RRMx4	P11940
MSTRG.31052.1	2952	2964	AGUGUGUGUGUGU	AGUGUGUGUGUGU	15826655	EMSA	WBGene00006514	tdp-1	TAR DNA-binding Protein homolog	Caenorhabditis elegans	RRMx2	Q20414; Q6BEV0; F44G4.4c
MSTRG.31052.1	149	168	UGAUUAGAUUGAUUUAUCGC	KKNWWDNNNUKNNUUNUNNH	14981256	genome-wide in vivo immunoprecipitation	ENSG00000066044	ELAVL1	ELAV (embryonic lethal, abnormal vision, Drosophila)-like 1 (Hu antigen R) [Source:HGNC Symbol;Acc:3312]	Homo sapiens	RRMx3	Q15717
MSTRG.31052.1	147	154	AUUGAUUA	R(U)(2-5)(R)(1-2)(U)(2-5)R	9016658	SELEX	ENSMUSG00000003410	Elavl3	ELAV (embryonic lethal, abnormal vision, Drosophila)-like 3 (Hu antigen C) Gene [Source:MGI Symbol;Acc:MGI:109157]	Mus musculus	RRMx3	Q60900
MSTRG.31052.1	2099	2104	UAUUAU	UAUUAU	18684992	NMR	ENSG00000088247	KHSRP	KH-type splicing regulatory protein [Source:HGNC Symbol;Acc:6316]	Homo sapiens	KHx4	Q92945
MSTRG.31052.1	2714	2719	UAUUAU	UAUUAU	18684992	NMR	ENSG00000088247	KHSRP	KH-type splicing regulatory protein [Source:HGNC Symbol;Acc:6316]	Homo sapiens	KHx4	Q92945
MSTRG.31052.1	2952	2964	AGUGUGUGUGUGU	AGUGUGUGUGUGU	15826655	EMSA	ENSG00000120948	TARDBP	TAR DNA binding protein [Source:HGNC Symbol;Acc:11571]	Homo sapiens	RRMx2	Q13148
MSTRG.31052.1	2952	2964	AGUGUGUGUGUGU	AGUGUGUGUGUGU	15826655	EMSA	FBgn0025790	TBPH	TBPH	Drosophila melanogaster	RRMx2	NA
MSTRG.31052.1	2954	2965	UGUGUGUGUGUG	UGUGUGUGUGUG	19174564	filter binding assay	ENSG00000120948	TARDBP	TAR DNA binding protein [Source:HGNC Symbol;Acc:11571]	Homo sapiens	RRMx2	Q13148
MSTRG.31052.1	2956	2967	UGUGUGUGUGUG	UGUGUGUGUGUG	19174564	filter binding assay	ENSG00000120948	TARDBP	TAR DNA binding protein [Source:HGNC Symbol;Acc:11571]	Homo sapiens	RRMx2	Q13148
MSTRG.31052.1	2958	2969	UGUGUGUGUGUG	UGUGUGUGUGUG	19174564	filter binding assay	ENSG00000120948	TARDBP	TAR DNA binding protein [Source:HGNC Symbol;Acc:11571]	Homo sapiens	RRMx2	Q13148
MSTRG.31052.1	2954	2969	UGUGUGUGUGUGUGUG	UGUGUGUGUGUGUGUG	19174564	filter binding assay	ENSG00000120948	TARDBP	TAR DNA binding protein [Source:HGNC Symbol;Acc:11571]	Homo sapiens	RRMx2	Q13148
MSTRG.31052.1	2958	2970	UGUGUGUGUGUGA	UGUGUGUGUGUGA	19429692	EMSA	ENSG00000120948	TARDBP	TAR DNA binding protein [Source:HGNC Symbol;Acc:11571]	Homo sapiens	RRMx2	Q13148
MSTRG.31052.1	45	50	AAAAAA	AAAAAA	18258190	single RNA affinity purification	ENSG00000084072	PPIE	peptidylprolyl isomerase E (cyclophilin E) [Source:HGNC Symbol;Acc:9258]	Homo sapiens	RRMx1	Q9UNP9
MSTRG.31052.1	46	51	AAAAAA	AAAAAA	18258190	single RNA affinity purification	ENSG00000084072	PPIE	peptidylprolyl isomerase E (cyclophilin E) [Source:HGNC Symbol;Acc:9258]	Homo sapiens	RRMx1	Q9UNP9
MSTRG.31052.1	47	52	AAAAAA	AAAAAA	18258190	single RNA affinity purification	ENSG00000084072	PPIE	peptidylprolyl isomerase E (cyclophilin E) [Source:HGNC Symbol;Acc:9258]	Homo sapiens	RRMx1	Q9UNP9
MSTRG.31052.1	48	53	AAAAAA	AAAAAA	18258190	single RNA affinity purification	ENSG00000084072	PPIE	peptidylprolyl isomerase E (cyclophilin E) [Source:HGNC Symbol;Acc:9258]	Homo sapiens	RRMx1	Q9UNP9
MSTRG.31052.1	49	54	AAAAAA	AAAAAA	18258190	single RNA affinity purification	ENSG00000084072	PPIE	peptidylprolyl isomerase E (cyclophilin E) [Source:HGNC Symbol;Acc:9258]	Homo sapiens	RRMx1	Q9UNP9
MSTRG.31052.1	50	55	AAAAAA	AAAAAA	18258190	single RNA affinity purification	ENSG00000084072	PPIE	peptidylprolyl isomerase E (cyclophilin E) [Source:HGNC Symbol;Acc:9258]	Homo sapiens	RRMx1	Q9UNP9
MSTRG.31052.1	51	56	AAAAAA	AAAAAA	18258190	single RNA affinity purification	ENSG00000084072	PPIE	peptidylprolyl isomerase E (cyclophilin E) [Source:HGNC Symbol;Acc:9258]	Homo sapiens	RRMx1	Q9UNP9
MSTRG.31052.1	2676	2681	AAAAAA	AAAAAA	18258190	single RNA affinity purification	ENSG00000084072	PPIE	peptidylprolyl isomerase E (cyclophilin E) [Source:HGNC Symbol;Acc:9258]	Homo sapiens	RRMx1	Q9UNP9
MSTRG.31052.1	2677	2682	AAAAAA	AAAAAA	18258190	single RNA affinity purification	ENSG00000084072	PPIE	peptidylprolyl isomerase E (cyclophilin E) [Source:HGNC Symbol;Acc:9258]	Homo sapiens	RRMx1	Q9UNP9
MSTRG.31052.1	2678	2683	AAAAAA	AAAAAA	18258190	single RNA affinity purification	ENSG00000084072	PPIE	peptidylprolyl isomerase E (cyclophilin E) [Source:HGNC Symbol;Acc:9258]	Homo sapiens	RRMx1	Q9UNP9
MSTRG.31052.1	41	46	UUUUAA	WWWWWW	18258190	single RNA affinity purification	ENSG00000084072	PPIE	peptidylprolyl isomerase E (cyclophilin E) [Source:HGNC Symbol;Acc:9258]	Homo sapiens	RRMx1	Q9UNP9
MSTRG.31052.1	592	597	UUUUAA	WWWWWW	18258190	single RNA affinity purification	ENSG00000084072	PPIE	peptidylprolyl isomerase E (cyclophilin E) [Source:HGNC Symbol;Acc:9258]	Homo sapiens	RRMx1	Q9UNP9
MSTRG.31052.1	415	420	GAGUGC	KVVURC	20167602	SELEX	ENSG00000083896	YTHDC1	YTH domain containing 1 [Source:HGNC Symbol;Acc:30626]	Homo sapiens	YTHx1	Q96MU7
MSTRG.31052.1	650	655	GCAUGC	GCAUGC	20167602	EMSA	ENSG00000083896	YTHDC1	YTH domain containing 1 [Source:HGNC Symbol;Acc:30626]	Homo sapiens	YTHx1	Q96MU7
MSTRG.31052.1	146	155	UAUUGAUUAG	UA(U)(2-3)RD(N)(1-3)G	18952820	EMSA	WBGene00004078	pos-1	pos-1 encodes a CCCH-type zinc-finger protein; during embryogenesis, maternally provided POS-1 is essential for proper fate specification of germ cells, intestine, pharynx, and hypodermis; POS-1's role in cell fate specification is likely as a translational regulator, as POS-1 is required, in posterior blastomeres, for positive regulation of apx-1 mRNA translation and negative regulation of glp-1…	Caenorhabditis elegans	Znf_CCCHx2	Q20667
MSTRG.31052.1	451	456	UAUGUA	(UR)(3-5)	11895477	SELEX	ENSDARG00000005315	celf1	CUGBP Elav-like family member 1 (CELF-1)(CUG-BP- and ETR-3-like factor 1)(Bruno-like protein 2)(RNA-binding protein BRUNOL-2)(CUG triplet repeat RNA-binding protein 1)(CUG-BP1)(EDEN-BP/Bruno-like protein)	Danio rerio	RRMx3	Q9IBD0
MSTRG.31351.1	15	20	GUUAGU	R(U)(1-3)AGU	11359897	SELEX	ENSMUSG00000054256	Msi1	Musashi homolog 1(Drosophila) Gene [Source:MGI Symbol;Acc:MGI:107376]	Mus musculus	RRMx2	Q61474
MSTRG.31351.1	19	27	GUUUUUUAG	G(U)(3-6)(G/AG)	11333984	SELEX	FBgn0011666	msi	musashi	Drosophila melanogaster	RRMx2	NA
MSTRG.31351.1	194	200	AACAUCC	HMCAYCH	11564883	EMSA	ENSMUSG00000018554	Ybx2	Y box protein 2 Gene [Source:MGI Symbol;Acc:MGI:1096372]	Mus musculus	CSDx1	Q9Z2C8
MSTRG.31351.1	194	200	AACAUCC	HMCAYCH	11564883	EMSA	ENSMUSG00000030189	Csda	cold shock domain protein A Gene [Source:MGI Symbol;Acc:MGI:2137670]	Mus musculus	CSDx1	Q9JKB3
MSTRG.31351.1	137	142	UCCCAA	U(C)(3-4)WW	11278705	SELEX	ENSG00000165119	HNRNPK	microRNA 7-1 [Source:HGNC Symbol;Acc:31638]	Homo sapiens	KHx3	P61978
MSTRG.31351.1	242	247	CAGUGG	CAGUGN	8021254	SELEX	ENSG00000122729	ACO1	aconitase 1, soluble [Source:HGNC Symbol;Acc:117]	Homo sapiens		P21399
MSTRG.31351.1	20	25	UUUUUU	(U)(3-11)	8576255	SELEX	ENSG00000151923	TIAL1	TIA1 cytotoxic granule-associated RNA binding protein-like 1 [Source:HGNC Symbol;Acc:11804]	Homo sapiens	RRMx3	Q01085
MSTRG.31351.1	20	25	UUUUUU	UUUUUU	18258190	single RNA affinity purification	ENSG00000084072	PPIE	peptidylprolyl isomerase E (cyclophilin E) [Source:HGNC Symbol;Acc:9258]	Homo sapiens	RRMx1	Q9UNP9
MSTRG.31351.1	20	25	UUUUUU	WWWWWW	18258190	single RNA affinity purification	ENSG00000084072	PPIE	peptidylprolyl isomerase E (cyclophilin E) [Source:HGNC Symbol;Acc:9258]	Homo sapiens	RRMx1	Q9UNP9
MSTRG.31351.1	25	30	UAGUAC	KVVURC	20167602	SELEX	ENSG00000083896	YTHDC1	YTH domain containing 1 [Source:HGNC Symbol;Acc:30626]	Homo sapiens	YTHx1	Q96MU7
MSTRG.31721.1	394	400	CCCACCA	HMCAYCH	11564883	EMSA	ENSMUSG00000018554	Ybx2	Y box protein 2 Gene [Source:MGI Symbol;Acc:MGI:1096372]	Mus musculus	CSDx1	Q9Z2C8
MSTRG.31721.1	394	400	CCCACCA	HMCAYCH	11564883	EMSA	ENSMUSG00000030189	Csda	cold shock domain protein A Gene [Source:MGI Symbol;Acc:MGI:2137670]	Mus musculus	CSDx1	Q9JKB3
MSTRG.31721.1	394	400	CCCACCA	CSSNSSR	16825284	SELEX	ENSG00000136450	SFRS1	splicing factor, arginine/serine-rich 1 [Source:HGNC Symbol;Acc:10780]	Homo sapiens	RRMx2	Q07955
MSTRG.31721.1	394	400	CCCACCA	CSMMSSA	16825284	SELEX	ENSG00000136450	SFRS1	splicing factor, arginine/serine-rich 1 [Source:HGNC Symbol;Acc:10780]	Homo sapiens	RRMx2	Q07955
MSTRG.31721.1	281	286	UGUUGU	UGUUGU	20097654	NMR	YGL044C	Rna15	RNA synthesis	Saccharomyces cerevisiae	RRMx1	NA
MSTRG.31721.1	78	104	AUAAGGAUGAAUUUAUACAAAAGAAAA	AWAA(N)(2-24)AWAA	19457263	SELEX	ENSG00000131773	KHDRBS3	KH domain containing, RNA binding, signal transduction associated 3 [Source:HGNC Symbol;Acc:18117]	Homo sapiens	KHx1	O75525
MSTRG.31721.1	74	80	ACUAAUA	ACDAAYM	7908267	SELEX	ENSG00000070756	PABPC1	poly(A) binding protein, cytoplasmic 1 [Source:HGNC Symbol;Acc:8554]	Homo sapiens	RRMx4	P11940
MSTRG.31721.1	76	81	UAAUAA	WWWWWW	18258190	single RNA affinity purification	ENSG00000084072	PPIE	peptidylprolyl isomerase E (cyclophilin E) [Source:HGNC Symbol;Acc:9258]	Homo sapiens	RRMx1	Q9UNP9
MSTRG.31721.1	66	71	UCCUAC	KVVURC	20167602	SELEX	ENSG00000083896	YTHDC1	YTH domain containing 1 [Source:HGNC Symbol;Acc:30626]	Homo sapiens	YTHx1	Q96MU7
MSTRG.31721.1	416	421	UCCUAC	KVVURC	20167602	SELEX	ENSG00000083896	YTHDC1	YTH domain containing 1 [Source:HGNC Symbol;Acc:30626]	Homo sapiens	YTHx1	Q96MU7
MSTRG.34430.1	80	86	CACUGCA	CACYGCA	18719244	UV cross-linking	ENSG00000143889	HNRPLL	heterogeneous nuclear ribonucleoprotein L-like [Source:HGNC Symbol;Acc:25127]	Homo sapiens	RRMx3	Q8WVV9
MSTRG.34430.1	88	93	AUUAGU	R(U)(1-3)AGU	11359897	SELEX	ENSMUSG00000054256	Msi1	Musashi homolog 1(Drosophila) Gene [Source:MGI Symbol;Acc:MGI:107376]	Mus musculus	RRMx2	Q61474
MSTRG.34430.1	2	7	AAAAAG	AAAAAG	15703440	genome-wide in vivo immunoprecipitation	YGL122C	Nab2	Nuclear polyAdenylated RNA-Binding	Saccharomyces cerevisiae	Znf_CCCHx7	NA
MSTRG.34430.1	10	15	AAAAAG	AAAAAG	15703440	genome-wide in vivo immunoprecipitation	YGL122C	Nab2	Nuclear polyAdenylated RNA-Binding	Saccharomyces cerevisiae	Znf_CCCHx7	NA
MSTRG.34430.1	140	145	AAAAAG	AAAAAG	15703440	genome-wide in vivo immunoprecipitation	YGL122C	Nab2	Nuclear polyAdenylated RNA-Binding	Saccharomyces cerevisiae	Znf_CCCHx7	NA
MSTRG.34430.1	202	207	UCCCAA	U(C)(3-4)WW	11278705	SELEX	ENSG00000165119	HNRNPK	microRNA 7-1 [Source:HGNC Symbol;Acc:31638]	Homo sapiens	KHx3	P61978
MSTRG.34430.1	2	20	AAAAAGAAAAAAAGAAAAA	AWAA(N)(2-24)AWAA	19457263	SELEX	ENSG00000131773	KHDRBS3	KH domain containing, RNA binding, signal transduction associated 3 [Source:HGNC Symbol;Acc:18117]	Homo sapiens	KHx1	O75525
MSTRG.34430.1	90	95	UAGUAU	UAGUAU	18684992	NMR	ENSG00000088247	KHSRP	KH-type splicing regulatory protein [Source:HGNC Symbol;Acc:6316]	Homo sapiens	KHx4	Q92945
MSTRG.34430.1	8	13	AAAAAA	AAAAAA	18258190	single RNA affinity purification	ENSG00000084072	PPIE	peptidylprolyl isomerase E (cyclophilin E) [Source:HGNC Symbol;Acc:9258]	Homo sapiens	RRMx1	Q9UNP9
MSTRG.34430.1	9	14	AAAAAA	AAAAAA	18258190	single RNA affinity purification	ENSG00000084072	PPIE	peptidylprolyl isomerase E (cyclophilin E) [Source:HGNC Symbol;Acc:9258]	Homo sapiens	RRMx1	Q9UNP9
MSTRG.34430.1	8	13	AAAAAA	WWWWWW	18258190	single RNA affinity purification	ENSG00000084072	PPIE	peptidylprolyl isomerase E (cyclophilin E) [Source:HGNC Symbol;Acc:9258]	Homo sapiens	RRMx1	Q9UNP9
MSTRG.34430.1	9	14	AAAAAA	WWWWWW	18258190	single RNA affinity purification	ENSG00000084072	PPIE	peptidylprolyl isomerase E (cyclophilin E) [Source:HGNC Symbol;Acc:9258]	Homo sapiens	RRMx1	Q9UNP9
MSTRG.34430.1	70	75	UACUAC	KVVURC	20167602	SELEX	ENSG00000083896	YTHDC1	YTH domain containing 1 [Source:HGNC Symbol;Acc:30626]	Homo sapiens	YTHx1	Q96MU7
MSTRG.34430.1	166	171	GCAUGC	GCAUGC	20167602	EMSA	ENSG00000083896	YTHDC1	YTH domain containing 1 [Source:HGNC Symbol;Acc:30626]	Homo sapiens	YTHx1	Q96MU7
MSTRG.35727.1	332	337	UGCAUG	UGCAUG	16537540	protein affinity purification	ENSG00000100320	RBM9	RNA binding motif protein 9 [Source:HGNC Symbol;Acc:9906]	Homo sapiens	RRMx1	O43251
MSTRG.35727.1	187	192	GAAGAA	GAAGAA	19116412	genome-wide in vivo immunoprecipitation	ENSG00000136450	SFRS1	splicing factor, arginine/serine-rich 1 [Source:HGNC Symbol;Acc:10780]	Homo sapiens	RRMx2	Q07955
MSTRG.35727.1	100	118	AUAAAAGUUUUCAUCAAAA	AWAA(N)(2-24)AWAA	19457263	SELEX	ENSG00000131773	KHDRBS3	KH domain containing, RNA binding, signal transduction associated 3 [Source:HGNC Symbol;Acc:18117]	Homo sapiens	KHx1	O75525
MSTRG.35727.1	326	331	CAGUGU	CAGUGN	8021254	SELEX	ENSG00000122729	ACO1	aconitase 1, soluble [Source:HGNC Symbol;Acc:117]	Homo sapiens		P21399
MSTRG.35727.1	119	138	GUAAUAUUUUGUAUUUUCAA	KKNWWDNNNUKNNUUNUNNH	14981256	genome-wide in vivo immunoprecipitation	ENSG00000066044	ELAVL1	ELAV (embryonic lethal, abnormal vision, Drosophila)-like 1 (Hu antigen R) [Source:HGNC Symbol;Acc:3312]	Homo sapiens	RRMx3	Q15717
MSTRG.35727.1	43	49	AUUAUUA	R(U)(2-5)(R)(1-2)(U)(2-5)R	9016658	SELEX	ENSMUSG00000003410	Elavl3	ELAV (embryonic lethal, abnormal vision, Drosophila)-like 3 (Hu antigen C) Gene [Source:MGI Symbol;Acc:MGI:109157]	Mus musculus	RRMx3	Q60900
MSTRG.35727.1	41	46	AAAUUA	WWWWWW	18258190	single RNA affinity purification	ENSG00000084072	PPIE	peptidylprolyl isomerase E (cyclophilin E) [Source:HGNC Symbol;Acc:9258]	Homo sapiens	RRMx1	Q9UNP9
MSTRG.35727.1	216	221	UGGUAC	KVVURC	20167602	SELEX	ENSG00000083896	YTHDC1	YTH domain containing 1 [Source:HGNC Symbol;Acc:30626]	Homo sapiens	YTHx1	Q96MU7
MSTRG.35727.1	333	338	GCAUGC	GCAUGC	20167602	EMSA	ENSG00000083896	YTHDC1	YTH domain containing 1 [Source:HGNC Symbol;Acc:30626]	Homo sapiens	YTHx1	Q96MU7
MSTRG.35727.1	269	274	UGUGUG	(UR)(3-5)	11895477	SELEX	ENSDARG00000005315	celf1	CUGBP Elav-like family member 1 (CELF-1)(CUG-BP- and ETR-3-like factor 1)(Bruno-like protein 2)(RNA-binding protein BRUNOL-2)(CUG triplet repeat RNA-binding protein 1)(CUG-BP1)(EDEN-BP/Bruno-like protein)	Danio rerio	RRMx3	Q9IBD0
MSTRG.35728.1	153	160	UGUGUGUG	(UG)(n)	18039683	biosensor analysis	ENSG00000149187	CUGBP1	CUG triplet repeat, RNA binding protein 1 [Source:HGNC Symbol;Acc:2549]	Homo sapiens	RRMx3	Q92879
MSTRG.35728.1	125	130	UGCAUG	UGCAUG	16537540	protein affinity purification	ENSG00000100320	RBM9	RNA binding motif protein 9 [Source:HGNC Symbol;Acc:9906]	Homo sapiens	RRMx1	O43251
MSTRG.35728.1	134	140	CGAAGCA	CSMMSSA	16825284	SELEX	ENSG00000136450	SFRS1	splicing factor, arginine/serine-rich 1 [Source:HGNC Symbol;Acc:10780]	Homo sapiens	RRMx2	Q07955
MSTRG.35728.1	271	276	UGUUUG	UGUUUG	20097654	NMR	YGL044C	Rna15	RNA synthesis	Saccharomyces cerevisiae	RRMx1	NA
MSTRG.35728.1	154	161	GUGUGUGU	(GU)(n)	9199325	SELEX	ENSG00000101811	CSTF2	cleavage stimulation factor, 3' pre-RNA, subunit 2, 64kDa [Source:HGNC Symbol;Acc:2484]	Homo sapiens	RRMx1	P33240
MSTRG.35728.1	17	26	AAAAGCAUAA	AWAA(N)(2-24)AWAA	19457263	SELEX	ENSG00000131773	KHDRBS3	KH domain containing, RNA binding, signal transduction associated 3 [Source:HGNC Symbol;Acc:18117]	Homo sapiens	KHx1	O75525
MSTRG.35728.1	463	468	CAGUGC	CAGUGN	8021254	SELEX	ENSG00000122729	ACO1	aconitase 1, soluble [Source:HGNC Symbol;Acc:117]	Homo sapiens		P21399
MSTRG.35728.1	37	43	ACAAAUA	ACDAAYM	7908267	SELEX	ENSG00000070756	PABPC1	poly(A) binding protein, cytoplasmic 1 [Source:HGNC Symbol;Acc:8554]	Homo sapiens	RRMx4	P11940
MSTRG.35728.1	476	491	GGGAAGGUAUUCUGUA	GNNNNNNNNNNNUGUA	15607425	yeast three-hybrid screen	ENSG00000055917	PUM2	pumilio homolog 2 (Drosophila) [Source:HGNC Symbol;Acc:14958]	Homo sapiens	PUMx1	Q8TB72
MSTRG.35728.1	280	299	UUUAAAAAUUUUGUUUUAAC	KKNWWDNNNUKNNUUNUNNH	14981256	genome-wide in vivo immunoprecipitation	ENSG00000066044	ELAVL1	ELAV (embryonic lethal, abnormal vision, Drosophila)-like 1 (Hu antigen R) [Source:HGNC Symbol;Acc:3312]	Homo sapiens	RRMx3	Q15717
MSTRG.35728.1	110	118	GUUAAUUUA	R(U)(2-5)(R)(1-2)(U)(2-5)R	9016658	SELEX	ENSMUSG00000003410	Elavl3	ELAV (embryonic lethal, abnormal vision, Drosophila)-like 3 (Hu antigen C) Gene [Source:MGI Symbol;Acc:MGI:109157]	Mus musculus	RRMx3	Q60900
MSTRG.35728.1	60	65	UAUUUA	WWWWWW	18258190	single RNA affinity purification	ENSG00000084072	PPIE	peptidylprolyl isomerase E (cyclophilin E) [Source:HGNC Symbol;Acc:9258]	Homo sapiens	RRMx1	Q9UNP9
MSTRG.35728.1	332	337	UCCUAC	KVVURC	20167602	SELEX	ENSG00000083896	YTHDC1	YTH domain containing 1 [Source:HGNC Symbol;Acc:30626]	Homo sapiens	YTHx1	Q96MU7
MSTRG.35728.1	393	401	UAUUUGGGG	UA(U)(2-3)RD(N)(1-3)G	18952820	EMSA	WBGene00004078	pos-1	pos-1 encodes a CCCH-type zinc-finger protein; during embryogenesis, maternally provided POS-1 is essential for proper fate specification of germ cells, intestine, pharynx, and hypodermis; POS-1's role in cell fate specification is likely as a translational regulator, as POS-1 is required, in posterior blastomeres, for positive regulation of apx-1 mRNA translation and negative regulation of glp-1…	Caenorhabditis elegans	Znf_CCCHx2	Q20667
MSTRG.35728.1	402	409	UUUUCAAA	UUUUCAAA	10617207	UV cross-linking	WBGene00006697	uaf-1	uaf-1 encodes the large subunit of U2AF, the U2 small nuclear ribonucleoparticle (snRNP) auxiliary factor and is a homolog of mammalian and fly U2AF65; UAF-1 has been shown to bind RNA and this binding is enhanced by UAF-2; the abundance of one alternative transcript appears to be increased during starvation and this transcript is retained in the nucleus; uaf-1 affects embryonic viability, based …	Caenorhabditis elegans	RRMx3	P90978; Q8MXS2
MSTRG.35728.1	153	162	UGUGUGUGUA	(UR)(3-5)	11895477	SELEX	ENSDARG00000005315	celf1	CUGBP Elav-like family member 1 (CELF-1)(CUG-BP- and ETR-3-like factor 1)(Bruno-like protein 2)(RNA-binding protein BRUNOL-2)(CUG triplet repeat RNA-binding protein 1)(CUG-BP1)(EDEN-BP/Bruno-like protein)	Danio rerio	RRMx3	Q9IBD0
MSTRG.36357.1	770	778	UUGUGUGUU	UURURURUU	7736592	EMSA	FBgn0000114	aret	arrest	Drosophila melanogaster	RRMx3	NA
MSTRG.36357.1	786	792	CACUGCA	CACYGCA	18719244	UV cross-linking	ENSG00000143889	HNRPLL	heterogeneous nuclear ribonucleoprotein L-like [Source:HGNC Symbol;Acc:25127]	Homo sapiens	RRMx3	Q8WVV9
MSTRG.36357.1	982	989	UUUUUAAU	UUUUUAAU	1653174	UV cross-linking	XB-GENE-946172	cpeb1-a	cytoplasmic polyadenylation element binding protein 1	Xenopus laevis	RRMx2	NA
MSTRG.36357.1	1286	1291	UUUUAU	UUUUAU	8665866	EMSA	XB-GENE-946172	cpeb1-a	cytoplasmic polyadenylation element binding protein 1	Xenopus laevis	RRMx2	NA
MSTRG.36357.1	1295	1300	UUUUAU	UUUUAU	8665866	EMSA	XB-GENE-946172	cpeb1-a	cytoplasmic polyadenylation element binding protein 1	Xenopus laevis	RRMx2	NA
MSTRG.36357.1	140	145	GACAAA	GACAAA	18794844	EMSA	ENSG00000188529	SFRS13A	splicing factor, arginine/serine-rich 13A [Source:HGNC Symbol;Acc:16713]	Homo sapiens	RRMx1	O75494
MSTRG.36357.1	539	544	CUCUCU	CUCUCU	11788707	NMR	ENSG00000011304	PTBP1	polypyrimidine tract binding protein 1 [Source:HGNC Symbol;Acc:9583]	Homo sapiens	RRMx4	P26599
MSTRG.36357.1	653	658	CUCUCU	CUCUCU	11788707	NMR	ENSG00000011304	PTBP1	polypyrimidine tract binding protein 1 [Source:HGNC Symbol;Acc:9583]	Homo sapiens	RRMx4	P26599
MSTRG.36357.1	667	672	CUCUCU	CUCUCU	11788707	NMR	ENSG00000011304	PTBP1	polypyrimidine tract binding protein 1 [Source:HGNC Symbol;Acc:9583]	Homo sapiens	RRMx4	P26599
MSTRG.36357.1	118	124	CACAUCU	HMCAYCH	11564883	EMSA	ENSMUSG00000018554	Ybx2	Y box protein 2 Gene [Source:MGI Symbol;Acc:MGI:1096372]	Mus musculus	CSDx1	Q9Z2C8
MSTRG.36357.1	118	124	CACAUCU	HMCAYCH	11564883	EMSA	ENSMUSG00000030189	Csda	cold shock domain protein A Gene [Source:MGI Symbol;Acc:MGI:2137670]	Mus musculus	CSDx1	Q9JKB3
MSTRG.36357.1	1288	1296	UUAUUUAUU	UUAUUUAWW	12324455	SELEX	ENSG00000128016	ZFP36	zinc finger protein 36, C3H type, homolog (mouse) [Source:HGNC Symbol;Acc:12862]	Homo sapiens	Znf_CCCHx2	P26651
MSTRG.36357.1	919	924	GAAGAA	GAAGAA	19116412	genome-wide in vivo immunoprecipitation	ENSG00000136450	SFRS1	splicing factor, arginine/serine-rich 1 [Source:HGNC Symbol;Acc:10780]	Homo sapiens	RRMx2	Q07955
MSTRG.36357.1	30	36	CCCAGGA	CSSNSSR	16825284	SELEX	ENSG00000136450	SFRS1	splicing factor, arginine/serine-rich 1 [Source:HGNC Symbol;Acc:10780]	Homo sapiens	RRMx2	Q07955
MSTRG.36357.1	30	36	CCCAGGA	CSMMSSA	16825284	SELEX	ENSG00000136450	SFRS1	splicing factor, arginine/serine-rich 1 [Source:HGNC Symbol;Acc:10780]	Homo sapiens	RRMx2	Q07955
MSTRG.36357.1	143	148	AAAAAG	AAAAAG	15703440	genome-wide in vivo immunoprecipitation	YGL122C	Nab2	Nuclear polyAdenylated RNA-Binding	Saccharomyces cerevisiae	Znf_CCCHx7	NA
MSTRG.36357.1	1383	1390	UGUACAUA	UGUANAUA	20371350	genome-wide in vivo immunoprecipitation	ENSG00000055917	PUM2	pumilio homolog 2 (Drosophila) [Source:HGNC Symbol;Acc:14958]	Homo sapiens	PUMx1	Q8TB72
MSTRG.36357.1	962	967	UGUUUG	UGUUUG	20097654	NMR	YGL044C	Rna15	RNA synthesis	Saccharomyces cerevisiae	RRMx1	NA
MSTRG.36357.1	775	780	UGUUGU	UGUUGU	20097654	NMR	YGL044C	Rna15	RNA synthesis	Saccharomyces cerevisiae	RRMx1	NA
MSTRG.36357.1	1234	1239	UGUUGU	UGUUGU	20097654	NMR	YGL044C	Rna15	RNA synthesis	Saccharomyces cerevisiae	RRMx1	NA
MSTRG.36357.1	1381	1396	AUUGUACAUAUACAUA	HHUGUAHAUAHDHWDD	16537387	genome-wide in vivo immunoprecipitation	FBgn0003165	pum	pumilio	Drosophila melanogaster	PUMx1	P25822
MSTRG.36357.1	223	229	CUUGGAA	SUYGGAM	8846295	SELEX	ENSG00000063046	EIF4B	eukaryotic translation initiation factor 4B [Source:HGNC Symbol;Acc:3285]	Homo sapiens	RRMx1	P23588
MSTRG.36357.1	771	778	UGUGUGUU	UGUGUGUU	12773396	NMR	ENSG00000101811	CSTF2	cleavage stimulation factor, 3' pre-RNA, subunit 2, 64kDa [Source:HGNC Symbol;Acc:2484]	Homo sapiens	RRMx1	P33240
MSTRG.36357.1	555	561	UCCCCUA	U(C)(3-4)WW	11278705	SELEX	ENSG00000165119	HNRNPK	microRNA 7-1 [Source:HGNC Symbol;Acc:31638]	Homo sapiens	KHx3	P61978
MSTRG.36357.1	615	620	UCCCCA	UCCCCA	15331611	NMR	ENSG00000197111	PCBP2	poly(rC) binding protein 2 [Source:HGNC Symbol;Acc:8648]	Homo sapiens	KHx3	Q15366
MSTRG.36357.1	884	889	CAGUGC	CAGUGN	8021254	SELEX	ENSG00000122729	ACO1	aconitase 1, soluble [Source:HGNC Symbol;Acc:117]	Homo sapiens		P21399
MSTRG.36357.1	302	307	UAGGGA	UAGGGW	17925491	genome-wide in vivo immunoprecipitation	ENSG00000135486	HNRNPA1	heterogeneous nuclear ribonucleoprotein A1 [Source:HGNC Symbol;Acc:5031]	Homo sapiens	RRMx2	P0C7M2; P09651
MSTRG.36357.1	1383	1390	UGUACAUA	UGUAHAUA	18411299	genome-wide in vivo immunoprecipitation	ENSG00000134644	PUM1	pumilio homolog 1 (Drosophila) [Source:HGNC Symbol;Acc:14957]	Homo sapiens	PUMx1	Q14671
MSTRG.36357.1	7	13	ACUAAUC	ACDAAYM	7908267	SELEX	ENSG00000070756	PABPC1	poly(A) binding protein, cytoplasmic 1 [Source:HGNC Symbol;Acc:8554]	Homo sapiens	RRMx4	P11940
MSTRG.36357.1	98	113	GCACAGCAUGUCUGUA	GNNNNNNNNNNNUGUA	15607425	yeast three-hybrid screen	ENSG00000055917	PUM2	pumilio homolog 2 (Drosophila) [Source:HGNC Symbol;Acc:14958]	Homo sapiens	PUMx1	Q8TB72
MSTRG.36357.1	1287	1297	UUUAUUUAUUU	UUUAUUUAUUU	12900401	EMSA	ENSG00000066044	ELAVL1	ELAV (embryonic lethal, abnormal vision, Drosophila)-like 1 (Hu antigen R) [Source:HGNC Symbol;Acc:3312]	Homo sapiens	RRMx3	Q15717
MSTRG.36357.1	1286	1298	UUUUAUUUAUUUU	UUUUAUUUAUUUU	12900401	EMSA	ENSG00000066044	ELAVL1	ELAV (embryonic lethal, abnormal vision, Drosophila)-like 1 (Hu antigen R) [Source:HGNC Symbol;Acc:3312]	Homo sapiens	RRMx3	Q15717
MSTRG.36357.1	1289	1298	UAUUUAUUUU	UAUUUAUUUU	10734193	NMR	ENSG00000196361	ELAVL3	ELAV (embryonic lethal, abnormal vision, Drosophila)-like 3 (Hu antigen C) [Source:HGNC Symbol;Acc:3314]	Homo sapiens	RRMx3	Q14576
MSTRG.36357.1	1290	1299	AUUUAUUUUA	AUUUAUUUUA	10734193	NMR	ENSG00000196361	ELAVL3	ELAV (embryonic lethal, abnormal vision, Drosophila)-like 3 (Hu antigen C) [Source:HGNC Symbol;Acc:3314]	Homo sapiens	RRMx3	Q14576
MSTRG.36357.1	963	972	GUUUGUUUUG	R(U)(2-5)(R)(1-2)(U)(2-5)R	9016658	SELEX	ENSMUSG00000003410	Elavl3	ELAV (embryonic lethal, abnormal vision, Drosophila)-like 3 (Hu antigen C) Gene [Source:MGI Symbol;Acc:MGI:109157]	Mus musculus	RRMx3	Q60900
MSTRG.36357.1	1288	1296	UUAUUUAUU	UUAUUUAUU	9155038	UV cross-linking	ENSG00000066044	ELAVL1	ELAV (embryonic lethal, abnormal vision, Drosophila)-like 1 (Hu antigen R) [Source:HGNC Symbol;Acc:3312]	Homo sapiens	RRMx3	Q15717
MSTRG.36357.1	1275	1285	AAUUUAUUUUG	RWUUUAUUUWR	7972035	SELEX	ENSG00000107105	ELAVL2	ELAV (embryonic lethal, abnormal vision, Drosophila)-like 2 (Hu antigen B) [Source:HGNC Symbol;Acc:3313]	Homo sapiens	RRMx3	Q12926
MSTRG.36357.1	615	621	UCCCCAA	UCCCCAA	16854432	NMR	ENSG00000165119	HNRNPK	microRNA 7-1 [Source:HGNC Symbol;Acc:31638]	Homo sapiens	KHx3	P61978
MSTRG.36357.1	981	986	UUUUUU	UUUUUU	18258190	single RNA affinity purification	ENSG00000084072	PPIE	peptidylprolyl isomerase E (cyclophilin E) [Source:HGNC Symbol;Acc:9258]	Homo sapiens	RRMx1	Q9UNP9
MSTRG.36357.1	696	701	AUUUUU	WWWWWW	18258190	single RNA affinity purification	ENSG00000084072	PPIE	peptidylprolyl isomerase E (cyclophilin E) [Source:HGNC Symbol;Acc:9258]	Homo sapiens	RRMx1	Q9UNP9
MSTRG.36357.1	993	998	AUUUUU	WWWWWW	18258190	single RNA affinity purification	ENSG00000084072	PPIE	peptidylprolyl isomerase E (cyclophilin E) [Source:HGNC Symbol;Acc:9258]	Homo sapiens	RRMx1	Q9UNP9
MSTRG.36357.1	191	196	UCCUGC	KVVURC	20167602	SELEX	ENSG00000083896	YTHDC1	YTH domain containing 1 [Source:HGNC Symbol;Acc:30626]	Homo sapiens	YTHx1	Q96MU7
MSTRG.36357.1	1214	1219	UCCUGC	KVVURC	20167602	SELEX	ENSG00000083896	YTHDC1	YTH domain containing 1 [Source:HGNC Symbol;Acc:30626]	Homo sapiens	YTHx1	Q96MU7
MSTRG.36357.1	1002	1011	UAUUUGUCAG	UA(U)(2-3)RD(N)(1-3)G	18952820	EMSA	WBGene00004078	pos-1	pos-1 encodes a CCCH-type zinc-finger protein; during embryogenesis, maternally provided POS-1 is essential for proper fate specification of germ cells, intestine, pharynx, and hypodermis; POS-1's role in cell fate specification is likely as a translational regulator, as POS-1 is required, in posterior blastomeres, for positive regulation of apx-1 mRNA translation and negative regulation of glp-1…	Caenorhabditis elegans	Znf_CCCHx2	Q20667
MSTRG.36357.1	412	417	UGUGUG	(UR)(3-5)	11895477	SELEX	ENSDARG00000005315	celf1	CUGBP Elav-like family member 1 (CELF-1)(CUG-BP- and ETR-3-like factor 1)(Bruno-like protein 2)(RNA-binding protein BRUNOL-2)(CUG triplet repeat RNA-binding protein 1)(CUG-BP1)(EDEN-BP/Bruno-like protein)	Danio rerio	RRMx3	Q9IBD0
MSTRG.36357.1	771	776	UGUGUG	(UR)(3-5)	11895477	SELEX	ENSDARG00000005315	celf1	CUGBP Elav-like family member 1 (CELF-1)(CUG-BP- and ETR-3-like factor 1)(Bruno-like protein 2)(RNA-binding protein BRUNOL-2)(CUG triplet repeat RNA-binding protein 1)(CUG-BP1)(EDEN-BP/Bruno-like protein)	Danio rerio	RRMx3	Q9IBD0
MSTRG.37035.1	98	104	CCCAUCU	HMCAYCH	11564883	EMSA	ENSMUSG00000018554	Ybx2	Y box protein 2 Gene [Source:MGI Symbol;Acc:MGI:1096372]	Mus musculus	CSDx1	Q9Z2C8
MSTRG.37035.1	98	104	CCCAUCU	HMCAYCH	11564883	EMSA	ENSMUSG00000030189	Csda	cold shock domain protein A Gene [Source:MGI Symbol;Acc:MGI:2137670]	Mus musculus	CSDx1	Q9JKB3
MSTRG.37035.1	76	94	AAAAAUGUCUUUUUUAAAA	AWAA(N)(2-24)AWAA	19457263	SELEX	ENSG00000131773	KHDRBS3	KH domain containing, RNA binding, signal transduction associated 3 [Source:HGNC Symbol;Acc:18117]	Homo sapiens	KHx1	O75525
MSTRG.37035.1	85	90	UUUUUU	(U)(3-11)	8576255	SELEX	ENSG00000151923	TIAL1	TIA1 cytotoxic granule-associated RNA binding protein-like 1 [Source:HGNC Symbol;Acc:11804]	Homo sapiens	RRMx3	Q01085
MSTRG.37035.1	161	167	ACAAAUC	ACDAAYM	7908267	SELEX	ENSG00000070756	PABPC1	poly(A) binding protein, cytoplasmic 1 [Source:HGNC Symbol;Acc:8554]	Homo sapiens	RRMx4	P11940
MSTRG.37035.1	85	90	UUUUUU	UUUUUU	18258190	single RNA affinity purification	ENSG00000084072	PPIE	peptidylprolyl isomerase E (cyclophilin E) [Source:HGNC Symbol;Acc:9258]	Homo sapiens	RRMx1	Q9UNP9
MSTRG.37035.1	50	55	AAUAUA	WWWWWW	18258190	single RNA affinity purification	ENSG00000084072	PPIE	peptidylprolyl isomerase E (cyclophilin E) [Source:HGNC Symbol;Acc:9258]	Homo sapiens	RRMx1	Q9UNP9
MSTRG.37035.1	241	246	UGGUAC	KVVURC	20167602	SELEX	ENSG00000083896	YTHDC1	YTH domain containing 1 [Source:HGNC Symbol;Acc:30626]	Homo sapiens	YTHx1	Q96MU7
MSTRG.37052.1	207	213	CGCUGCA	CSSNSSR	16825284	SELEX	ENSG00000136450	SFRS1	splicing factor, arginine/serine-rich 1 [Source:HGNC Symbol;Acc:10780]	Homo sapiens	RRMx2	Q07955
MSTRG.37052.1	271	277	CGCUGCA	CSSNSSR	16825284	SELEX	ENSG00000136450	SFRS1	splicing factor, arginine/serine-rich 1 [Source:HGNC Symbol;Acc:10780]	Homo sapiens	RRMx2	Q07955
MSTRG.37052.1	71	77	CGAACCA	CSMMSSA	16825284	SELEX	ENSG00000136450	SFRS1	splicing factor, arginine/serine-rich 1 [Source:HGNC Symbol;Acc:10780]	Homo sapiens	RRMx2	Q07955
MSTRG.37052.1	156	161	AAAAAG	AAAAAG	15703440	genome-wide in vivo immunoprecipitation	YGL122C	Nab2	Nuclear polyAdenylated RNA-Binding	Saccharomyces cerevisiae	Znf_CCCHx7	NA
MSTRG.37052.1	154	170	AUAAAAAGCAAAAAUAA	AWAA(N)(2-24)AWAA	19457263	SELEX	ENSG00000131773	KHDRBS3	KH domain containing, RNA binding, signal transduction associated 3 [Source:HGNC Symbol;Acc:18117]	Homo sapiens	KHx1	O75525
MSTRG.37052.1	124	129	CAGUGU	CAGUGN	8021254	SELEX	ENSG00000122729	ACO1	aconitase 1, soluble [Source:HGNC Symbol;Acc:117]	Homo sapiens		P21399
MSTRG.37052.1	47	52	UAGGGA	UAGGGW	17925491	genome-wide in vivo immunoprecipitation	ENSG00000135486	HNRNPA1	heterogeneous nuclear ribonucleoprotein A1 [Source:HGNC Symbol;Acc:5031]	Homo sapiens	RRMx2	P0C7M2; P09651
MSTRG.37052.1	135	140	UAGGGA	UAGGGW	17925491	genome-wide in vivo immunoprecipitation	ENSG00000135486	HNRNPA1	heterogeneous nuclear ribonucleoprotein A1 [Source:HGNC Symbol;Acc:5031]	Homo sapiens	RRMx2	P0C7M2; P09651
MSTRG.37052.1	154	159	AUAAAA	WWWWWW	18258190	single RNA affinity purification	ENSG00000084072	PPIE	peptidylprolyl isomerase E (cyclophilin E) [Source:HGNC Symbol;Acc:9258]	Homo sapiens	RRMx1	Q9UNP9
MSTRG.37052.1	64	69	GGAUGC	KVVURC	20167602	SELEX	ENSG00000083896	YTHDC1	YTH domain containing 1 [Source:HGNC Symbol;Acc:30626]	Homo sapiens	YTHx1	Q96MU7
MSTRG.3790.1	147	152	GUUUUG	G(U)(3-6)(G/AG)	11333984	SELEX	FBgn0011666	msi	musashi	Drosophila melanogaster	RRMx2	NA
MSTRG.3790.1	1	6	AAAAAG	AAAAAG	15703440	genome-wide in vivo immunoprecipitation	YGL122C	Nab2	Nuclear polyAdenylated RNA-Binding	Saccharomyces cerevisiae	Znf_CCCHx7	NA
MSTRG.3790.1	43	48	AAAAAG	AAAAAG	15703440	genome-wide in vivo immunoprecipitation	YGL122C	Nab2	Nuclear polyAdenylated RNA-Binding	Saccharomyces cerevisiae	Znf_CCCHx7	NA
MSTRG.3790.1	102	107	AAAAAG	AAAAAG	15703440	genome-wide in vivo immunoprecipitation	YGL122C	Nab2	Nuclear polyAdenylated RNA-Binding	Saccharomyces cerevisiae	Znf_CCCHx7	NA
MSTRG.3790.1	60	68	UGUAAAAUC	UGUAAAAUC	19901328	EMSA	WBGene00001402	fbf-2	fbf-2 encodes an RNA-binding protein that is one of 11 C. elegans members of the PUF family (Pumilio and FBF) of translational regulators	Caenorhabditis elegans	Pumx1	Q09312
MSTRG.3790.1	34	47	AAAAAAUGCAAAAA	AWAA(N)(2-24)AWAA	19457263	SELEX	ENSG00000131773	KHDRBS3	KH domain containing, RNA binding, signal transduction associated 3 [Source:HGNC Symbol;Acc:18117]	Homo sapiens	KHx1	O75525
MSTRG.3790.1	194	199	CAGUGU	CAGUGN	8021254	SELEX	ENSG00000122729	ACO1	aconitase 1, soluble [Source:HGNC Symbol;Acc:117]	Homo sapiens		P21399
MSTRG.3790.1	48	63	GAGUACAACAUAUGUA	GNNNNNNNNNNNUGUA	15607425	yeast three-hybrid screen	ENSG00000055917	PUM2	pumilio homolog 2 (Drosophila) [Source:HGNC Symbol;Acc:14958]	Homo sapiens	PUMx1	Q8TB72
MSTRG.3790.1	89	96	AUUGGUUA	R(U)(2-5)(R)(1-2)(U)(2-5)R	9016658	SELEX	ENSMUSG00000003410	Elavl3	ELAV (embryonic lethal, abnormal vision, Drosophila)-like 3 (Hu antigen C) Gene [Source:MGI Symbol;Acc:MGI:109157]	Mus musculus	RRMx3	Q60900
MSTRG.3790.1	34	39	AAAAAA	AAAAAA	18258190	single RNA affinity purification	ENSG00000084072	PPIE	peptidylprolyl isomerase E (cyclophilin E) [Source:HGNC Symbol;Acc:9258]	Homo sapiens	RRMx1	Q9UNP9
MSTRG.3790.1	16	21	UUAUUU	WWWWWW	18258190	single RNA affinity purification	ENSG00000084072	PPIE	peptidylprolyl isomerase E (cyclophilin E) [Source:HGNC Symbol;Acc:9258]	Homo sapiens	RRMx1	Q9UNP9
MSTRG.3790.1	287	292	AAUAAA	AAUAAA	20460131	NMR	ENSG00000084072	PPIE	peptidylprolyl isomerase E (cyclophilin E) [Source:HGNC Symbol;Acc:9258]	Homo sapiens	RRMx1	Q9UNP9
MSTRG.3790.1	48	53	GAGUAC	KVVURC	20167602	SELEX	ENSG00000083896	YTHDC1	YTH domain containing 1 [Source:HGNC Symbol;Acc:30626]	Homo sapiens	YTHx1	Q96MU7
MSTRG.3790.1	88	97	UAUUGGUUAG	UA(U)(2-3)RD(N)(1-3)G	18952820	EMSA	WBGene00004078	pos-1	pos-1 encodes a CCCH-type zinc-finger protein; during embryogenesis, maternally provided POS-1 is essential for proper fate specification of germ cells, intestine, pharynx, and hypodermis; POS-1's role in cell fate specification is likely as a translational regulator, as POS-1 is required, in posterior blastomeres, for positive regulation of apx-1 mRNA translation and negative regulation of glp-1…	Caenorhabditis elegans	Znf_CCCHx2	Q20667
MSTRG.3790.1	58	63	UAUGUA	(UR)(3-5)	11895477	SELEX	ENSDARG00000005315	celf1	CUGBP Elav-like family member 1 (CELF-1)(CUG-BP- and ETR-3-like factor 1)(Bruno-like protein 2)(RNA-binding protein BRUNOL-2)(CUG triplet repeat RNA-binding protein 1)(CUG-BP1)(EDEN-BP/Bruno-like protein)	Danio rerio	RRMx3	Q9IBD0
MSTRG.38128.1	30	35	GUUAGU	R(U)(1-3)AGU	11359897	SELEX	ENSMUSG00000054256	Msi1	Musashi homolog 1(Drosophila) Gene [Source:MGI Symbol;Acc:MGI:107376]	Mus musculus	RRMx2	Q61474
MSTRG.38128.1	231	237	CCCAGCA	CSSNSSR	16825284	SELEX	ENSG00000136450	SFRS1	splicing factor, arginine/serine-rich 1 [Source:HGNC Symbol;Acc:10780]	Homo sapiens	RRMx2	Q07955
MSTRG.38128.1	231	237	CCCAGCA	CSMMSSA	16825284	SELEX	ENSG00000136450	SFRS1	splicing factor, arginine/serine-rich 1 [Source:HGNC Symbol;Acc:10780]	Homo sapiens	RRMx2	Q07955
MSTRG.38128.1	127	154	AAAAAUGAUUCUCAUAGACGUCUUAAAA	AWAA(N)(2-24)AWAA	19457263	SELEX	ENSG00000131773	KHDRBS3	KH domain containing, RNA binding, signal transduction associated 3 [Source:HGNC Symbol;Acc:18117]	Homo sapiens	KHx1	O75525
MSTRG.38128.1	183	188	CAGUGG	CAGUGN	8021254	SELEX	ENSG00000122729	ACO1	aconitase 1, soluble [Source:HGNC Symbol;Acc:117]	Homo sapiens		P21399
MSTRG.38128.1	89	96	GUUAAUUA	R(U)(2-5)(R)(1-2)(U)(2-5)R	9016658	SELEX	ENSMUSG00000003410	Elavl3	ELAV (embryonic lethal, abnormal vision, Drosophila)-like 3 (Hu antigen C) Gene [Source:MGI Symbol;Acc:MGI:109157]	Mus musculus	RRMx3	Q60900
MSTRG.38128.1	61	66	UAUUUU	WWWWWW	18258190	single RNA affinity purification	ENSG00000084072	PPIE	peptidylprolyl isomerase E (cyclophilin E) [Source:HGNC Symbol;Acc:9258]	Homo sapiens	RRMx1	Q9UNP9
MSTRG.38128.1	200	205	GACUAC	KVVURC	20167602	SELEX	ENSG00000083896	YTHDC1	YTH domain containing 1 [Source:HGNC Symbol;Acc:30626]	Homo sapiens	YTHx1	Q96MU7
MSTRG.38128.1	156	164	UAUUAAGUG	UA(U)(2-3)RD(N)(1-3)G	18952820	EMSA	WBGene00004078	pos-1	pos-1 encodes a CCCH-type zinc-finger protein; during embryogenesis, maternally provided POS-1 is essential for proper fate specification of germ cells, intestine, pharynx, and hypodermis; POS-1's role in cell fate specification is likely as a translational regulator, as POS-1 is required, in posterior blastomeres, for positive regulation of apx-1 mRNA translation and negative regulation of glp-1…	Caenorhabditis elegans	Znf_CCCHx2	Q20667
MSTRG.38128.1	72	77	UGUGUG	(UR)(3-5)	11895477	SELEX	ENSDARG00000005315	celf1	CUGBP Elav-like family member 1 (CELF-1)(CUG-BP- and ETR-3-like factor 1)(Bruno-like protein 2)(RNA-binding protein BRUNOL-2)(CUG triplet repeat RNA-binding protein 1)(CUG-BP1)(EDEN-BP/Bruno-like protein)	Danio rerio	RRMx3	Q9IBD0
MSTRG.38296.1	143	149	CGGAGGG	CSSNSSR	16825284	SELEX	ENSG00000136450	SFRS1	splicing factor, arginine/serine-rich 1 [Source:HGNC Symbol;Acc:10780]	Homo sapiens	RRMx2	Q07955
MSTRG.38296.1	314	338	AAAAGACAGUGUCUCAAAAACAAAA	AWAA(N)(2-24)AWAA	19457263	SELEX	ENSG00000131773	KHDRBS3	KH domain containing, RNA binding, signal transduction associated 3 [Source:HGNC Symbol;Acc:18117]	Homo sapiens	KHx1	O75525
MSTRG.38296.1	220	225	CAGUGA	CAGUGN	8021254	SELEX	ENSG00000122729	ACO1	aconitase 1, soluble [Source:HGNC Symbol;Acc:117]	Homo sapiens		P21399
MSTRG.38296.1	242	247	UAGGGA	UAGGGW	17925491	genome-wide in vivo immunoprecipitation	ENSG00000135486	HNRNPA1	heterogeneous nuclear ribonucleoprotein A1 [Source:HGNC Symbol;Acc:5031]	Homo sapiens	RRMx2	P0C7M2; P09651
MSTRG.38296.1	311	316	AUUAAA	WWWWWW	18258190	single RNA affinity purification	ENSG00000084072	PPIE	peptidylprolyl isomerase E (cyclophilin E) [Source:HGNC Symbol;Acc:9258]	Homo sapiens	RRMx1	Q9UNP9
MSTRG.38296.1	70	75	UGGUAC	KVVURC	20167602	SELEX	ENSG00000083896	YTHDC1	YTH domain containing 1 [Source:HGNC Symbol;Acc:30626]	Homo sapiens	YTHx1	Q96MU7
MSTRG.38296.1	213	218	UAUAUG	(UR)(3-5)	11895477	SELEX	ENSDARG00000005315	celf1	CUGBP Elav-like family member 1 (CELF-1)(CUG-BP- and ETR-3-like factor 1)(Bruno-like protein 2)(RNA-binding protein BRUNOL-2)(CUG triplet repeat RNA-binding protein 1)(CUG-BP1)(EDEN-BP/Bruno-like protein)	Danio rerio	RRMx3	Q9IBD0
MSTRG.39486.1	244	250	UACAUCU	HMCAYCH	11564883	EMSA	ENSMUSG00000018554	Ybx2	Y box protein 2 Gene [Source:MGI Symbol;Acc:MGI:1096372]	Mus musculus	CSDx1	Q9Z2C8
MSTRG.39486.1	244	250	UACAUCU	HMCAYCH	11564883	EMSA	ENSMUSG00000030189	Csda	cold shock domain protein A Gene [Source:MGI Symbol;Acc:MGI:2137670]	Mus musculus	CSDx1	Q9JKB3
MSTRG.39486.1	34	39	GAAGAA	GAAGAA	19116412	genome-wide in vivo immunoprecipitation	ENSG00000136450	SFRS1	splicing factor, arginine/serine-rich 1 [Source:HGNC Symbol;Acc:10780]	Homo sapiens	RRMx2	Q07955
MSTRG.39486.1	44	49	AAAAAG	AAAAAG	15703440	genome-wide in vivo immunoprecipitation	YGL122C	Nab2	Nuclear polyAdenylated RNA-Binding	Saccharomyces cerevisiae	Znf_CCCHx7	NA
MSTRG.39486.1	105	110	AAAAAG	AAAAAG	15703440	genome-wide in vivo immunoprecipitation	YGL122C	Nab2	Nuclear polyAdenylated RNA-Binding	Saccharomyces cerevisiae	Znf_CCCHx7	NA
MSTRG.39486.1	195	201	GUUGGAC	SUYGGAM	8846295	SELEX	ENSG00000063046	EIF4B	eukaryotic translation initiation factor 4B [Source:HGNC Symbol;Acc:3285]	Homo sapiens	RRMx1	P23588
MSTRG.39486.1	288	294	UCCCCAA	U(C)(3-4)WW	11278705	SELEX	ENSG00000165119	HNRNPK	microRNA 7-1 [Source:HGNC Symbol;Acc:31638]	Homo sapiens	KHx3	P61978
MSTRG.39486.1	288	293	UCCCCA	UCCCCA	15331611	NMR	ENSG00000197111	PCBP2	poly(rC) binding protein 2 [Source:HGNC Symbol;Acc:8648]	Homo sapiens	KHx3	Q15366
MSTRG.39486.1	44	66	AAAAAGGAAGGGAUAUGUUAAAA	AWAA(N)(2-24)AWAA	19457263	SELEX	ENSG00000131773	KHDRBS3	KH domain containing, RNA binding, signal transduction associated 3 [Source:HGNC Symbol;Acc:18117]	Homo sapiens	KHx1	O75525
MSTRG.39486.1	266	271	CAGUGG	CAGUGN	8021254	SELEX	ENSG00000122729	ACO1	aconitase 1, soluble [Source:HGNC Symbol;Acc:117]	Homo sapiens		P21399
MSTRG.39486.1	257	263	GUUGUUG	R(U)(2-5)(R)(1-2)(U)(2-5)R	9016658	SELEX	ENSMUSG00000003410	Elavl3	ELAV (embryonic lethal, abnormal vision, Drosophila)-like 3 (Hu antigen C) Gene [Source:MGI Symbol;Acc:MGI:109157]	Mus musculus	RRMx3	Q60900
MSTRG.39486.1	288	294	UCCCCAA	UCCCCAA	16854432	NMR	ENSG00000165119	HNRNPK	microRNA 7-1 [Source:HGNC Symbol;Acc:31638]	Homo sapiens	KHx3	P61978
MSTRG.39486.1	61	66	UUAAAA	WWWWWW	18258190	single RNA affinity purification	ENSG00000084072	PPIE	peptidylprolyl isomerase E (cyclophilin E) [Source:HGNC Symbol;Acc:9258]	Homo sapiens	RRMx1	Q9UNP9
MSTRG.39486.1	116	121	AAUAAA	AAUAAA	20460131	NMR	ENSG00000084072	PPIE	peptidylprolyl isomerase E (cyclophilin E) [Source:HGNC Symbol;Acc:9258]	Homo sapiens	RRMx1	Q9UNP9
MSTRG.39486.1	134	139	UAUAUA	(UR)(3-5)	11895477	SELEX	ENSDARG00000005315	celf1	CUGBP Elav-like family member 1 (CELF-1)(CUG-BP- and ETR-3-like factor 1)(Bruno-like protein 2)(RNA-binding protein BRUNOL-2)(CUG triplet repeat RNA-binding protein 1)(CUG-BP1)(EDEN-BP/Bruno-like protein)	Danio rerio	RRMx3	Q9IBD0
MSTRG.39486.1	142	147	UAUAUA	(UR)(3-5)	11895477	SELEX	ENSDARG00000005315	celf1	CUGBP Elav-like family member 1 (CELF-1)(CUG-BP- and ETR-3-like factor 1)(Bruno-like protein 2)(RNA-binding protein BRUNOL-2)(CUG triplet repeat RNA-binding protein 1)(CUG-BP1)(EDEN-BP/Bruno-like protein)	Danio rerio	RRMx3	Q9IBD0
MSTRG.42109.1	1777	1784	UGUGUGUG	(UG)(n)	18039683	biosensor analysis	ENSG00000149187	CUGBP1	CUG triplet repeat, RNA binding protein 1 [Source:HGNC Symbol;Acc:2549]	Homo sapiens	RRMx3	Q92879
MSTRG.42109.1	1779	1786	UGUGUGUG	(UG)(n)	18039683	biosensor analysis	ENSG00000149187	CUGBP1	CUG triplet repeat, RNA binding protein 1 [Source:HGNC Symbol;Acc:2549]	Homo sapiens	RRMx3	Q92879
MSTRG.42109.1	1789	1796	UGUGUGUG	(UG)(n)	18039683	biosensor analysis	ENSG00000149187	CUGBP1	CUG triplet repeat, RNA binding protein 1 [Source:HGNC Symbol;Acc:2549]	Homo sapiens	RRMx3	Q92879
MSTRG.42109.1	2521	2528	UGUGUGUG	(UG)(n)	18039683	biosensor analysis	ENSG00000149187	CUGBP1	CUG triplet repeat, RNA binding protein 1 [Source:HGNC Symbol;Acc:2549]	Homo sapiens	RRMx3	Q92879
MSTRG.42109.1	2523	2530	UGUGUGUG	(UG)(n)	18039683	biosensor analysis	ENSG00000149187	CUGBP1	CUG triplet repeat, RNA binding protein 1 [Source:HGNC Symbol;Acc:2549]	Homo sapiens	RRMx3	Q92879
MSTRG.42109.1	2525	2532	UGUGUGUG	(UG)(n)	18039683	biosensor analysis	ENSG00000149187	CUGBP1	CUG triplet repeat, RNA binding protein 1 [Source:HGNC Symbol;Acc:2549]	Homo sapiens	RRMx3	Q92879
MSTRG.42109.1	2527	2534	UGUGUGUG	(UG)(n)	18039683	biosensor analysis	ENSG00000149187	CUGBP1	CUG triplet repeat, RNA binding protein 1 [Source:HGNC Symbol;Acc:2549]	Homo sapiens	RRMx3	Q92879
MSTRG.42109.1	2572	2578	CACUGCA	CACYGCA	18719244	UV cross-linking	ENSG00000143889	HNRPLL	heterogeneous nuclear ribonucleoprotein L-like [Source:HGNC Symbol;Acc:25127]	Homo sapiens	RRMx3	Q8WVV9
MSTRG.42109.1	550	557	CACACACA	(CA)(n)	12447348	UV cross-linking	ENSG00000104824	HNRNPL	heterogeneous nuclear ribonucleoprotein L [Source:HGNC Symbol;Acc:5045]	Homo sapiens	RRMx2	P14866
MSTRG.42109.1	552	559	CACACACA	(CA)(n)	12447348	UV cross-linking	ENSG00000104824	HNRNPL	heterogeneous nuclear ribonucleoprotein L [Source:HGNC Symbol;Acc:5045]	Homo sapiens	RRMx2	P14866
MSTRG.42109.1	554	561	CACACACA	(CA)(n)	12447348	UV cross-linking	ENSG00000104824	HNRNPL	heterogeneous nuclear ribonucleoprotein L [Source:HGNC Symbol;Acc:5045]	Homo sapiens	RRMx2	P14866
MSTRG.42109.1	556	563	CACACACA	(CA)(n)	12447348	UV cross-linking	ENSG00000104824	HNRNPL	heterogeneous nuclear ribonucleoprotein L [Source:HGNC Symbol;Acc:5045]	Homo sapiens	RRMx2	P14866
MSTRG.42109.1	558	565	CACACACA	(CA)(n)	12447348	UV cross-linking	ENSG00000104824	HNRNPL	heterogeneous nuclear ribonucleoprotein L [Source:HGNC Symbol;Acc:5045]	Homo sapiens	RRMx2	P14866
MSTRG.42109.1	560	567	CACACACA	(CA)(n)	12447348	UV cross-linking	ENSG00000104824	HNRNPL	heterogeneous nuclear ribonucleoprotein L [Source:HGNC Symbol;Acc:5045]	Homo sapiens	RRMx2	P14866
MSTRG.42109.1	562	569	CACACACA	(CA)(n)	12447348	UV cross-linking	ENSG00000104824	HNRNPL	heterogeneous nuclear ribonucleoprotein L [Source:HGNC Symbol;Acc:5045]	Homo sapiens	RRMx2	P14866
MSTRG.42109.1	564	571	CACACACA	(CA)(n)	12447348	UV cross-linking	ENSG00000104824	HNRNPL	heterogeneous nuclear ribonucleoprotein L [Source:HGNC Symbol;Acc:5045]	Homo sapiens	RRMx2	P14866
MSTRG.42109.1	566	573	CACACACA	(CA)(n)	12447348	UV cross-linking	ENSG00000104824	HNRNPL	heterogeneous nuclear ribonucleoprotein L [Source:HGNC Symbol;Acc:5045]	Homo sapiens	RRMx2	P14866
MSTRG.42109.1	568	575	CACACACA	(CA)(n)	12447348	UV cross-linking	ENSG00000104824	HNRNPL	heterogeneous nuclear ribonucleoprotein L [Source:HGNC Symbol;Acc:5045]	Homo sapiens	RRMx2	P14866
MSTRG.42109.1	570	577	CACACACA	(CA)(n)	12447348	UV cross-linking	ENSG00000104824	HNRNPL	heterogeneous nuclear ribonucleoprotein L [Source:HGNC Symbol;Acc:5045]	Homo sapiens	RRMx2	P14866
MSTRG.42109.1	572	579	CACACACA	(CA)(n)	12447348	UV cross-linking	ENSG00000104824	HNRNPL	heterogeneous nuclear ribonucleoprotein L [Source:HGNC Symbol;Acc:5045]	Homo sapiens	RRMx2	P14866
MSTRG.42109.1	574	581	CACACACA	(CA)(n)	12447348	UV cross-linking	ENSG00000104824	HNRNPL	heterogeneous nuclear ribonucleoprotein L [Source:HGNC Symbol;Acc:5045]	Homo sapiens	RRMx2	P14866
MSTRG.42109.1	576	583	CACACACA	(CA)(n)	12447348	UV cross-linking	ENSG00000104824	HNRNPL	heterogeneous nuclear ribonucleoprotein L [Source:HGNC Symbol;Acc:5045]	Homo sapiens	RRMx2	P14866
MSTRG.42109.1	578	585	CACACACA	(CA)(n)	12447348	UV cross-linking	ENSG00000104824	HNRNPL	heterogeneous nuclear ribonucleoprotein L [Source:HGNC Symbol;Acc:5045]	Homo sapiens	RRMx2	P14866
MSTRG.42109.1	580	587	CACACACA	(CA)(n)	12447348	UV cross-linking	ENSG00000104824	HNRNPL	heterogeneous nuclear ribonucleoprotein L [Source:HGNC Symbol;Acc:5045]	Homo sapiens	RRMx2	P14866
MSTRG.42109.1	1196	1203	CACACACA	(CA)(n)	12447348	UV cross-linking	ENSG00000104824	HNRNPL	heterogeneous nuclear ribonucleoprotein L [Source:HGNC Symbol;Acc:5045]	Homo sapiens	RRMx2	P14866
MSTRG.42109.1	1198	1205	CACACACA	(CA)(n)	12447348	UV cross-linking	ENSG00000104824	HNRNPL	heterogeneous nuclear ribonucleoprotein L [Source:HGNC Symbol;Acc:5045]	Homo sapiens	RRMx2	P14866
MSTRG.42109.1	1200	1207	CACACACA	(CA)(n)	12447348	UV cross-linking	ENSG00000104824	HNRNPL	heterogeneous nuclear ribonucleoprotein L [Source:HGNC Symbol;Acc:5045]	Homo sapiens	RRMx2	P14866
MSTRG.42109.1	1202	1209	CACACACA	(CA)(n)	12447348	UV cross-linking	ENSG00000104824	HNRNPL	heterogeneous nuclear ribonucleoprotein L [Source:HGNC Symbol;Acc:5045]	Homo sapiens	RRMx2	P14866
MSTRG.42109.1	1118	1123	UUUUAU	UUUUAU	8665866	EMSA	XB-GENE-946172	cpeb1-a	cytoplasmic polyadenylation element binding protein 1	Xenopus laevis	RRMx2	NA
MSTRG.42109.1	1632	1637	UUUUAU	UUUUAU	8665866	EMSA	XB-GENE-946172	cpeb1-a	cytoplasmic polyadenylation element binding protein 1	Xenopus laevis	RRMx2	NA
MSTRG.42109.1	2046	2051	UUUUAU	UUUUAU	8665866	EMSA	XB-GENE-946172	cpeb1-a	cytoplasmic polyadenylation element binding protein 1	Xenopus laevis	RRMx2	NA
MSTRG.42109.1	2891	2896	UUUUAU	UUUUAU	8665866	EMSA	XB-GENE-946172	cpeb1-a	cytoplasmic polyadenylation element binding protein 1	Xenopus laevis	RRMx2	NA
MSTRG.42109.1	23	28	UGCAUG	UGCAUG	16537540	protein affinity purification	ENSG00000100320	RBM9	RNA binding motif protein 9 [Source:HGNC Symbol;Acc:9906]	Homo sapiens	RRMx1	O43251
MSTRG.42109.1	985	990	GACAAA	GACAAA	18794844	EMSA	ENSG00000188529	SFRS13A	splicing factor, arginine/serine-rich 13A [Source:HGNC Symbol;Acc:16713]	Homo sapiens	RRMx1	O75494
MSTRG.42109.1	2308	2313	GACAAA	GACAAA	18794844	EMSA	ENSG00000188529	SFRS13A	splicing factor, arginine/serine-rich 13A [Source:HGNC Symbol;Acc:16713]	Homo sapiens	RRMx1	O75494
MSTRG.42109.1	150	155	AGACAA	AGACAA	18794844	EMSA	ENSG00000188529	SFRS13A	splicing factor, arginine/serine-rich 13A [Source:HGNC Symbol;Acc:16713]	Homo sapiens	RRMx1	O75494
MSTRG.42109.1	984	989	AGACAA	AGACAA	18794844	EMSA	ENSG00000188529	SFRS13A	splicing factor, arginine/serine-rich 13A [Source:HGNC Symbol;Acc:16713]	Homo sapiens	RRMx1	O75494
MSTRG.42109.1	231	237	CACAUCU	HMCAYCH	11564883	EMSA	ENSMUSG00000018554	Ybx2	Y box protein 2 Gene [Source:MGI Symbol;Acc:MGI:1096372]	Mus musculus	CSDx1	Q9Z2C8
MSTRG.42109.1	231	237	CACAUCU	HMCAYCH	11564883	EMSA	ENSMUSG00000030189	Csda	cold shock domain protein A Gene [Source:MGI Symbol;Acc:MGI:2137670]	Mus musculus	CSDx1	Q9JKB3
MSTRG.42109.1	2618	2626	UUAUUUAAA	UUAUUUAWW	12324455	SELEX	ENSG00000128016	ZFP36	zinc finger protein 36, C3H type, homolog (mouse) [Source:HGNC Symbol;Acc:12862]	Homo sapiens	Znf_CCCHx2	P26651
MSTRG.42109.1	173	178	GAAGAA	GAAGAA	19116412	genome-wide in vivo immunoprecipitation	ENSG00000136450	SFRS1	splicing factor, arginine/serine-rich 1 [Source:HGNC Symbol;Acc:10780]	Homo sapiens	RRMx2	Q07955
MSTRG.42109.1	660	665	GAAGAA	GAAGAA	19116412	genome-wide in vivo immunoprecipitation	ENSG00000136450	SFRS1	splicing factor, arginine/serine-rich 1 [Source:HGNC Symbol;Acc:10780]	Homo sapiens	RRMx2	Q07955
MSTRG.42109.1	1354	1359	GAAGAA	GAAGAA	19116412	genome-wide in vivo immunoprecipitation	ENSG00000136450	SFRS1	splicing factor, arginine/serine-rich 1 [Source:HGNC Symbol;Acc:10780]	Homo sapiens	RRMx2	Q07955
MSTRG.42109.1	2250	2256	CCCAGCA	CSSNSSR	16825284	SELEX	ENSG00000136450	SFRS1	splicing factor, arginine/serine-rich 1 [Source:HGNC Symbol;Acc:10780]	Homo sapiens	RRMx2	Q07955
MSTRG.42109.1	1897	1903	CCACCCA	CSMMSSA	16825284	SELEX	ENSG00000136450	SFRS1	splicing factor, arginine/serine-rich 1 [Source:HGNC Symbol;Acc:10780]	Homo sapiens	RRMx2	Q07955
MSTRG.42109.1	3	8	AAAAAG	AAAAAG	15703440	genome-wide in vivo immunoprecipitation	YGL122C	Nab2	Nuclear polyAdenylated RNA-Binding	Saccharomyces cerevisiae	Znf_CCCHx7	NA
MSTRG.42109.1	356	361	AAAAAG	AAAAAG	15703440	genome-wide in vivo immunoprecipitation	YGL122C	Nab2	Nuclear polyAdenylated RNA-Binding	Saccharomyces cerevisiae	Znf_CCCHx7	NA
MSTRG.42109.1	738	743	AAAAAG	AAAAAG	15703440	genome-wide in vivo immunoprecipitation	YGL122C	Nab2	Nuclear polyAdenylated RNA-Binding	Saccharomyces cerevisiae	Znf_CCCHx7	NA
MSTRG.42109.1	1450	1455	AAAAAG	AAAAAG	15703440	genome-wide in vivo immunoprecipitation	YGL122C	Nab2	Nuclear polyAdenylated RNA-Binding	Saccharomyces cerevisiae	Znf_CCCHx7	NA
MSTRG.42109.1	1398	1403	ACUAAC	ACUAAC	20371350	genome-wide in vivo immunoprecipitation	ENSG00000112531	QKI	quaking homolog, KH domain RNA binding (mouse) [Source:HGNC Symbol;Acc:21100]	Homo sapiens	KHx1	Q96PU8
MSTRG.42109.1	760	765	UGUUUG	UGUUUG	20097654	NMR	YGL044C	Rna15	RNA synthesis	Saccharomyces cerevisiae	RRMx1	NA
MSTRG.42109.1	810	815	UGUUUG	UGUUUG	20097654	NMR	YGL044C	Rna15	RNA synthesis	Saccharomyces cerevisiae	RRMx1	NA
MSTRG.42109.1	1751	1756	UGUUUG	UGUUUG	20097654	NMR	YGL044C	Rna15	RNA synthesis	Saccharomyces cerevisiae	RRMx1	NA
MSTRG.42109.1	1755	1760	UGUUUG	UGUUUG	20097654	NMR	YGL044C	Rna15	RNA synthesis	Saccharomyces cerevisiae	RRMx1	NA
MSTRG.42109.1	2371	2376	UGUUUG	UGUUUG	20097654	NMR	YGL044C	Rna15	RNA synthesis	Saccharomyces cerevisiae	RRMx1	NA
MSTRG.42109.1	2444	2449	UGUUUG	UGUUUG	20097654	NMR	YGL044C	Rna15	RNA synthesis	Saccharomyces cerevisiae	RRMx1	NA
MSTRG.42109.1	2533	2538	UGUUGU	UGUUGU	20097654	NMR	YGL044C	Rna15	RNA synthesis	Saccharomyces cerevisiae	RRMx1	NA
MSTRG.42109.1	1778	1785	GUGUGUGU	(GU)(n)	9199325	SELEX	ENSG00000101811	CSTF2	cleavage stimulation factor, 3' pre-RNA, subunit 2, 64kDa [Source:HGNC Symbol;Acc:2484]	Homo sapiens	RRMx1	P33240
MSTRG.42109.1	1780	1787	GUGUGUGU	(GU)(n)	9199325	SELEX	ENSG00000101811	CSTF2	cleavage stimulation factor, 3' pre-RNA, subunit 2, 64kDa [Source:HGNC Symbol;Acc:2484]	Homo sapiens	RRMx1	P33240
MSTRG.42109.1	1790	1797	GUGUGUGU	(GU)(n)	9199325	SELEX	ENSG00000101811	CSTF2	cleavage stimulation factor, 3' pre-RNA, subunit 2, 64kDa [Source:HGNC Symbol;Acc:2484]	Homo sapiens	RRMx1	P33240
MSTRG.42109.1	2522	2529	GUGUGUGU	(GU)(n)	9199325	SELEX	ENSG00000101811	CSTF2	cleavage stimulation factor, 3' pre-RNA, subunit 2, 64kDa [Source:HGNC Symbol;Acc:2484]	Homo sapiens	RRMx1	P33240
MSTRG.42109.1	2524	2531	GUGUGUGU	(GU)(n)	9199325	SELEX	ENSG00000101811	CSTF2	cleavage stimulation factor, 3' pre-RNA, subunit 2, 64kDa [Source:HGNC Symbol;Acc:2484]	Homo sapiens	RRMx1	P33240
MSTRG.42109.1	2526	2533	GUGUGUGU	(GU)(n)	9199325	SELEX	ENSG00000101811	CSTF2	cleavage stimulation factor, 3' pre-RNA, subunit 2, 64kDa [Source:HGNC Symbol;Acc:2484]	Homo sapiens	RRMx1	P33240
MSTRG.42109.1	2528	2535	GUGUGUGU	(GU)(n)	9199325	SELEX	ENSG00000101811	CSTF2	cleavage stimulation factor, 3' pre-RNA, subunit 2, 64kDa [Source:HGNC Symbol;Acc:2484]	Homo sapiens	RRMx1	P33240
MSTRG.42109.1	2529	2536	UGUGUGUU	UGUGUGUU	12773396	NMR	ENSG00000101811	CSTF2	cleavage stimulation factor, 3' pre-RNA, subunit 2, 64kDa [Source:HGNC Symbol;Acc:2484]	Homo sapiens	RRMx1	P33240
MSTRG.42109.1	2560	2567	UGUGUGUU	UGUGUGUU	12773396	NMR	ENSG00000101811	CSTF2	cleavage stimulation factor, 3' pre-RNA, subunit 2, 64kDa [Source:HGNC Symbol;Acc:2484]	Homo sapiens	RRMx1	P33240
MSTRG.42109.1	2528	2537	GUGUGUGUUG	GUGUGUGUUG	12773396	NMR	ENSG00000101811	CSTF2	cleavage stimulation factor, 3' pre-RNA, subunit 2, 64kDa [Source:HGNC Symbol;Acc:2484]	Homo sapiens	RRMx1	P33240
MSTRG.42109.1	460	465	UCCCUU	U(C)(3-4)WW	11278705	SELEX	ENSG00000165119	HNRNPK	microRNA 7-1 [Source:HGNC Symbol;Acc:31638]	Homo sapiens	KHx3	P61978
MSTRG.42109.1	357	388	AAAAGGUCAAAUACUCUGUUCUCCAGUGAUAA	AWAA(N)(2-24)AWAA	19457263	SELEX	ENSG00000131773	KHDRBS3	KH domain containing, RNA binding, signal transduction associated 3 [Source:HGNC Symbol;Acc:18117]	Homo sapiens	KHx1	O75525
MSTRG.42109.1	1397	1418	UACUAACUUUAUUGGCAUUAAC	NACUAAY(N)(2-20)UAAY	16041388	SELEX	ENSG00000112531	QKI	quaking homolog, KH domain RNA binding (mouse) [Source:HGNC Symbol;Acc:21100]	Homo sapiens	KHx1	Q96PU8
MSTRG.42109.1	204	209	CAGUGU	CAGUGN	8021254	SELEX	ENSG00000122729	ACO1	aconitase 1, soluble [Source:HGNC Symbol;Acc:117]	Homo sapiens		P21399
MSTRG.42109.1	505	510	CAGUGU	CAGUGN	8021254	SELEX	ENSG00000122729	ACO1	aconitase 1, soluble [Source:HGNC Symbol;Acc:117]	Homo sapiens		P21399
MSTRG.42109.1	531	536	UAGGGA	UAGGGW	17925491	genome-wide in vivo immunoprecipitation	ENSG00000135486	HNRNPA1	heterogeneous nuclear ribonucleoprotein A1 [Source:HGNC Symbol;Acc:5031]	Homo sapiens	RRMx2	P0C7M2; P09651
MSTRG.42109.1	770	776	ACAAAUC	ACDAAYM	7908267	SELEX	ENSG00000070756	PABPC1	poly(A) binding protein, cytoplasmic 1 [Source:HGNC Symbol;Acc:8554]	Homo sapiens	RRMx4	P11940
MSTRG.42109.1	1094	1109	GUUAGGUAUAUUUGUA	GNNNNNNNNNNNUGUA	15607425	yeast three-hybrid screen	ENSG00000055917	PUM2	pumilio homolog 2 (Drosophila) [Source:HGNC Symbol;Acc:14958]	Homo sapiens	PUMx1	Q8TB72
MSTRG.42109.1	1397	1403	UACUAAC	UACUAAC	9182766	UV cross-linking	YLR116W	Msl5	Component of the commitment complex, which defines the first step in the splicing pathway; essential protein that interacts with Mud2p and Prp40p, forming a bridge between the intron ends; also involved in nuclear retention of pre-mRNA	Saccharomyces cerevisiae	KHx1	NA
MSTRG.42109.1	1613	1632	UGUUUUCAAUGAUUUUUCAU	KKNWWDNNNUKNNUUNUNNH	14981256	genome-wide in vivo immunoprecipitation	ENSG00000066044	ELAVL1	ELAV (embryonic lethal, abnormal vision, Drosophila)-like 1 (Hu antigen R) [Source:HGNC Symbol;Acc:3312]	Homo sapiens	RRMx3	Q15717
MSTRG.42109.1	613	620	AUUUAUUG	R(U)(2-5)(R)(1-2)(U)(2-5)R	9016658	SELEX	ENSMUSG00000003410	Elavl3	ELAV (embryonic lethal, abnormal vision, Drosophila)-like 3 (Hu antigen C) Gene [Source:MGI Symbol;Acc:MGI:109157]	Mus musculus	RRMx3	Q60900
MSTRG.42109.1	1554	1559	UAGUAU	UAGUAU	18684992	NMR	ENSG00000088247	KHSRP	KH-type splicing regulatory protein [Source:HGNC Symbol;Acc:6316]	Homo sapiens	KHx4	Q92945
MSTRG.42109.1	1669	1674	UAGUAU	UAGUAU	18684992	NMR	ENSG00000088247	KHSRP	KH-type splicing regulatory protein [Source:HGNC Symbol;Acc:6316]	Homo sapiens	KHx4	Q92945
MSTRG.42109.1	1724	1729	UAGGUU	UAGGUU	18684992	NMR	ENSG00000088247	KHSRP	KH-type splicing regulatory protein [Source:HGNC Symbol;Acc:6316]	Homo sapiens	KHx4	Q92945
MSTRG.42109.1	541	546	UAUUAU	UAUUAU	18684992	NMR	ENSG00000088247	KHSRP	KH-type splicing regulatory protein [Source:HGNC Symbol;Acc:6316]	Homo sapiens	KHx4	Q92945
MSTRG.42109.1	2983	2988	UAUUAU	UAUUAU	18684992	NMR	ENSG00000088247	KHSRP	KH-type splicing regulatory protein [Source:HGNC Symbol;Acc:6316]	Homo sapiens	KHx4	Q92945
MSTRG.42109.1	2521	2532	UGUGUGUGUGUG	UGUGUGUGUGUG	19174564	filter binding assay	ENSG00000120948	TARDBP	TAR DNA binding protein [Source:HGNC Symbol;Acc:11571]	Homo sapiens	RRMx2	Q13148
MSTRG.42109.1	2523	2534	UGUGUGUGUGUG	UGUGUGUGUGUG	19174564	filter binding assay	ENSG00000120948	TARDBP	TAR DNA binding protein [Source:HGNC Symbol;Acc:11571]	Homo sapiens	RRMx2	Q13148
MSTRG.42109.1	1449	1454	AAAAAA	AAAAAA	18258190	single RNA affinity purification	ENSG00000084072	PPIE	peptidylprolyl isomerase E (cyclophilin E) [Source:HGNC Symbol;Acc:9258]	Homo sapiens	RRMx1	Q9UNP9
MSTRG.42109.1	1713	1718	AAAAAA	AAAAAA	18258190	single RNA affinity purification	ENSG00000084072	PPIE	peptidylprolyl isomerase E (cyclophilin E) [Source:HGNC Symbol;Acc:9258]	Homo sapiens	RRMx1	Q9UNP9
MSTRG.42109.1	2311	2316	AAAAAA	AAAAAA	18258190	single RNA affinity purification	ENSG00000084072	PPIE	peptidylprolyl isomerase E (cyclophilin E) [Source:HGNC Symbol;Acc:9258]	Homo sapiens	RRMx1	Q9UNP9
MSTRG.42109.1	2312	2317	AAAAAA	AAAAAA	18258190	single RNA affinity purification	ENSG00000084072	PPIE	peptidylprolyl isomerase E (cyclophilin E) [Source:HGNC Symbol;Acc:9258]	Homo sapiens	RRMx1	Q9UNP9
MSTRG.42109.1	666	671	UUUUUU	UUUUUU	18258190	single RNA affinity purification	ENSG00000084072	PPIE	peptidylprolyl isomerase E (cyclophilin E) [Source:HGNC Symbol;Acc:9258]	Homo sapiens	RRMx1	Q9UNP9
MSTRG.42109.1	667	672	UUUUUU	UUUUUU	18258190	single RNA affinity purification	ENSG00000084072	PPIE	peptidylprolyl isomerase E (cyclophilin E) [Source:HGNC Symbol;Acc:9258]	Homo sapiens	RRMx1	Q9UNP9
MSTRG.42109.1	668	673	UUUUUU	UUUUUU	18258190	single RNA affinity purification	ENSG00000084072	PPIE	peptidylprolyl isomerase E (cyclophilin E) [Source:HGNC Symbol;Acc:9258]	Homo sapiens	RRMx1	Q9UNP9
MSTRG.42109.1	1115	1120	UUUUUU	UUUUUU	18258190	single RNA affinity purification	ENSG00000084072	PPIE	peptidylprolyl isomerase E (cyclophilin E) [Source:HGNC Symbol;Acc:9258]	Homo sapiens	RRMx1	Q9UNP9
MSTRG.42109.1	1116	1121	UUUUUU	UUUUUU	18258190	single RNA affinity purification	ENSG00000084072	PPIE	peptidylprolyl isomerase E (cyclophilin E) [Source:HGNC Symbol;Acc:9258]	Homo sapiens	RRMx1	Q9UNP9
MSTRG.42109.1	2111	2116	UUUUUU	UUUUUU	18258190	single RNA affinity purification	ENSG00000084072	PPIE	peptidylprolyl isomerase E (cyclophilin E) [Source:HGNC Symbol;Acc:9258]	Homo sapiens	RRMx1	Q9UNP9
MSTRG.42109.1	2	7	UAAAAA	WWWWWW	18258190	single RNA affinity purification	ENSG00000084072	PPIE	peptidylprolyl isomerase E (cyclophilin E) [Source:HGNC Symbol;Acc:9258]	Homo sapiens	RRMx1	Q9UNP9
MSTRG.42109.1	355	360	UAAAAA	WWWWWW	18258190	single RNA affinity purification	ENSG00000084072	PPIE	peptidylprolyl isomerase E (cyclophilin E) [Source:HGNC Symbol;Acc:9258]	Homo sapiens	RRMx1	Q9UNP9
MSTRG.42109.1	737	742	UAAAAA	WWWWWW	18258190	single RNA affinity purification	ENSG00000084072	PPIE	peptidylprolyl isomerase E (cyclophilin E) [Source:HGNC Symbol;Acc:9258]	Homo sapiens	RRMx1	Q9UNP9
MSTRG.42109.1	1427	1432	UAAAAA	WWWWWW	18258190	single RNA affinity purification	ENSG00000084072	PPIE	peptidylprolyl isomerase E (cyclophilin E) [Source:HGNC Symbol;Acc:9258]	Homo sapiens	RRMx1	Q9UNP9
MSTRG.42109.1	1448	1453	UAAAAA	WWWWWW	18258190	single RNA affinity purification	ENSG00000084072	PPIE	peptidylprolyl isomerase E (cyclophilin E) [Source:HGNC Symbol;Acc:9258]	Homo sapiens	RRMx1	Q9UNP9
MSTRG.42109.1	1603	1608	UAAAAA	WWWWWW	18258190	single RNA affinity purification	ENSG00000084072	PPIE	peptidylprolyl isomerase E (cyclophilin E) [Source:HGNC Symbol;Acc:9258]	Homo sapiens	RRMx1	Q9UNP9
MSTRG.42109.1	1712	1717	UAAAAA	WWWWWW	18258190	single RNA affinity purification	ENSG00000084072	PPIE	peptidylprolyl isomerase E (cyclophilin E) [Source:HGNC Symbol;Acc:9258]	Homo sapiens	RRMx1	Q9UNP9
MSTRG.42109.1	990	995	AAUAAA	AAUAAA	20460131	NMR	ENSG00000084072	PPIE	peptidylprolyl isomerase E (cyclophilin E) [Source:HGNC Symbol;Acc:9258]	Homo sapiens	RRMx1	Q9UNP9
MSTRG.42109.1	1439	1444	AAUAAA	AAUAAA	20460131	NMR	ENSG00000084072	PPIE	peptidylprolyl isomerase E (cyclophilin E) [Source:HGNC Symbol;Acc:9258]	Homo sapiens	RRMx1	Q9UNP9
MSTRG.42109.1	1675	1680	AAUAAA	AAUAAA	20460131	NMR	ENSG00000084072	PPIE	peptidylprolyl isomerase E (cyclophilin E) [Source:HGNC Symbol;Acc:9258]	Homo sapiens	RRMx1	Q9UNP9
MSTRG.42109.1	1710	1715	AAUAAA	AAUAAA	20460131	NMR	ENSG00000084072	PPIE	peptidylprolyl isomerase E (cyclophilin E) [Source:HGNC Symbol;Acc:9258]	Homo sapiens	RRMx1	Q9UNP9
MSTRG.42109.1	2094	2099	AAUAAA	AAUAAA	20460131	NMR	ENSG00000084072	PPIE	peptidylprolyl isomerase E (cyclophilin E) [Source:HGNC Symbol;Acc:9258]	Homo sapiens	RRMx1	Q9UNP9
MSTRG.42109.1	2098	2103	AAUAAA	AAUAAA	20460131	NMR	ENSG00000084072	PPIE	peptidylprolyl isomerase E (cyclophilin E) [Source:HGNC Symbol;Acc:9258]	Homo sapiens	RRMx1	Q9UNP9
MSTRG.42109.1	199	204	GGCUAC	KVVURC	20167602	SELEX	ENSG00000083896	YTHDC1	YTH domain containing 1 [Source:HGNC Symbol;Acc:30626]	Homo sapiens	YTHx1	Q96MU7
MSTRG.42109.1	181	189	UAUUGGCAG	UA(U)(2-3)RD(N)(1-3)G	18952820	EMSA	WBGene00004078	pos-1	pos-1 encodes a CCCH-type zinc-finger protein; during embryogenesis, maternally provided POS-1 is essential for proper fate specification of germ cells, intestine, pharynx, and hypodermis; POS-1's role in cell fate specification is likely as a translational regulator, as POS-1 is required, in posterior blastomeres, for positive regulation of apx-1 mRNA translation and negative regulation of glp-1…	Caenorhabditis elegans	Znf_CCCHx2	Q20667
MSTRG.42109.1	1023	1028	UAUGUA	(UR)(3-5)	11895477	SELEX	ENSDARG00000005315	celf1	CUGBP Elav-like family member 1 (CELF-1)(CUG-BP- and ETR-3-like factor 1)(Bruno-like protein 2)(RNA-binding protein BRUNOL-2)(CUG triplet repeat RNA-binding protein 1)(CUG-BP1)(EDEN-BP/Bruno-like protein)	Danio rerio	RRMx3	Q9IBD0
MSTRG.43613.1	62	67	CUCUCU	CUCUCU	11788707	NMR	ENSG00000011304	PTBP1	polypyrimidine tract binding protein 1 [Source:HGNC Symbol;Acc:9583]	Homo sapiens	RRMx4	P26599
MSTRG.43613.1	73	78	CUCUCU	CUCUCU	11788707	NMR	ENSG00000011304	PTBP1	polypyrimidine tract binding protein 1 [Source:HGNC Symbol;Acc:9583]	Homo sapiens	RRMx4	P26599
MSTRG.43613.1	186	191	CUCUCU	CUCUCU	11788707	NMR	ENSG00000011304	PTBP1	polypyrimidine tract binding protein 1 [Source:HGNC Symbol;Acc:9583]	Homo sapiens	RRMx4	P26599
MSTRG.43613.1	188	193	CUCUCU	CUCUCU	11788707	NMR	ENSG00000011304	PTBP1	polypyrimidine tract binding protein 1 [Source:HGNC Symbol;Acc:9583]	Homo sapiens	RRMx4	P26599
MSTRG.43613.1	190	195	CUCUCU	CUCUCU	11788707	NMR	ENSG00000011304	PTBP1	polypyrimidine tract binding protein 1 [Source:HGNC Symbol;Acc:9583]	Homo sapiens	RRMx4	P26599
MSTRG.43613.1	192	197	CUCUCU	CUCUCU	11788707	NMR	ENSG00000011304	PTBP1	polypyrimidine tract binding protein 1 [Source:HGNC Symbol;Acc:9583]	Homo sapiens	RRMx4	P26599
MSTRG.43613.1	194	199	CUCUCU	CUCUCU	11788707	NMR	ENSG00000011304	PTBP1	polypyrimidine tract binding protein 1 [Source:HGNC Symbol;Acc:9583]	Homo sapiens	RRMx4	P26599
MSTRG.43613.1	586	592	ACCACCC	HMCAYCH	11564883	EMSA	ENSMUSG00000018554	Ybx2	Y box protein 2 Gene [Source:MGI Symbol;Acc:MGI:1096372]	Mus musculus	CSDx1	Q9Z2C8
MSTRG.43613.1	586	592	ACCACCC	HMCAYCH	11564883	EMSA	ENSMUSG00000030189	Csda	cold shock domain protein A Gene [Source:MGI Symbol;Acc:MGI:2137670]	Mus musculus	CSDx1	Q9JKB3
MSTRG.43613.1	245	250	GAAGAA	GAAGAA	19116412	genome-wide in vivo immunoprecipitation	ENSG00000136450	SFRS1	splicing factor, arginine/serine-rich 1 [Source:HGNC Symbol;Acc:10780]	Homo sapiens	RRMx2	Q07955
MSTRG.43613.1	359	365	CGCACGG	CSSNSSR	16825284	SELEX	ENSG00000136450	SFRS1	splicing factor, arginine/serine-rich 1 [Source:HGNC Symbol;Acc:10780]	Homo sapiens	RRMx2	Q07955
MSTRG.43613.1	544	550	CGAAGCA	CSMMSSA	16825284	SELEX	ENSG00000136450	SFRS1	splicing factor, arginine/serine-rich 1 [Source:HGNC Symbol;Acc:10780]	Homo sapiens	RRMx2	Q07955
MSTRG.43613.1	641	646	AAAAAG	AAAAAG	15703440	genome-wide in vivo immunoprecipitation	YGL122C	Nab2	Nuclear polyAdenylated RNA-Binding	Saccharomyces cerevisiae	Znf_CCCHx7	NA
MSTRG.43613.1	677	683	UCCCCUU	U(C)(3-4)WW	11278705	SELEX	ENSG00000165119	HNRNPK	microRNA 7-1 [Source:HGNC Symbol;Acc:31638]	Homo sapiens	KHx3	P61978
MSTRG.43613.1	102	119	AUAAGAACCUAAAGAAAA	AWAA(N)(2-24)AWAA	19457263	SELEX	ENSG00000131773	KHDRBS3	KH domain containing, RNA binding, signal transduction associated 3 [Source:HGNC Symbol;Acc:18117]	Homo sapiens	KHx1	O75525
MSTRG.43613.1	149	154	CAGUGG	CAGUGN	8021254	SELEX	ENSG00000122729	ACO1	aconitase 1, soluble [Source:HGNC Symbol;Acc:117]	Homo sapiens		P21399
MSTRG.43613.1	292	307	GGUCGAUCGAUCUGUA	GNNNNNNNNNNNUGUA	15607425	yeast three-hybrid screen	ENSG00000055917	PUM2	pumilio homolog 2 (Drosophila) [Source:HGNC Symbol;Acc:14958]	Homo sapiens	PUMx1	Q8TB72
MSTRG.43613.1	639	644	AAAAAA	AAAAAA	18258190	single RNA affinity purification	ENSG00000084072	PPIE	peptidylprolyl isomerase E (cyclophilin E) [Source:HGNC Symbol;Acc:9258]	Homo sapiens	RRMx1	Q9UNP9
MSTRG.43613.1	640	645	AAAAAA	AAAAAA	18258190	single RNA affinity purification	ENSG00000084072	PPIE	peptidylprolyl isomerase E (cyclophilin E) [Source:HGNC Symbol;Acc:9258]	Homo sapiens	RRMx1	Q9UNP9
MSTRG.43613.1	6	11	UUAUAA	WWWWWW	18258190	single RNA affinity purification	ENSG00000084072	PPIE	peptidylprolyl isomerase E (cyclophilin E) [Source:HGNC Symbol;Acc:9258]	Homo sapiens	RRMx1	Q9UNP9
MSTRG.43613.1	398	403	GGGUAC	KVVURC	20167602	SELEX	ENSG00000083896	YTHDC1	YTH domain containing 1 [Source:HGNC Symbol;Acc:30626]	Homo sapiens	YTHx1	Q96MU7
MSTRG.45400.1	224	230	UAACAUC	UAACAUC	7499328	SELEX	XB-GENE-6252609	ybx2-a	Y box binding protein 2	Xenopus laevis	CSDx1	NA
MSTRG.45400.1	426	431	UGCAUG	UGCAUG	16537540	protein affinity purification	ENSG00000100320	RBM9	RNA binding motif protein 9 [Source:HGNC Symbol;Acc:9906]	Homo sapiens	RRMx1	O43251
MSTRG.45400.1	225	231	AACAUCA	HMCAYCH	11564883	EMSA	ENSMUSG00000018554	Ybx2	Y box protein 2 Gene [Source:MGI Symbol;Acc:MGI:1096372]	Mus musculus	CSDx1	Q9Z2C8
MSTRG.45400.1	225	231	AACAUCA	HMCAYCH	11564883	EMSA	ENSMUSG00000030189	Csda	cold shock domain protein A Gene [Source:MGI Symbol;Acc:MGI:2137670]	Mus musculus	CSDx1	Q9JKB3
MSTRG.45400.1	265	270	UCCCAA	U(C)(3-4)WW	11278705	SELEX	ENSG00000165119	HNRNPK	microRNA 7-1 [Source:HGNC Symbol;Acc:31638]	Homo sapiens	KHx3	P61978
MSTRG.45400.1	317	322	CAGUGA	CAGUGN	8021254	SELEX	ENSG00000122729	ACO1	aconitase 1, soluble [Source:HGNC Symbol;Acc:117]	Homo sapiens		P21399
MSTRG.45400.1	362	367	UAUUUA	WWWWWW	18258190	single RNA affinity purification	ENSG00000084072	PPIE	peptidylprolyl isomerase E (cyclophilin E) [Source:HGNC Symbol;Acc:9258]	Homo sapiens	RRMx1	Q9UNP9
MSTRG.45400.1	72	77	GGGUGC	KVVURC	20167602	SELEX	ENSG00000083896	YTHDC1	YTH domain containing 1 [Source:HGNC Symbol;Acc:30626]	Homo sapiens	YTHx1	Q96MU7
MSTRG.45400.1	423	428	GGGUGC	KVVURC	20167602	SELEX	ENSG00000083896	YTHDC1	YTH domain containing 1 [Source:HGNC Symbol;Acc:30626]	Homo sapiens	YTHx1	Q96MU7
MSTRG.45400.1	427	432	GCAUGC	GCAUGC	20167602	EMSA	ENSG00000083896	YTHDC1	YTH domain containing 1 [Source:HGNC Symbol;Acc:30626]	Homo sapiens	YTHx1	Q96MU7
MSTRG.45548.1	122	129	UCCAGCAA	UCCAGCAA	15798215	RNA footprinting	ENSG00000065978	YBX1	Y box binding protein 1 [Source:HGNC Symbol;Acc:8014]	Homo sapiens	CSDx1	P67809
MSTRG.45548.1	211	225	AAAAACAAGGUAUAA	AWAA(N)(2-24)AWAA	19457263	SELEX	ENSG00000131773	KHDRBS3	KH domain containing, RNA binding, signal transduction associated 3 [Source:HGNC Symbol;Acc:18117]	Homo sapiens	KHx1	O75525
MSTRG.45548.1	242	248	ACAAACA	ACDAAYM	7908267	SELEX	ENSG00000070756	PABPC1	poly(A) binding protein, cytoplasmic 1 [Source:HGNC Symbol;Acc:8554]	Homo sapiens	RRMx4	P11940
MSTRG.45548.1	113	118	UAGUAU	UAGUAU	18684992	NMR	ENSG00000088247	KHSRP	KH-type splicing regulatory protein [Source:HGNC Symbol;Acc:6316]	Homo sapiens	KHx4	Q92945
MSTRG.45548.1	143	148	UUUUUU	UUUUUU	18258190	single RNA affinity purification	ENSG00000084072	PPIE	peptidylprolyl isomerase E (cyclophilin E) [Source:HGNC Symbol;Acc:9258]	Homo sapiens	RRMx1	Q9UNP9
MSTRG.45548.1	80	85	AUUAAA	WWWWWW	18258190	single RNA affinity purification	ENSG00000084072	PPIE	peptidylprolyl isomerase E (cyclophilin E) [Source:HGNC Symbol;Acc:9258]	Homo sapiens	RRMx1	Q9UNP9
MSTRG.45548.1	38	43	GCCUGC	KVVURC	20167602	SELEX	ENSG00000083896	YTHDC1	YTH domain containing 1 [Source:HGNC Symbol;Acc:30626]	Homo sapiens	YTHx1	Q96MU7
MSTRG.46872.1	138	143	CUCUCU	CUCUCU	11788707	NMR	ENSG00000011304	PTBP1	polypyrimidine tract binding protein 1 [Source:HGNC Symbol;Acc:9583]	Homo sapiens	RRMx4	P26599
MSTRG.46872.1	185	190	UCCCUU	U(C)(3-4)WW	11278705	SELEX	ENSG00000165119	HNRNPK	microRNA 7-1 [Source:HGNC Symbol;Acc:31638]	Homo sapiens	KHx3	P61978
MSTRG.46872.1	1	23	AAAAAAACCAACAACAACAAAAA	AWAA(N)(2-24)AWAA	19457263	SELEX	ENSG00000131773	KHDRBS3	KH domain containing, RNA binding, signal transduction associated 3 [Source:HGNC Symbol;Acc:18117]	Homo sapiens	KHx1	O75525
MSTRG.46872.1	304	309	CAGUGC	CAGUGN	8021254	SELEX	ENSG00000122729	ACO1	aconitase 1, soluble [Source:HGNC Symbol;Acc:117]	Homo sapiens		P21399
MSTRG.46872.1	200	206	ACAAACC	ACDAAYM	7908267	SELEX	ENSG00000070756	PABPC1	poly(A) binding protein, cytoplasmic 1 [Source:HGNC Symbol;Acc:8554]	Homo sapiens	RRMx4	P11940
MSTRG.46872.1	1	6	AAAAAA	AAAAAA	18258190	single RNA affinity purification	ENSG00000084072	PPIE	peptidylprolyl isomerase E (cyclophilin E) [Source:HGNC Symbol;Acc:9258]	Homo sapiens	RRMx1	Q9UNP9
MSTRG.46872.1	2	7	AAAAAA	AAAAAA	18258190	single RNA affinity purification	ENSG00000084072	PPIE	peptidylprolyl isomerase E (cyclophilin E) [Source:HGNC Symbol;Acc:9258]	Homo sapiens	RRMx1	Q9UNP9
MSTRG.46872.1	1	6	AAAAAA	WWWWWW	18258190	single RNA affinity purification	ENSG00000084072	PPIE	peptidylprolyl isomerase E (cyclophilin E) [Source:HGNC Symbol;Acc:9258]	Homo sapiens	RRMx1	Q9UNP9
MSTRG.46872.1	2	7	AAAAAA	WWWWWW	18258190	single RNA affinity purification	ENSG00000084072	PPIE	peptidylprolyl isomerase E (cyclophilin E) [Source:HGNC Symbol;Acc:9258]	Homo sapiens	RRMx1	Q9UNP9
MSTRG.47857.1	92	98	CCCAGCA	CSSNSSR	16825284	SELEX	ENSG00000136450	SFRS1	splicing factor, arginine/serine-rich 1 [Source:HGNC Symbol;Acc:10780]	Homo sapiens	RRMx2	Q07955
MSTRG.47857.1	92	98	CCCAGCA	CSMMSSA	16825284	SELEX	ENSG00000136450	SFRS1	splicing factor, arginine/serine-rich 1 [Source:HGNC Symbol;Acc:10780]	Homo sapiens	RRMx2	Q07955
MSTRG.47857.1	464	469	AAAAAG	AAAAAG	15703440	genome-wide in vivo immunoprecipitation	YGL122C	Nab2	Nuclear polyAdenylated RNA-Binding	Saccharomyces cerevisiae	Znf_CCCHx7	NA
MSTRG.47857.1	203	208	UGUUGU	UGUUGU	20097654	NMR	YGL044C	Rna15	RNA synthesis	Saccharomyces cerevisiae	RRMx1	NA
MSTRG.47857.1	216	221	UGUUGU	UGUUGU	20097654	NMR	YGL044C	Rna15	RNA synthesis	Saccharomyces cerevisiae	RRMx1	NA
MSTRG.47857.1	268	273	UGUUGU	UGUUGU	20097654	NMR	YGL044C	Rna15	RNA synthesis	Saccharomyces cerevisiae	RRMx1	NA
MSTRG.47857.1	370	375	UCCCAA	U(C)(3-4)WW	11278705	SELEX	ENSG00000165119	HNRNPK	microRNA 7-1 [Source:HGNC Symbol;Acc:31638]	Homo sapiens	KHx3	P61978
MSTRG.47857.1	426	449	AAAAACCAAAAACCAAACAAAAAA	AWAA(N)(2-24)AWAA	19457263	SELEX	ENSG00000131773	KHDRBS3	KH domain containing, RNA binding, signal transduction associated 3 [Source:HGNC Symbol;Acc:18117]	Homo sapiens	KHx1	O75525
MSTRG.47857.1	20	26	ACGAAUC	ACDAAYM	7908267	SELEX	ENSG00000070756	PABPC1	poly(A) binding protein, cytoplasmic 1 [Source:HGNC Symbol;Acc:8554]	Homo sapiens	RRMx4	P11940
MSTRG.47857.1	528	534	ACGAAUC	ACDAAYM	7908267	SELEX	ENSG00000070756	PABPC1	poly(A) binding protein, cytoplasmic 1 [Source:HGNC Symbol;Acc:8554]	Homo sapiens	RRMx4	P11940
MSTRG.47857.1	281	296	GGGGUUUCUCUGUGUA	GNNNNNNNNNNNUGUA	15607425	yeast three-hybrid screen	ENSG00000055917	PUM2	pumilio homolog 2 (Drosophila) [Source:HGNC Symbol;Acc:14958]	Homo sapiens	PUMx1	Q8TB72
MSTRG.47857.1	257	276	UUUUAAAUUUUUGUUGUUCA	KKNWWDNNNUKNNUUNUNNH	14981256	genome-wide in vivo immunoprecipitation	ENSG00000066044	ELAVL1	ELAV (embryonic lethal, abnormal vision, Drosophila)-like 1 (Hu antigen R) [Source:HGNC Symbol;Acc:3312]	Homo sapiens	RRMx3	Q15717
MSTRG.47857.1	213	220	AUUUGUUG	R(U)(2-5)(R)(1-2)(U)(2-5)R	9016658	SELEX	ENSMUSG00000003410	Elavl3	ELAV (embryonic lethal, abnormal vision, Drosophila)-like 3 (Hu antigen C) Gene [Source:MGI Symbol;Acc:MGI:109157]	Mus musculus	RRMx3	Q60900
MSTRG.47857.1	444	449	AAAAAA	AAAAAA	18258190	single RNA affinity purification	ENSG00000084072	PPIE	peptidylprolyl isomerase E (cyclophilin E) [Source:HGNC Symbol;Acc:9258]	Homo sapiens	RRMx1	Q9UNP9
MSTRG.47857.1	463	468	AAAAAA	AAAAAA	18258190	single RNA affinity purification	ENSG00000084072	PPIE	peptidylprolyl isomerase E (cyclophilin E) [Source:HGNC Symbol;Acc:9258]	Homo sapiens	RRMx1	Q9UNP9
MSTRG.47857.1	548	553	UUUUUU	UUUUUU	18258190	single RNA affinity purification	ENSG00000084072	PPIE	peptidylprolyl isomerase E (cyclophilin E) [Source:HGNC Symbol;Acc:9258]	Homo sapiens	RRMx1	Q9UNP9
MSTRG.47857.1	549	554	UUUUUU	UUUUUU	18258190	single RNA affinity purification	ENSG00000084072	PPIE	peptidylprolyl isomerase E (cyclophilin E) [Source:HGNC Symbol;Acc:9258]	Homo sapiens	RRMx1	Q9UNP9
MSTRG.47857.1	550	555	UUUUUU	UUUUUU	18258190	single RNA affinity purification	ENSG00000084072	PPIE	peptidylprolyl isomerase E (cyclophilin E) [Source:HGNC Symbol;Acc:9258]	Homo sapiens	RRMx1	Q9UNP9
MSTRG.47857.1	572	577	UUUUUU	UUUUUU	18258190	single RNA affinity purification	ENSG00000084072	PPIE	peptidylprolyl isomerase E (cyclophilin E) [Source:HGNC Symbol;Acc:9258]	Homo sapiens	RRMx1	Q9UNP9
MSTRG.47857.1	573	578	UUUUUU	UUUUUU	18258190	single RNA affinity purification	ENSG00000084072	PPIE	peptidylprolyl isomerase E (cyclophilin E) [Source:HGNC Symbol;Acc:9258]	Homo sapiens	RRMx1	Q9UNP9
MSTRG.47857.1	574	579	UUUUUU	UUUUUU	18258190	single RNA affinity purification	ENSG00000084072	PPIE	peptidylprolyl isomerase E (cyclophilin E) [Source:HGNC Symbol;Acc:9258]	Homo sapiens	RRMx1	Q9UNP9
MSTRG.47857.1	575	580	UUUUUU	UUUUUU	18258190	single RNA affinity purification	ENSG00000084072	PPIE	peptidylprolyl isomerase E (cyclophilin E) [Source:HGNC Symbol;Acc:9258]	Homo sapiens	RRMx1	Q9UNP9
MSTRG.47857.1	576	581	UUUUUU	UUUUUU	18258190	single RNA affinity purification	ENSG00000084072	PPIE	peptidylprolyl isomerase E (cyclophilin E) [Source:HGNC Symbol;Acc:9258]	Homo sapiens	RRMx1	Q9UNP9
MSTRG.47857.1	577	582	UUUUUU	UUUUUU	18258190	single RNA affinity purification	ENSG00000084072	PPIE	peptidylprolyl isomerase E (cyclophilin E) [Source:HGNC Symbol;Acc:9258]	Homo sapiens	RRMx1	Q9UNP9
MSTRG.47857.1	578	583	UUUUUU	UUUUUU	18258190	single RNA affinity purification	ENSG00000084072	PPIE	peptidylprolyl isomerase E (cyclophilin E) [Source:HGNC Symbol;Acc:9258]	Homo sapiens	RRMx1	Q9UNP9
MSTRG.47857.1	579	584	UUUUUU	UUUUUU	18258190	single RNA affinity purification	ENSG00000084072	PPIE	peptidylprolyl isomerase E (cyclophilin E) [Source:HGNC Symbol;Acc:9258]	Homo sapiens	RRMx1	Q9UNP9
MSTRG.47857.1	587	592	UUUUUU	UUUUUU	18258190	single RNA affinity purification	ENSG00000084072	PPIE	peptidylprolyl isomerase E (cyclophilin E) [Source:HGNC Symbol;Acc:9258]	Homo sapiens	RRMx1	Q9UNP9
MSTRG.47857.1	116	121	AUUUUU	WWWWWW	18258190	single RNA affinity purification	ENSG00000084072	PPIE	peptidylprolyl isomerase E (cyclophilin E) [Source:HGNC Symbol;Acc:9258]	Homo sapiens	RRMx1	Q9UNP9
MSTRG.47857.1	255	260	AUUUUU	WWWWWW	18258190	single RNA affinity purification	ENSG00000084072	PPIE	peptidylprolyl isomerase E (cyclophilin E) [Source:HGNC Symbol;Acc:9258]	Homo sapiens	RRMx1	Q9UNP9
MSTRG.47857.1	263	268	AUUUUU	WWWWWW	18258190	single RNA affinity purification	ENSG00000084072	PPIE	peptidylprolyl isomerase E (cyclophilin E) [Source:HGNC Symbol;Acc:9258]	Homo sapiens	RRMx1	Q9UNP9
MSTRG.47857.1	357	362	UCCUGC	KVVURC	20167602	SELEX	ENSG00000083896	YTHDC1	YTH domain containing 1 [Source:HGNC Symbol;Acc:30626]	Homo sapiens	YTHx1	Q96MU7
MSTRG.47857.1	572	584	UUUUUUUUUUUUU	UUUUUUUUUUUUU	18952820	EMSA	WBGene00004078	pos-1	pos-1 encodes a CCCH-type zinc-finger protein; during embryogenesis, maternally provided POS-1 is essential for proper fate specification of germ cells, intestine, pharynx, and hypodermis; POS-1's role in cell fate specification is likely as a translational regulator, as POS-1 is required, in posterior blastomeres, for positive regulation of apx-1 mRNA translation and negative regulation of glp-1…	Caenorhabditis elegans	Znf_CCCHx2	Q20667
MSTRG.47857.1	212	220	UAUUUGUUG	UA(U)(2-3)RD(N)(1-3)G	18952820	EMSA	WBGene00004078	pos-1	pos-1 encodes a CCCH-type zinc-finger protein; during embryogenesis, maternally provided POS-1 is essential for proper fate specification of germ cells, intestine, pharynx, and hypodermis; POS-1's role in cell fate specification is likely as a translational regulator, as POS-1 is required, in posterior blastomeres, for positive regulation of apx-1 mRNA translation and negative regulation of glp-1…	Caenorhabditis elegans	Znf_CCCHx2	Q20667
MSTRG.47857.1	165	170	UAUGUG	(UR)(3-5)	11895477	SELEX	ENSDARG00000005315	celf1	CUGBP Elav-like family member 1 (CELF-1)(CUG-BP- and ETR-3-like factor 1)(Bruno-like protein 2)(RNA-binding protein BRUNOL-2)(CUG triplet repeat RNA-binding protein 1)(CUG-BP1)(EDEN-BP/Bruno-like protein)	Danio rerio	RRMx3	Q9IBD0
MSTRG.49206.1	64	71	UUUUUAAU	UUUUUAAU	1653174	UV cross-linking	XB-GENE-946172	cpeb1-a	cytoplasmic polyadenylation element binding protein 1	Xenopus laevis	RRMx2	NA
MSTRG.49206.1	41	46	GUUUUG	G(U)(3-6)(G/AG)	11333984	SELEX	FBgn0011666	msi	musashi	Drosophila melanogaster	RRMx2	NA
MSTRG.49206.1	104	109	CUCUCU	CUCUCU	11788707	NMR	ENSG00000011304	PTBP1	polypyrimidine tract binding protein 1 [Source:HGNC Symbol;Acc:9583]	Homo sapiens	RRMx4	P26599
MSTRG.49206.1	76	82	CCCAUCA	HMCAYCH	11564883	EMSA	ENSMUSG00000018554	Ybx2	Y box protein 2 Gene [Source:MGI Symbol;Acc:MGI:1096372]	Mus musculus	CSDx1	Q9Z2C8
MSTRG.49206.1	76	82	CCCAUCA	HMCAYCH	11564883	EMSA	ENSMUSG00000030189	Csda	cold shock domain protein A Gene [Source:MGI Symbol;Acc:MGI:2137670]	Mus musculus	CSDx1	Q9JKB3
MSTRG.49206.1	34	39	GAAGAA	GAAGAA	19116412	genome-wide in vivo immunoprecipitation	ENSG00000136450	SFRS1	splicing factor, arginine/serine-rich 1 [Source:HGNC Symbol;Acc:10780]	Homo sapiens	RRMx2	Q07955
MSTRG.49206.1	45	50	UGUUUG	UGUUUG	20097654	NMR	YGL044C	Rna15	RNA synthesis	Saccharomyces cerevisiae	RRMx1	NA
MSTRG.49206.1	49	54	UGUUUG	UGUUUG	20097654	NMR	YGL044C	Rna15	RNA synthesis	Saccharomyces cerevisiae	RRMx1	NA
MSTRG.49206.1	3	16	AAAAGAAAAGAAAA	AWAA(N)(2-24)AWAA	19457263	SELEX	ENSG00000131773	KHDRBS3	KH domain containing, RNA binding, signal transduction associated 3 [Source:HGNC Symbol;Acc:18117]	Homo sapiens	KHx1	O75525
MSTRG.49206.1	161	166	UAGGGA	UAGGGW	17925491	genome-wide in vivo immunoprecipitation	ENSG00000135486	HNRNPA1	heterogeneous nuclear ribonucleoprotein A1 [Source:HGNC Symbol;Acc:5031]	Homo sapiens	RRMx2	P0C7M2; P09651
MSTRG.49206.1	125	131	ACAAACA	ACDAAYM	7908267	SELEX	ENSG00000070756	PABPC1	poly(A) binding protein, cytoplasmic 1 [Source:HGNC Symbol;Acc:8554]	Homo sapiens	RRMx4	P11940
MSTRG.49206.1	41	50	GUUUUGUUUG	R(U)(2-5)(R)(1-2)(U)(2-5)R	9016658	SELEX	ENSMUSG00000003410	Elavl3	ELAV (embryonic lethal, abnormal vision, Drosophila)-like 3 (Hu antigen C) Gene [Source:MGI Symbol;Acc:MGI:109157]	Mus musculus	RRMx3	Q60900
MSTRG.49206.1	64	69	UUUUUA	WWWWWW	18258190	single RNA affinity purification	ENSG00000084072	PPIE	peptidylprolyl isomerase E (cyclophilin E) [Source:HGNC Symbol;Acc:9258]	Homo sapiens	RRMx1	Q9UNP9
MSTRG.49206.1	26	31	GGGUGC	KVVURC	20167602	SELEX	ENSG00000083896	YTHDC1	YTH domain containing 1 [Source:HGNC Symbol;Acc:30626]	Homo sapiens	YTHx1	Q96MU7
MSTRG.49206.1	158	165	UAUUAGGG	UA(U)(2-3)RD(N)(1-3)G	18952820	EMSA	WBGene00004078	pos-1	pos-1 encodes a CCCH-type zinc-finger protein; during embryogenesis, maternally provided POS-1 is essential for proper fate specification of germ cells, intestine, pharynx, and hypodermis; POS-1's role in cell fate specification is likely as a translational regulator, as POS-1 is required, in posterior blastomeres, for positive regulation of apx-1 mRNA translation and negative regulation of glp-1…	Caenorhabditis elegans	Znf_CCCHx2	Q20667
MSTRG.49206.1	83	88	UAUAUG	(UR)(3-5)	11895477	SELEX	ENSDARG00000005315	celf1	CUGBP Elav-like family member 1 (CELF-1)(CUG-BP- and ETR-3-like factor 1)(Bruno-like protein 2)(RNA-binding protein BRUNOL-2)(CUG triplet repeat RNA-binding protein 1)(CUG-BP1)(EDEN-BP/Bruno-like protein)	Danio rerio	RRMx3	Q9IBD0
MSTRG.50899.1	62	67	GUUAGU	R(U)(1-3)AGU	11359897	SELEX	ENSMUSG00000054256	Msi1	Musashi homolog 1(Drosophila) Gene [Source:MGI Symbol;Acc:MGI:107376]	Mus musculus	RRMx2	Q61474
MSTRG.50899.1	23	28	GAAGAA	GAAGAA	19116412	genome-wide in vivo immunoprecipitation	ENSG00000136450	SFRS1	splicing factor, arginine/serine-rich 1 [Source:HGNC Symbol;Acc:10780]	Homo sapiens	RRMx2	Q07955
MSTRG.50899.1	22	29	AGAAGAAC	RGAAGAAC	7543047	SELEX	ENSG00000136450	SFRS1	splicing factor, arginine/serine-rich 1 [Source:HGNC Symbol;Acc:10780]	Homo sapiens	RRMx2	Q07955
MSTRG.50899.1	62	69	GUUAGUUG	R(U)(2-5)(R)(1-2)(U)(2-5)R	9016658	SELEX	ENSMUSG00000003410	Elavl3	ELAV (embryonic lethal, abnormal vision, Drosophila)-like 3 (Hu antigen C) Gene [Source:MGI Symbol;Acc:MGI:109157]	Mus musculus	RRMx3	Q60900
MSTRG.50899.1	74	79	AUAAAA	WWWWWW	18258190	single RNA affinity purification	ENSG00000084072	PPIE	peptidylprolyl isomerase E (cyclophilin E) [Source:HGNC Symbol;Acc:9258]	Homo sapiens	RRMx1	Q9UNP9
MSTRG.50899.1	209	214	UGCUGC	KVVURC	20167602	SELEX	ENSG00000083896	YTHDC1	YTH domain containing 1 [Source:HGNC Symbol;Acc:30626]	Homo sapiens	YTHx1	Q96MU7
MSTRG.50899.1	152	161	UAUUGAUAGG	UA(U)(2-3)RD(N)(1-3)G	18952820	EMSA	WBGene00004078	pos-1	pos-1 encodes a CCCH-type zinc-finger protein; during embryogenesis, maternally provided POS-1 is essential for proper fate specification of germ cells, intestine, pharynx, and hypodermis; POS-1's role in cell fate specification is likely as a translational regulator, as POS-1 is required, in posterior blastomeres, for positive regulation of apx-1 mRNA translation and negative regulation of glp-1…	Caenorhabditis elegans	Znf_CCCHx2	Q20667
MSTRG.51135.1	319	326	CACACACA	(CA)(n)	12447348	UV cross-linking	ENSG00000104824	HNRNPL	heterogeneous nuclear ribonucleoprotein L [Source:HGNC Symbol;Acc:5045]	Homo sapiens	RRMx2	P14866
MSTRG.51135.1	270	275	UUUUAU	UUUUAU	8665866	EMSA	XB-GENE-946172	cpeb1-a	cytoplasmic polyadenylation element binding protein 1	Xenopus laevis	RRMx2	NA
MSTRG.51135.1	120	125	AAAAAG	AAAAAG	15703440	genome-wide in vivo immunoprecipitation	YGL122C	Nab2	Nuclear polyAdenylated RNA-Binding	Saccharomyces cerevisiae	Znf_CCCHx7	NA
MSTRG.51135.1	204	210	CUUGGAA	SUYGGAM	8846295	SELEX	ENSG00000063046	EIF4B	eukaryotic translation initiation factor 4B [Source:HGNC Symbol;Acc:3285]	Homo sapiens	RRMx1	P23588
MSTRG.51135.1	76	93	AAAAACAACAAAACAAAA	AWAA(N)(2-24)AWAA	19457263	SELEX	ENSG00000131773	KHDRBS3	KH domain containing, RNA binding, signal transduction associated 3 [Source:HGNC Symbol;Acc:18117]	Homo sapiens	KHx1	O75525
MSTRG.51135.1	93	99	ACAAACA	ACDAAYM	7908267	SELEX	ENSG00000070756	PABPC1	poly(A) binding protein, cytoplasmic 1 [Source:HGNC Symbol;Acc:8554]	Homo sapiens	RRMx4	P11940
MSTRG.51135.1	97	103	ACAAACA	ACDAAYM	7908267	SELEX	ENSG00000070756	PABPC1	poly(A) binding protein, cytoplasmic 1 [Source:HGNC Symbol;Acc:8554]	Homo sapiens	RRMx4	P11940
MSTRG.51135.1	101	107	ACAAACA	ACDAAYM	7908267	SELEX	ENSG00000070756	PABPC1	poly(A) binding protein, cytoplasmic 1 [Source:HGNC Symbol;Acc:8554]	Homo sapiens	RRMx4	P11940
MSTRG.51135.1	201	216	GAACUUGGAAUAUGUA	GNNNNNNNNNNNUGUA	15607425	yeast three-hybrid screen	ENSG00000055917	PUM2	pumilio homolog 2 (Drosophila) [Source:HGNC Symbol;Acc:14958]	Homo sapiens	PUMx1	Q8TB72
MSTRG.51135.1	269	277	GUUUUAUUA	R(U)(2-5)(R)(1-2)(U)(2-5)R	9016658	SELEX	ENSMUSG00000003410	Elavl3	ELAV (embryonic lethal, abnormal vision, Drosophila)-like 3 (Hu antigen C) Gene [Source:MGI Symbol;Acc:MGI:109157]	Mus musculus	RRMx3	Q60900
MSTRG.51135.1	379	384	UUUUUU	UUUUUU	18258190	single RNA affinity purification	ENSG00000084072	PPIE	peptidylprolyl isomerase E (cyclophilin E) [Source:HGNC Symbol;Acc:9258]	Homo sapiens	RRMx1	Q9UNP9
MSTRG.51135.1	380	385	UUUUUU	UUUUUU	18258190	single RNA affinity purification	ENSG00000084072	PPIE	peptidylprolyl isomerase E (cyclophilin E) [Source:HGNC Symbol;Acc:9258]	Homo sapiens	RRMx1	Q9UNP9
MSTRG.51135.1	149	154	UAUUUU	WWWWWW	18258190	single RNA affinity purification	ENSG00000084072	PPIE	peptidylprolyl isomerase E (cyclophilin E) [Source:HGNC Symbol;Acc:9258]	Homo sapiens	RRMx1	Q9UNP9
MSTRG.51135.1	22	27	GGAUAC	KVVURC	20167602	SELEX	ENSG00000083896	YTHDC1	YTH domain containing 1 [Source:HGNC Symbol;Acc:30626]	Homo sapiens	YTHx1	Q96MU7
MSTRG.51135.1	211	216	UAUGUA	(UR)(3-5)	11895477	SELEX	ENSDARG00000005315	celf1	CUGBP Elav-like family member 1 (CELF-1)(CUG-BP- and ETR-3-like factor 1)(Bruno-like protein 2)(RNA-binding protein BRUNOL-2)(CUG triplet repeat RNA-binding protein 1)(CUG-BP1)(EDEN-BP/Bruno-like protein)	Danio rerio	RRMx3	Q9IBD0
MSTRG.51271.1	140	145	GACAAA	GACAAA	18794844	EMSA	ENSG00000188529	SFRS13A	splicing factor, arginine/serine-rich 13A [Source:HGNC Symbol;Acc:16713]	Homo sapiens	RRMx1	O75494
MSTRG.51271.1	139	144	AGACAA	AGACAA	18794844	EMSA	ENSG00000188529	SFRS13A	splicing factor, arginine/serine-rich 13A [Source:HGNC Symbol;Acc:16713]	Homo sapiens	RRMx1	O75494
MSTRG.51271.1	97	102	GAAGAA	GAAGAA	19116412	genome-wide in vivo immunoprecipitation	ENSG00000136450	SFRS1	splicing factor, arginine/serine-rich 1 [Source:HGNC Symbol;Acc:10780]	Homo sapiens	RRMx2	Q07955
MSTRG.51271.1	173	178	AAAAAG	AAAAAG	15703440	genome-wide in vivo immunoprecipitation	YGL122C	Nab2	Nuclear polyAdenylated RNA-Binding	Saccharomyces cerevisiae	Znf_CCCHx7	NA
MSTRG.51271.1	173	199	AAAAAGCAAGCAAAUGCAAAACCAAAA	AWAA(N)(2-24)AWAA	19457263	SELEX	ENSG00000131773	KHDRBS3	KH domain containing, RNA binding, signal transduction associated 3 [Source:HGNC Symbol;Acc:18117]	Homo sapiens	KHx1	O75525
MSTRG.51271.1	119	124	CAGUGA	CAGUGN	8021254	SELEX	ENSG00000122729	ACO1	aconitase 1, soluble [Source:HGNC Symbol;Acc:117]	Homo sapiens		P21399
MSTRG.51271.1	141	147	ACAAACA	ACDAAYM	7908267	SELEX	ENSG00000070756	PABPC1	poly(A) binding protein, cytoplasmic 1 [Source:HGNC Symbol;Acc:8554]	Homo sapiens	RRMx4	P11940
MSTRG.51271.1	38	45	AUUGGUUA	R(U)(2-5)(R)(1-2)(U)(2-5)R	9016658	SELEX	ENSMUSG00000003410	Elavl3	ELAV (embryonic lethal, abnormal vision, Drosophila)-like 3 (Hu antigen C) Gene [Source:MGI Symbol;Acc:MGI:109157]	Mus musculus	RRMx3	Q60900
MSTRG.51271.1	104	109	GAAUGC	KVVURC	20167602	SELEX	ENSG00000083896	YTHDC1	YTH domain containing 1 [Source:HGNC Symbol;Acc:30626]	Homo sapiens	YTHx1	Q96MU7
MSTRG.51271.1	85	90	UGUAUA	(UR)(3-5)	11895477	SELEX	ENSDARG00000005315	celf1	CUGBP Elav-like family member 1 (CELF-1)(CUG-BP- and ETR-3-like factor 1)(Bruno-like protein 2)(RNA-binding protein BRUNOL-2)(CUG triplet repeat RNA-binding protein 1)(CUG-BP1)(EDEN-BP/Bruno-like protein)	Danio rerio	RRMx3	Q9IBD0
MSTRG.51401.1	68	74	CCCAUCC	HMCAYCH	11564883	EMSA	ENSMUSG00000018554	Ybx2	Y box protein 2 Gene [Source:MGI Symbol;Acc:MGI:1096372]	Mus musculus	CSDx1	Q9Z2C8
MSTRG.51401.1	68	74	CCCAUCC	HMCAYCH	11564883	EMSA	ENSMUSG00000030189	Csda	cold shock domain protein A Gene [Source:MGI Symbol;Acc:MGI:2137670]	Mus musculus	CSDx1	Q9JKB3
MSTRG.51401.1	1	6	GAAGAA	GAAGAA	19116412	genome-wide in vivo immunoprecipitation	ENSG00000136450	SFRS1	splicing factor, arginine/serine-rich 1 [Source:HGNC Symbol;Acc:10780]	Homo sapiens	RRMx2	Q07955
MSTRG.51401.1	4	9	GAAGAA	GAAGAA	19116412	genome-wide in vivo immunoprecipitation	ENSG00000136450	SFRS1	splicing factor, arginine/serine-rich 1 [Source:HGNC Symbol;Acc:10780]	Homo sapiens	RRMx2	Q07955
MSTRG.51401.1	8	13	AAAUUU	WWWWWW	18258190	single RNA affinity purification	ENSG00000084072	PPIE	peptidylprolyl isomerase E (cyclophilin E) [Source:HGNC Symbol;Acc:9258]	Homo sapiens	RRMx1	Q9UNP9
MSTRG.51401.1	142	147	UCAUGC	KVVURC	20167602	SELEX	ENSG00000083896	YTHDC1	YTH domain containing 1 [Source:HGNC Symbol;Acc:30626]	Homo sapiens	YTHx1	Q96MU7
MSTRG.51733.1	68	75	CACACACA	(CA)(n)	12447348	UV cross-linking	ENSG00000104824	HNRNPL	heterogeneous nuclear ribonucleoprotein L [Source:HGNC Symbol;Acc:5045]	Homo sapiens	RRMx2	P14866
MSTRG.51733.1	35	40	GUUUUG	G(U)(3-6)(G/AG)	11333984	SELEX	FBgn0011666	msi	musashi	Drosophila melanogaster	RRMx2	NA
MSTRG.51733.1	51	57	CCCAUCA	HMCAYCH	11564883	EMSA	ENSMUSG00000018554	Ybx2	Y box protein 2 Gene [Source:MGI Symbol;Acc:MGI:1096372]	Mus musculus	CSDx1	Q9Z2C8
MSTRG.51733.1	51	57	CCCAUCA	HMCAYCH	11564883	EMSA	ENSMUSG00000030189	Csda	cold shock domain protein A Gene [Source:MGI Symbol;Acc:MGI:2137670]	Mus musculus	CSDx1	Q9JKB3
MSTRG.51733.1	117	123	CGGAGGA	CSSNSSR	16825284	SELEX	ENSG00000136450	SFRS1	splicing factor, arginine/serine-rich 1 [Source:HGNC Symbol;Acc:10780]	Homo sapiens	RRMx2	Q07955
MSTRG.51733.1	234	240	CCCAGCA	CSMMSSA	16825284	SELEX	ENSG00000136450	SFRS1	splicing factor, arginine/serine-rich 1 [Source:HGNC Symbol;Acc:10780]	Homo sapiens	RRMx2	Q07955
MSTRG.51733.1	50	55	UCCCAU	U(C)(3-4)WW	11278705	SELEX	ENSG00000165119	HNRNPK	microRNA 7-1 [Source:HGNC Symbol;Acc:31638]	Homo sapiens	KHx3	P61978
MSTRG.51733.1	77	82	UCCCCA	UCCCCA	15331611	NMR	ENSG00000197111	PCBP2	poly(rC) binding protein 2 [Source:HGNC Symbol;Acc:8648]	Homo sapiens	KHx3	Q15366
MSTRG.51733.1	196	202	ACAAAUA	ACDAAYM	7908267	SELEX	ENSG00000070756	PABPC1	poly(A) binding protein, cytoplasmic 1 [Source:HGNC Symbol;Acc:8554]	Homo sapiens	RRMx4	P11940
MSTRG.51733.1	42	47	AAAAAU	WWWWWW	18258190	single RNA affinity purification	ENSG00000084072	PPIE	peptidylprolyl isomerase E (cyclophilin E) [Source:HGNC Symbol;Acc:9258]	Homo sapiens	RRMx1	Q9UNP9
MSTRG.51733.1	136	141	UGGUGC	KVVURC	20167602	SELEX	ENSG00000083896	YTHDC1	YTH domain containing 1 [Source:HGNC Symbol;Acc:30626]	Homo sapiens	YTHx1	Q96MU7
MSTRG.51772.1	618	626	UUGUGUAUU	UURURURUU	7736592	EMSA	FBgn0000114	aret	arrest	Drosophila melanogaster	RRMx3	NA
MSTRG.51772.1	101	106	GUUUUG	G(U)(3-6)(G/AG)	11333984	SELEX	FBgn0011666	msi	musashi	Drosophila melanogaster	RRMx2	NA
MSTRG.51772.1	363	368	GUUUUG	G(U)(3-6)(G/AG)	11333984	SELEX	FBgn0011666	msi	musashi	Drosophila melanogaster	RRMx2	NA
MSTRG.51772.1	581	586	GUUUUG	G(U)(3-6)(G/AG)	11333984	SELEX	FBgn0011666	msi	musashi	Drosophila melanogaster	RRMx2	NA
MSTRG.51772.1	586	591	GUUUUG	G(U)(3-6)(G/AG)	11333984	SELEX	FBgn0011666	msi	musashi	Drosophila melanogaster	RRMx2	NA
MSTRG.51772.1	873	878	UGCAUG	UGCAUG	16537540	protein affinity purification	ENSG00000100320	RBM9	RNA binding motif protein 9 [Source:HGNC Symbol;Acc:9906]	Homo sapiens	RRMx1	O43251
MSTRG.51772.1	370	375	CUCUCU	CUCUCU	11788707	NMR	ENSG00000011304	PTBP1	polypyrimidine tract binding protein 1 [Source:HGNC Symbol;Acc:9583]	Homo sapiens	RRMx4	P26599
MSTRG.51772.1	257	263	ACCAUCU	HMCAYCH	11564883	EMSA	ENSMUSG00000018554	Ybx2	Y box protein 2 Gene [Source:MGI Symbol;Acc:MGI:1096372]	Mus musculus	CSDx1	Q9Z2C8
MSTRG.51772.1	847	853	ACCAUCU	HMCAYCH	11564883	EMSA	ENSMUSG00000018554	Ybx2	Y box protein 2 Gene [Source:MGI Symbol;Acc:MGI:1096372]	Mus musculus	CSDx1	Q9Z2C8
MSTRG.51772.1	257	263	ACCAUCU	HMCAYCH	11564883	EMSA	ENSMUSG00000030189	Csda	cold shock domain protein A Gene [Source:MGI Symbol;Acc:MGI:2137670]	Mus musculus	CSDx1	Q9JKB3
MSTRG.51772.1	847	853	ACCAUCU	HMCAYCH	11564883	EMSA	ENSMUSG00000030189	Csda	cold shock domain protein A Gene [Source:MGI Symbol;Acc:MGI:2137670]	Mus musculus	CSDx1	Q9JKB3
MSTRG.51772.1	118	124	CCCUGCA	CSSNSSR	16825284	SELEX	ENSG00000136450	SFRS1	splicing factor, arginine/serine-rich 1 [Source:HGNC Symbol;Acc:10780]	Homo sapiens	RRMx2	Q07955
MSTRG.51772.1	23	29	CCAACGA	CSMMSSA	16825284	SELEX	ENSG00000136450	SFRS1	splicing factor, arginine/serine-rich 1 [Source:HGNC Symbol;Acc:10780]	Homo sapiens	RRMx2	Q07955
MSTRG.51772.1	386	392	UCCCCUU	U(C)(3-4)WW	11278705	SELEX	ENSG00000165119	HNRNPK	microRNA 7-1 [Source:HGNC Symbol;Acc:31638]	Homo sapiens	KHx3	P61978
MSTRG.51772.1	515	526	AUAAGAAAAAAA	AWAA(N)(2-24)AWAA	19457263	SELEX	ENSG00000131773	KHDRBS3	KH domain containing, RNA binding, signal transduction associated 3 [Source:HGNC Symbol;Acc:18117]	Homo sapiens	KHx1	O75525
MSTRG.51772.1	811	816	CAGUGG	CAGUGN	8021254	SELEX	ENSG00000122729	ACO1	aconitase 1, soluble [Source:HGNC Symbol;Acc:117]	Homo sapiens		P21399
MSTRG.51772.1	202	207	UAGGGU	UAGGGW	17925491	genome-wide in vivo immunoprecipitation	ENSG00000135486	HNRNPA1	heterogeneous nuclear ribonucleoprotein A1 [Source:HGNC Symbol;Acc:5031]	Homo sapiens	RRMx2	P0C7M2; P09651
MSTRG.51772.1	580	599	UGUUUUGUUUUGGUUAUGGU	KKNWWDNNNUKNNUUNUNNH	14981256	genome-wide in vivo immunoprecipitation	ENSG00000066044	ELAVL1	ELAV (embryonic lethal, abnormal vision, Drosophila)-like 1 (Hu antigen R) [Source:HGNC Symbol;Acc:3312]	Homo sapiens	RRMx3	Q15717
MSTRG.51772.1	223	230	GUUUGUUA	R(U)(2-5)(R)(1-2)(U)(2-5)R	9016658	SELEX	ENSMUSG00000003410	Elavl3	ELAV (embryonic lethal, abnormal vision, Drosophila)-like 3 (Hu antigen C) Gene [Source:MGI Symbol;Acc:MGI:109157]	Mus musculus	RRMx3	Q60900
MSTRG.51772.1	204	210	GGGUGGG	GGGUGGG	20095591	SELEX	XB-GENE-6252591	gtf3a	general transcription factor 3A	Xenopus laevis	Znf_C2H2x9	NA
MSTRG.51772.1	520	525	AAAAAA	AAAAAA	18258190	single RNA affinity purification	ENSG00000084072	PPIE	peptidylprolyl isomerase E (cyclophilin E) [Source:HGNC Symbol;Acc:9258]	Homo sapiens	RRMx1	Q9UNP9
MSTRG.51772.1	521	526	AAAAAA	AAAAAA	18258190	single RNA affinity purification	ENSG00000084072	PPIE	peptidylprolyl isomerase E (cyclophilin E) [Source:HGNC Symbol;Acc:9258]	Homo sapiens	RRMx1	Q9UNP9
MSTRG.51772.1	1	6	AUUAAA	WWWWWW	18258190	single RNA affinity purification	ENSG00000084072	PPIE	peptidylprolyl isomerase E (cyclophilin E) [Source:HGNC Symbol;Acc:9258]	Homo sapiens	RRMx1	Q9UNP9
MSTRG.51772.1	711	716	AUUAAA	WWWWWW	18258190	single RNA affinity purification	ENSG00000084072	PPIE	peptidylprolyl isomerase E (cyclophilin E) [Source:HGNC Symbol;Acc:9258]	Homo sapiens	RRMx1	Q9UNP9
MSTRG.51772.1	451	456	UCAUAC	KVVURC	20167602	SELEX	ENSG00000083896	YTHDC1	YTH domain containing 1 [Source:HGNC Symbol;Acc:30626]	Homo sapiens	YTHx1	Q96MU7
MSTRG.51772.1	874	879	GCAUGC	GCAUGC	20167602	EMSA	ENSG00000083896	YTHDC1	YTH domain containing 1 [Source:HGNC Symbol;Acc:30626]	Homo sapiens	YTHx1	Q96MU7
MSTRG.51772.1	619	624	UGUGUA	(UR)(3-5)	11895477	SELEX	ENSDARG00000005315	celf1	CUGBP Elav-like family member 1 (CELF-1)(CUG-BP- and ETR-3-like factor 1)(Bruno-like protein 2)(RNA-binding protein BRUNOL-2)(CUG triplet repeat RNA-binding protein 1)(CUG-BP1)(EDEN-BP/Bruno-like protein)	Danio rerio	RRMx3	Q9IBD0
MSTRG.52051.1	815	823	UUGUGUGUU	UURURURUU	7736592	EMSA	FBgn0000114	aret	arrest	Drosophila melanogaster	RRMx3	NA
MSTRG.52051.1	347	353	CACUGCA	CACYGCA	18719244	UV cross-linking	ENSG00000143889	HNRPLL	heterogeneous nuclear ribonucleoprotein L-like [Source:HGNC Symbol;Acc:25127]	Homo sapiens	RRMx3	Q8WVV9
MSTRG.52051.1	105	110	UUUUAU	UUUUAU	8665866	EMSA	XB-GENE-946172	cpeb1-a	cytoplasmic polyadenylation element binding protein 1	Xenopus laevis	RRMx2	NA
MSTRG.52051.1	355	360	UUUUAU	UUUUAU	8665866	EMSA	XB-GENE-946172	cpeb1-a	cytoplasmic polyadenylation element binding protein 1	Xenopus laevis	RRMx2	NA
MSTRG.52051.1	716	721	UUUUAU	UUUUAU	8665866	EMSA	XB-GENE-946172	cpeb1-a	cytoplasmic polyadenylation element binding protein 1	Xenopus laevis	RRMx2	NA
MSTRG.52051.1	559	564	UGCAUG	UGCAUG	16537540	protein affinity purification	ENSG00000100320	RBM9	RNA binding motif protein 9 [Source:HGNC Symbol;Acc:9906]	Homo sapiens	RRMx1	O43251
MSTRG.52051.1	262	267	GACAAA	GACAAA	18794844	EMSA	ENSG00000188529	SFRS13A	splicing factor, arginine/serine-rich 13A [Source:HGNC Symbol;Acc:16713]	Homo sapiens	RRMx1	O75494
MSTRG.52051.1	325	330	CUCUCU	CUCUCU	11788707	NMR	ENSG00000011304	PTBP1	polypyrimidine tract binding protein 1 [Source:HGNC Symbol;Acc:9583]	Homo sapiens	RRMx4	P26599
MSTRG.52051.1	538	543	CUCUCU	CUCUCU	11788707	NMR	ENSG00000011304	PTBP1	polypyrimidine tract binding protein 1 [Source:HGNC Symbol;Acc:9583]	Homo sapiens	RRMx4	P26599
MSTRG.52051.1	307	313	AACACCC	HMCAYCH	11564883	EMSA	ENSMUSG00000018554	Ybx2	Y box protein 2 Gene [Source:MGI Symbol;Acc:MGI:1096372]	Mus musculus	CSDx1	Q9Z2C8
MSTRG.52051.1	307	313	AACACCC	HMCAYCH	11564883	EMSA	ENSMUSG00000030189	Csda	cold shock domain protein A Gene [Source:MGI Symbol;Acc:MGI:2137670]	Mus musculus	CSDx1	Q9JKB3
MSTRG.52051.1	479	484	GAAGAA	GAAGAA	19116412	genome-wide in vivo immunoprecipitation	ENSG00000136450	SFRS1	splicing factor, arginine/serine-rich 1 [Source:HGNC Symbol;Acc:10780]	Homo sapiens	RRMx2	Q07955
MSTRG.52051.1	738	744	CACACGA	CACACGA	17668007	NMR	ENSG00000136450	SFRS1	splicing factor, arginine/serine-rich 1 [Source:HGNC Symbol;Acc:10780]	Homo sapiens	RRMx2	Q07955
MSTRG.52051.1	762	768	CCCAGGG	CSSNSSR	16825284	SELEX	ENSG00000136450	SFRS1	splicing factor, arginine/serine-rich 1 [Source:HGNC Symbol;Acc:10780]	Homo sapiens	RRMx2	Q07955
MSTRG.52051.1	162	167	UGUUGU	UGUUGU	20097654	NMR	YGL044C	Rna15	RNA synthesis	Saccharomyces cerevisiae	RRMx1	NA
MSTRG.52051.1	816	823	UGUGUGUU	UGUGUGUU	12773396	NMR	ENSG00000101811	CSTF2	cleavage stimulation factor, 3' pre-RNA, subunit 2, 64kDa [Source:HGNC Symbol;Acc:2484]	Homo sapiens	RRMx1	P33240
MSTRG.52051.1	123	128	UCCCAA	U(C)(3-4)WW	11278705	SELEX	ENSG00000165119	HNRNPK	microRNA 7-1 [Source:HGNC Symbol;Acc:31638]	Homo sapiens	KHx3	P61978
MSTRG.52051.1	576	592	AUAAAAGAAAACUAAAA	AWAA(N)(2-24)AWAA	19457263	SELEX	ENSG00000131773	KHDRBS3	KH domain containing, RNA binding, signal transduction associated 3 [Source:HGNC Symbol;Acc:18117]	Homo sapiens	KHx1	O75525
MSTRG.52051.1	52	57	CAGUGA	CAGUGN	8021254	SELEX	ENSG00000122729	ACO1	aconitase 1, soluble [Source:HGNC Symbol;Acc:117]	Homo sapiens		P21399
MSTRG.52051.1	258	263	CAGUGA	CAGUGN	8021254	SELEX	ENSG00000122729	ACO1	aconitase 1, soluble [Source:HGNC Symbol;Acc:117]	Homo sapiens		P21399
MSTRG.52051.1	200	206	ACAAAUA	ACDAAYM	7908267	SELEX	ENSG00000070756	PABPC1	poly(A) binding protein, cytoplasmic 1 [Source:HGNC Symbol;Acc:8554]	Homo sapiens	RRMx4	P11940
MSTRG.52051.1	27	37	GUUACCUGCUA	GWUWCCUGCUA	10094314	SELEX	ENSG00000077312	SNRPA	small nuclear ribonucleoprotein polypeptide A [Source:HGNC Symbol;Acc:11151]	Homo sapiens	RRMx2	P09012
MSTRG.52051.1	106	125	UUUAUAUACUGUAUUUUUCC	KKNWWDNNNUKNNUUNUNNH	14981256	genome-wide in vivo immunoprecipitation	ENSG00000066044	ELAVL1	ELAV (embryonic lethal, abnormal vision, Drosophila)-like 1 (Hu antigen R) [Source:HGNC Symbol;Acc:3312]	Homo sapiens	RRMx3	Q15717
MSTRG.52051.1	183	192	GUUUAAUUUA	R(U)(2-5)(R)(1-2)(U)(2-5)R	9016658	SELEX	ENSMUSG00000003410	Elavl3	ELAV (embryonic lethal, abnormal vision, Drosophila)-like 3 (Hu antigen C) Gene [Source:MGI Symbol;Acc:MGI:109157]	Mus musculus	RRMx3	Q60900
MSTRG.52051.1	700	705	UUUUUU	UUUUUU	18258190	single RNA affinity purification	ENSG00000084072	PPIE	peptidylprolyl isomerase E (cyclophilin E) [Source:HGNC Symbol;Acc:9258]	Homo sapiens	RRMx1	Q9UNP9
MSTRG.52051.1	1	6	AAAAAU	WWWWWW	18258190	single RNA affinity purification	ENSG00000084072	PPIE	peptidylprolyl isomerase E (cyclophilin E) [Source:HGNC Symbol;Acc:9258]	Homo sapiens	RRMx1	Q9UNP9
MSTRG.52051.1	315	320	UACUGC	KVVURC	20167602	SELEX	ENSG00000083896	YTHDC1	YTH domain containing 1 [Source:HGNC Symbol;Acc:30626]	Homo sapiens	YTHx1	Q96MU7
MSTRG.52051.1	560	565	GCAUGC	GCAUGC	20167602	EMSA	ENSG00000083896	YTHDC1	YTH domain containing 1 [Source:HGNC Symbol;Acc:30626]	Homo sapiens	YTHx1	Q96MU7
MSTRG.52051.1	275	284	UAUUAAAGAG	UA(U)(2-3)RD(N)(1-3)G	18952820	EMSA	WBGene00004078	pos-1	pos-1 encodes a CCCH-type zinc-finger protein; during embryogenesis, maternally provided POS-1 is essential for proper fate specification of germ cells, intestine, pharynx, and hypodermis; POS-1's role in cell fate specification is likely as a translational regulator, as POS-1 is required, in posterior blastomeres, for positive regulation of apx-1 mRNA translation and negative regulation of glp-1…	Caenorhabditis elegans	Znf_CCCHx2	Q20667
MSTRG.52051.1	108	113	UAUAUA	(UR)(3-5)	11895477	SELEX	ENSDARG00000005315	celf1	CUGBP Elav-like family member 1 (CELF-1)(CUG-BP- and ETR-3-like factor 1)(Bruno-like protein 2)(RNA-binding protein BRUNOL-2)(CUG triplet repeat RNA-binding protein 1)(CUG-BP1)(EDEN-BP/Bruno-like protein)	Danio rerio	RRMx3	Q9IBD0
MSTRG.52106.1	345	351	CACUGCA	CACYGCA	18719244	UV cross-linking	ENSG00000143889	HNRPLL	heterogeneous nuclear ribonucleoprotein L-like [Source:HGNC Symbol;Acc:25127]	Homo sapiens	RRMx3	Q8WVV9
MSTRG.52106.1	201	206	GUUUUG	G(U)(3-6)(G/AG)	11333984	SELEX	FBgn0011666	msi	musashi	Drosophila melanogaster	RRMx2	NA
MSTRG.52106.1	93	98	GACAAA	GACAAA	18794844	EMSA	ENSG00000188529	SFRS13A	splicing factor, arginine/serine-rich 13A [Source:HGNC Symbol;Acc:16713]	Homo sapiens	RRMx1	O75494
MSTRG.52106.1	92	97	AGACAA	AGACAA	18794844	EMSA	ENSG00000188529	SFRS13A	splicing factor, arginine/serine-rich 13A [Source:HGNC Symbol;Acc:16713]	Homo sapiens	RRMx1	O75494
MSTRG.52106.1	288	294	CCGCCCA	CSSNSSR	16825284	SELEX	ENSG00000136450	SFRS1	splicing factor, arginine/serine-rich 1 [Source:HGNC Symbol;Acc:10780]	Homo sapiens	RRMx2	Q07955
MSTRG.52106.1	88	93	AAAAAG	AAAAAG	15703440	genome-wide in vivo immunoprecipitation	YGL122C	Nab2	Nuclear polyAdenylated RNA-Binding	Saccharomyces cerevisiae	Znf_CCCHx7	NA
MSTRG.52106.1	99	104	AAAAAG	AAAAAG	15703440	genome-wide in vivo immunoprecipitation	YGL122C	Nab2	Nuclear polyAdenylated RNA-Binding	Saccharomyces cerevisiae	Znf_CCCHx7	NA
MSTRG.52106.1	326	332	UCCCCUA	U(C)(3-4)WW	11278705	SELEX	ENSG00000165119	HNRNPK	microRNA 7-1 [Source:HGNC Symbol;Acc:31638]	Homo sapiens	KHx3	P61978
MSTRG.52106.1	3	34	AAAAACAAACAAACAAACAAAAAAACAAAAAA	AWAA(N)(2-24)AWAA	19457263	SELEX	ENSG00000131773	KHDRBS3	KH domain containing, RNA binding, signal transduction associated 3 [Source:HGNC Symbol;Acc:18117]	Homo sapiens	KHx1	O75525
MSTRG.52106.1	7	13	ACAAACA	ACDAAYM	7908267	SELEX	ENSG00000070756	PABPC1	poly(A) binding protein, cytoplasmic 1 [Source:HGNC Symbol;Acc:8554]	Homo sapiens	RRMx4	P11940
MSTRG.52106.1	11	17	ACAAACA	ACDAAYM	7908267	SELEX	ENSG00000070756	PABPC1	poly(A) binding protein, cytoplasmic 1 [Source:HGNC Symbol;Acc:8554]	Homo sapiens	RRMx4	P11940
MSTRG.52106.1	15	21	ACAAACA	ACDAAYM	7908267	SELEX	ENSG00000070756	PABPC1	poly(A) binding protein, cytoplasmic 1 [Source:HGNC Symbol;Acc:8554]	Homo sapiens	RRMx4	P11940
MSTRG.52106.1	34	40	ACAAACA	ACDAAYM	7908267	SELEX	ENSG00000070756	PABPC1	poly(A) binding protein, cytoplasmic 1 [Source:HGNC Symbol;Acc:8554]	Homo sapiens	RRMx4	P11940
MSTRG.52106.1	38	44	ACAAACA	ACDAAYM	7908267	SELEX	ENSG00000070756	PABPC1	poly(A) binding protein, cytoplasmic 1 [Source:HGNC Symbol;Acc:8554]	Homo sapiens	RRMx4	P11940
MSTRG.52106.1	42	48	ACAAACA	ACDAAYM	7908267	SELEX	ENSG00000070756	PABPC1	poly(A) binding protein, cytoplasmic 1 [Source:HGNC Symbol;Acc:8554]	Homo sapiens	RRMx4	P11940
MSTRG.52106.1	127	135	AUUUAUUUG	R(U)(2-5)(R)(1-2)(U)(2-5)R	9016658	SELEX	ENSMUSG00000003410	Elavl3	ELAV (embryonic lethal, abnormal vision, Drosophila)-like 3 (Hu antigen C) Gene [Source:MGI Symbol;Acc:MGI:109157]	Mus musculus	RRMx3	Q60900
MSTRG.52106.1	21	26	AAAAAA	AAAAAA	18258190	single RNA affinity purification	ENSG00000084072	PPIE	peptidylprolyl isomerase E (cyclophilin E) [Source:HGNC Symbol;Acc:9258]	Homo sapiens	RRMx1	Q9UNP9
MSTRG.52106.1	22	27	AAAAAA	AAAAAA	18258190	single RNA affinity purification	ENSG00000084072	PPIE	peptidylprolyl isomerase E (cyclophilin E) [Source:HGNC Symbol;Acc:9258]	Homo sapiens	RRMx1	Q9UNP9
MSTRG.52106.1	29	34	AAAAAA	AAAAAA	18258190	single RNA affinity purification	ENSG00000084072	PPIE	peptidylprolyl isomerase E (cyclophilin E) [Source:HGNC Symbol;Acc:9258]	Homo sapiens	RRMx1	Q9UNP9
MSTRG.52106.1	48	53	AAAAAA	AAAAAA	18258190	single RNA affinity purification	ENSG00000084072	PPIE	peptidylprolyl isomerase E (cyclophilin E) [Source:HGNC Symbol;Acc:9258]	Homo sapiens	RRMx1	Q9UNP9
MSTRG.52106.1	49	54	AAAAAA	AAAAAA	18258190	single RNA affinity purification	ENSG00000084072	PPIE	peptidylprolyl isomerase E (cyclophilin E) [Source:HGNC Symbol;Acc:9258]	Homo sapiens	RRMx1	Q9UNP9
MSTRG.52106.1	68	73	AAAAAA	AAAAAA	18258190	single RNA affinity purification	ENSG00000084072	PPIE	peptidylprolyl isomerase E (cyclophilin E) [Source:HGNC Symbol;Acc:9258]	Homo sapiens	RRMx1	Q9UNP9
MSTRG.52106.1	75	80	AAAAAA	AAAAAA	18258190	single RNA affinity purification	ENSG00000084072	PPIE	peptidylprolyl isomerase E (cyclophilin E) [Source:HGNC Symbol;Acc:9258]	Homo sapiens	RRMx1	Q9UNP9
MSTRG.52106.1	76	81	AAAAAA	AAAAAA	18258190	single RNA affinity purification	ENSG00000084072	PPIE	peptidylprolyl isomerase E (cyclophilin E) [Source:HGNC Symbol;Acc:9258]	Homo sapiens	RRMx1	Q9UNP9
MSTRG.52106.1	77	82	AAAAAA	AAAAAA	18258190	single RNA affinity purification	ENSG00000084072	PPIE	peptidylprolyl isomerase E (cyclophilin E) [Source:HGNC Symbol;Acc:9258]	Homo sapiens	RRMx1	Q9UNP9
MSTRG.52106.1	87	92	AAAAAA	AAAAAA	18258190	single RNA affinity purification	ENSG00000084072	PPIE	peptidylprolyl isomerase E (cyclophilin E) [Source:HGNC Symbol;Acc:9258]	Homo sapiens	RRMx1	Q9UNP9
MSTRG.52106.1	96	101	AAAAAA	AAAAAA	18258190	single RNA affinity purification	ENSG00000084072	PPIE	peptidylprolyl isomerase E (cyclophilin E) [Source:HGNC Symbol;Acc:9258]	Homo sapiens	RRMx1	Q9UNP9
MSTRG.52106.1	97	102	AAAAAA	AAAAAA	18258190	single RNA affinity purification	ENSG00000084072	PPIE	peptidylprolyl isomerase E (cyclophilin E) [Source:HGNC Symbol;Acc:9258]	Homo sapiens	RRMx1	Q9UNP9
MSTRG.52106.1	98	103	AAAAAA	AAAAAA	18258190	single RNA affinity purification	ENSG00000084072	PPIE	peptidylprolyl isomerase E (cyclophilin E) [Source:HGNC Symbol;Acc:9258]	Homo sapiens	RRMx1	Q9UNP9
MSTRG.52106.1	119	124	AAAAAA	AAAAAA	18258190	single RNA affinity purification	ENSG00000084072	PPIE	peptidylprolyl isomerase E (cyclophilin E) [Source:HGNC Symbol;Acc:9258]	Homo sapiens	RRMx1	Q9UNP9
MSTRG.52106.1	120	125	AAAAAA	AAAAAA	18258190	single RNA affinity purification	ENSG00000084072	PPIE	peptidylprolyl isomerase E (cyclophilin E) [Source:HGNC Symbol;Acc:9258]	Homo sapiens	RRMx1	Q9UNP9
MSTRG.52106.1	21	26	AAAAAA	WWWWWW	18258190	single RNA affinity purification	ENSG00000084072	PPIE	peptidylprolyl isomerase E (cyclophilin E) [Source:HGNC Symbol;Acc:9258]	Homo sapiens	RRMx1	Q9UNP9
MSTRG.52106.1	22	27	AAAAAA	WWWWWW	18258190	single RNA affinity purification	ENSG00000084072	PPIE	peptidylprolyl isomerase E (cyclophilin E) [Source:HGNC Symbol;Acc:9258]	Homo sapiens	RRMx1	Q9UNP9
MSTRG.52106.1	29	34	AAAAAA	WWWWWW	18258190	single RNA affinity purification	ENSG00000084072	PPIE	peptidylprolyl isomerase E (cyclophilin E) [Source:HGNC Symbol;Acc:9258]	Homo sapiens	RRMx1	Q9UNP9
MSTRG.52106.1	48	53	AAAAAA	WWWWWW	18258190	single RNA affinity purification	ENSG00000084072	PPIE	peptidylprolyl isomerase E (cyclophilin E) [Source:HGNC Symbol;Acc:9258]	Homo sapiens	RRMx1	Q9UNP9
MSTRG.52106.1	49	54	AAAAAA	WWWWWW	18258190	single RNA affinity purification	ENSG00000084072	PPIE	peptidylprolyl isomerase E (cyclophilin E) [Source:HGNC Symbol;Acc:9258]	Homo sapiens	RRMx1	Q9UNP9
MSTRG.52106.1	68	73	AAAAAA	WWWWWW	18258190	single RNA affinity purification	ENSG00000084072	PPIE	peptidylprolyl isomerase E (cyclophilin E) [Source:HGNC Symbol;Acc:9258]	Homo sapiens	RRMx1	Q9UNP9
MSTRG.52106.1	75	80	AAAAAA	WWWWWW	18258190	single RNA affinity purification	ENSG00000084072	PPIE	peptidylprolyl isomerase E (cyclophilin E) [Source:HGNC Symbol;Acc:9258]	Homo sapiens	RRMx1	Q9UNP9
MSTRG.52106.1	76	81	AAAAAA	WWWWWW	18258190	single RNA affinity purification	ENSG00000084072	PPIE	peptidylprolyl isomerase E (cyclophilin E) [Source:HGNC Symbol;Acc:9258]	Homo sapiens	RRMx1	Q9UNP9
MSTRG.52106.1	77	82	AAAAAA	WWWWWW	18258190	single RNA affinity purification	ENSG00000084072	PPIE	peptidylprolyl isomerase E (cyclophilin E) [Source:HGNC Symbol;Acc:9258]	Homo sapiens	RRMx1	Q9UNP9
MSTRG.52106.1	87	92	AAAAAA	WWWWWW	18258190	single RNA affinity purification	ENSG00000084072	PPIE	peptidylprolyl isomerase E (cyclophilin E) [Source:HGNC Symbol;Acc:9258]	Homo sapiens	RRMx1	Q9UNP9
MSTRG.52106.1	96	101	AAAAAA	WWWWWW	18258190	single RNA affinity purification	ENSG00000084072	PPIE	peptidylprolyl isomerase E (cyclophilin E) [Source:HGNC Symbol;Acc:9258]	Homo sapiens	RRMx1	Q9UNP9
MSTRG.52106.1	97	102	AAAAAA	WWWWWW	18258190	single RNA affinity purification	ENSG00000084072	PPIE	peptidylprolyl isomerase E (cyclophilin E) [Source:HGNC Symbol;Acc:9258]	Homo sapiens	RRMx1	Q9UNP9
MSTRG.52106.1	98	103	AAAAAA	WWWWWW	18258190	single RNA affinity purification	ENSG00000084072	PPIE	peptidylprolyl isomerase E (cyclophilin E) [Source:HGNC Symbol;Acc:9258]	Homo sapiens	RRMx1	Q9UNP9
MSTRG.52106.1	119	124	AAAAAA	WWWWWW	18258190	single RNA affinity purification	ENSG00000084072	PPIE	peptidylprolyl isomerase E (cyclophilin E) [Source:HGNC Symbol;Acc:9258]	Homo sapiens	RRMx1	Q9UNP9
MSTRG.52106.1	120	125	AAAAAA	WWWWWW	18258190	single RNA affinity purification	ENSG00000084072	PPIE	peptidylprolyl isomerase E (cyclophilin E) [Source:HGNC Symbol;Acc:9258]	Homo sapiens	RRMx1	Q9UNP9
MSTRG.52106.1	126	136	UAUUUAUUUGG	UA(U)(2-3)RD(N)(1-3)G	18952820	EMSA	WBGene00004078	pos-1	pos-1 encodes a CCCH-type zinc-finger protein; during embryogenesis, maternally provided POS-1 is essential for proper fate specification of germ cells, intestine, pharynx, and hypodermis; POS-1's role in cell fate specification is likely as a translational regulator, as POS-1 is required, in posterior blastomeres, for positive regulation of apx-1 mRNA translation and negative regulation of glp-1…	Caenorhabditis elegans	Znf_CCCHx2	Q20667
MSTRG.52933.1	380	387	UUUUUAAU	UUUUUAAU	1653174	UV cross-linking	XB-GENE-946172	cpeb1-a	cytoplasmic polyadenylation element binding protein 1	Xenopus laevis	RRMx2	NA
MSTRG.52933.1	1042	1047	UGCAUG	UGCAUG	16537540	protein affinity purification	ENSG00000100320	RBM9	RNA binding motif protein 9 [Source:HGNC Symbol;Acc:9906]	Homo sapiens	RRMx1	O43251
MSTRG.52933.1	787	792	GACAAA	GACAAA	18794844	EMSA	ENSG00000188529	SFRS13A	splicing factor, arginine/serine-rich 13A [Source:HGNC Symbol;Acc:16713]	Homo sapiens	RRMx1	O75494
MSTRG.52933.1	673	679	UACAUCU	HMCAYCH	11564883	EMSA	ENSMUSG00000018554	Ybx2	Y box protein 2 Gene [Source:MGI Symbol;Acc:MGI:1096372]	Mus musculus	CSDx1	Q9Z2C8
MSTRG.52933.1	673	679	UACAUCU	HMCAYCH	11564883	EMSA	ENSMUSG00000030189	Csda	cold shock domain protein A Gene [Source:MGI Symbol;Acc:MGI:2137670]	Mus musculus	CSDx1	Q9JKB3
MSTRG.52933.1	61	66	GAAGAA	GAAGAA	19116412	genome-wide in vivo immunoprecipitation	ENSG00000136450	SFRS1	splicing factor, arginine/serine-rich 1 [Source:HGNC Symbol;Acc:10780]	Homo sapiens	RRMx2	Q07955
MSTRG.52933.1	156	161	GAAGAA	GAAGAA	19116412	genome-wide in vivo immunoprecipitation	ENSG00000136450	SFRS1	splicing factor, arginine/serine-rich 1 [Source:HGNC Symbol;Acc:10780]	Homo sapiens	RRMx2	Q07955
MSTRG.52933.1	185	190	GAAGAA	GAAGAA	19116412	genome-wide in vivo immunoprecipitation	ENSG00000136450	SFRS1	splicing factor, arginine/serine-rich 1 [Source:HGNC Symbol;Acc:10780]	Homo sapiens	RRMx2	Q07955
MSTRG.52933.1	610	616	CCCAGCA	CSSNSSR	16825284	SELEX	ENSG00000136450	SFRS1	splicing factor, arginine/serine-rich 1 [Source:HGNC Symbol;Acc:10780]	Homo sapiens	RRMx2	Q07955
MSTRG.52933.1	610	616	CCCAGCA	CSMMSSA	16825284	SELEX	ENSG00000136450	SFRS1	splicing factor, arginine/serine-rich 1 [Source:HGNC Symbol;Acc:10780]	Homo sapiens	RRMx2	Q07955
MSTRG.52933.1	155	162	AGAAGAAC	RGAAGAAC	7543047	SELEX	ENSG00000136450	SFRS1	splicing factor, arginine/serine-rich 1 [Source:HGNC Symbol;Acc:10780]	Homo sapiens	RRMx2	Q07955
MSTRG.52933.1	4	9	AAAAAG	AAAAAG	15703440	genome-wide in vivo immunoprecipitation	YGL122C	Nab2	Nuclear polyAdenylated RNA-Binding	Saccharomyces cerevisiae	Znf_CCCHx7	NA
MSTRG.52933.1	977	982	UGUUUG	UGUUUG	20097654	NMR	YGL044C	Rna15	RNA synthesis	Saccharomyces cerevisiae	RRMx1	NA
MSTRG.52933.1	1015	1020	UGUUUG	UGUUUG	20097654	NMR	YGL044C	Rna15	RNA synthesis	Saccharomyces cerevisiae	RRMx1	NA
MSTRG.52933.1	938	943	UGUUGU	UGUUGU	20097654	NMR	YGL044C	Rna15	RNA synthesis	Saccharomyces cerevisiae	RRMx1	NA
MSTRG.52933.1	334	339	UCCCUU	U(C)(3-4)WW	11278705	SELEX	ENSG00000165119	HNRNPK	microRNA 7-1 [Source:HGNC Symbol;Acc:31638]	Homo sapiens	KHx3	P61978
MSTRG.52933.1	65	88	AAAAGAGAUUGAGCAGAGCGAAAA	AWAA(N)(2-24)AWAA	19457263	SELEX	ENSG00000131773	KHDRBS3	KH domain containing, RNA binding, signal transduction associated 3 [Source:HGNC Symbol;Acc:18117]	Homo sapiens	KHx1	O75525
MSTRG.52933.1	769	774	CAGUGA	CAGUGN	8021254	SELEX	ENSG00000122729	ACO1	aconitase 1, soluble [Source:HGNC Symbol;Acc:117]	Homo sapiens		P21399
MSTRG.52933.1	45	50	UAGGGU	UAGGGW	17925491	genome-wide in vivo immunoprecipitation	ENSG00000135486	HNRNPA1	heterogeneous nuclear ribonucleoprotein A1 [Source:HGNC Symbol;Acc:5031]	Homo sapiens	RRMx2	P0C7M2; P09651
MSTRG.52933.1	53	59	AGGAGAU	AGGAGAU	10094314	SELEX	ENSG00000077312	SNRPA	small nuclear ribonucleoprotein polypeptide A [Source:HGNC Symbol;Acc:11151]	Homo sapiens	RRMx2	P09012
MSTRG.52933.1	237	243	AGGAGAU	AGGAGAU	10094314	SELEX	ENSG00000077312	SNRPA	small nuclear ribonucleoprotein polypeptide A [Source:HGNC Symbol;Acc:11151]	Homo sapiens	RRMx2	P09012
MSTRG.52933.1	970	989	GGUUUGGUGUUUGUUUUGUU	KKNWWDNNNUKNNUUNUNNH	14981256	genome-wide in vivo immunoprecipitation	ENSG00000066044	ELAVL1	ELAV (embryonic lethal, abnormal vision, Drosophila)-like 1 (Hu antigen R) [Source:HGNC Symbol;Acc:3312]	Homo sapiens	RRMx3	Q15717
MSTRG.52933.1	934	942	GUUUUGUUG	R(U)(2-5)(R)(1-2)(U)(2-5)R	9016658	SELEX	ENSMUSG00000003410	Elavl3	ELAV (embryonic lethal, abnormal vision, Drosophila)-like 3 (Hu antigen C) Gene [Source:MGI Symbol;Acc:MGI:109157]	Mus musculus	RRMx3	Q60900
MSTRG.52933.1	968	973	UAGGUU	UAGGUU	18684992	NMR	ENSG00000088247	KHSRP	KH-type splicing regulatory protein [Source:HGNC Symbol;Acc:6316]	Homo sapiens	KHx4	Q92945
MSTRG.52933.1	379	384	UUUUUU	UUUUUU	18258190	single RNA affinity purification	ENSG00000084072	PPIE	peptidylprolyl isomerase E (cyclophilin E) [Source:HGNC Symbol;Acc:9258]	Homo sapiens	RRMx1	Q9UNP9
MSTRG.52933.1	1	6	UAUAAA	WWWWWW	18258190	single RNA affinity purification	ENSG00000084072	PPIE	peptidylprolyl isomerase E (cyclophilin E) [Source:HGNC Symbol;Acc:9258]	Homo sapiens	RRMx1	Q9UNP9
MSTRG.52933.1	418	423	UAUAAA	WWWWWW	18258190	single RNA affinity purification	ENSG00000084072	PPIE	peptidylprolyl isomerase E (cyclophilin E) [Source:HGNC Symbol;Acc:9258]	Homo sapiens	RRMx1	Q9UNP9
MSTRG.52933.1	549	554	UAUAAA	WWWWWW	18258190	single RNA affinity purification	ENSG00000084072	PPIE	peptidylprolyl isomerase E (cyclophilin E) [Source:HGNC Symbol;Acc:9258]	Homo sapiens	RRMx1	Q9UNP9
MSTRG.52933.1	178	183	AAUAAA	AAUAAA	20460131	NMR	ENSG00000084072	PPIE	peptidylprolyl isomerase E (cyclophilin E) [Source:HGNC Symbol;Acc:9258]	Homo sapiens	RRMx1	Q9UNP9
MSTRG.52933.1	190	195	AAUAAA	AAUAAA	20460131	NMR	ENSG00000084072	PPIE	peptidylprolyl isomerase E (cyclophilin E) [Source:HGNC Symbol;Acc:9258]	Homo sapiens	RRMx1	Q9UNP9
MSTRG.52933.1	163	168	UCAUAC	KVVURC	20167602	SELEX	ENSG00000083896	YTHDC1	YTH domain containing 1 [Source:HGNC Symbol;Acc:30626]	Homo sapiens	YTHx1	Q96MU7
MSTRG.52933.1	1043	1048	GCAUGC	GCAUGC	20167602	EMSA	ENSG00000083896	YTHDC1	YTH domain containing 1 [Source:HGNC Symbol;Acc:30626]	Homo sapiens	YTHx1	Q96MU7
MSTRG.52933.1	1023	1032	UAUUUAUAUG	UA(U)(2-3)RD(N)(1-3)G	18952820	EMSA	WBGene00004078	pos-1	pos-1 encodes a CCCH-type zinc-finger protein; during embryogenesis, maternally provided POS-1 is essential for proper fate specification of germ cells, intestine, pharynx, and hypodermis; POS-1's role in cell fate specification is likely as a translational regulator, as POS-1 is required, in posterior blastomeres, for positive regulation of apx-1 mRNA translation and negative regulation of glp-1…	Caenorhabditis elegans	Znf_CCCHx2	Q20667
MSTRG.52933.1	416	421	UAUAUA	(UR)(3-5)	11895477	SELEX	ENSDARG00000005315	celf1	CUGBP Elav-like family member 1 (CELF-1)(CUG-BP- and ETR-3-like factor 1)(Bruno-like protein 2)(RNA-binding protein BRUNOL-2)(CUG triplet repeat RNA-binding protein 1)(CUG-BP1)(EDEN-BP/Bruno-like protein)	Danio rerio	RRMx3	Q9IBD0
MSTRG.53376.1	514	519	GUUUAG	G(U)(3-6)(G/AG)	11333984	SELEX	FBgn0011666	msi	musashi	Drosophila melanogaster	RRMx2	NA
MSTRG.53376.1	398	404	ACCAUCU	HMCAYCH	11564883	EMSA	ENSMUSG00000018554	Ybx2	Y box protein 2 Gene [Source:MGI Symbol;Acc:MGI:1096372]	Mus musculus	CSDx1	Q9Z2C8
MSTRG.53376.1	398	404	ACCAUCU	HMCAYCH	11564883	EMSA	ENSMUSG00000030189	Csda	cold shock domain protein A Gene [Source:MGI Symbol;Acc:MGI:2137670]	Mus musculus	CSDx1	Q9JKB3
MSTRG.53376.1	371	377	CCCUGGA	CSSNSSR	16825284	SELEX	ENSG00000136450	SFRS1	splicing factor, arginine/serine-rich 1 [Source:HGNC Symbol;Acc:10780]	Homo sapiens	RRMx2	Q07955
MSTRG.53376.1	34	40	CCAAGGA	CSMMSSA	16825284	SELEX	ENSG00000136450	SFRS1	splicing factor, arginine/serine-rich 1 [Source:HGNC Symbol;Acc:10780]	Homo sapiens	RRMx2	Q07955
MSTRG.53376.1	468	473	UGUUGU	UGUUGU	20097654	NMR	YGL044C	Rna15	RNA synthesis	Saccharomyces cerevisiae	RRMx1	NA
MSTRG.53376.1	80	85	UCCCAA	U(C)(3-4)WW	11278705	SELEX	ENSG00000165119	HNRNPK	microRNA 7-1 [Source:HGNC Symbol;Acc:31638]	Homo sapiens	KHx3	P61978
MSTRG.53376.1	315	320	CAGUGA	CAGUGN	8021254	SELEX	ENSG00000122729	ACO1	aconitase 1, soluble [Source:HGNC Symbol;Acc:117]	Homo sapiens		P21399
MSTRG.53376.1	147	152	UAGGGA	UAGGGW	17925491	genome-wide in vivo immunoprecipitation	ENSG00000135486	HNRNPA1	heterogeneous nuclear ribonucleoprotein A1 [Source:HGNC Symbol;Acc:5031]	Homo sapiens	RRMx2	P0C7M2; P09651
MSTRG.53376.1	442	447	UAGGUU	UAGGUU	18684992	NMR	ENSG00000088247	KHSRP	KH-type splicing regulatory protein [Source:HGNC Symbol;Acc:6316]	Homo sapiens	KHx4	Q92945
MSTRG.53376.1	221	226	UUUAAA	WWWWWW	18258190	single RNA affinity purification	ENSG00000084072	PPIE	peptidylprolyl isomerase E (cyclophilin E) [Source:HGNC Symbol;Acc:9258]	Homo sapiens	RRMx1	Q9UNP9
MSTRG.53376.1	43	48	GGGUGC	KVVURC	20167602	SELEX	ENSG00000083896	YTHDC1	YTH domain containing 1 [Source:HGNC Symbol;Acc:30626]	Homo sapiens	YTHx1	Q96MU7
MSTRG.53376.1	487	492	GGGUGC	KVVURC	20167602	SELEX	ENSG00000083896	YTHDC1	YTH domain containing 1 [Source:HGNC Symbol;Acc:30626]	Homo sapiens	YTHx1	Q96MU7
MSTRG.53376.1	508	513	UAUAUG	(UR)(3-5)	11895477	SELEX	ENSDARG00000005315	celf1	CUGBP Elav-like family member 1 (CELF-1)(CUG-BP- and ETR-3-like factor 1)(Bruno-like protein 2)(RNA-binding protein BRUNOL-2)(CUG triplet repeat RNA-binding protein 1)(CUG-BP1)(EDEN-BP/Bruno-like protein)	Danio rerio	RRMx3	Q9IBD0
MSTRG.54393.1	155	160	AGACAA	AGACAA	18794844	EMSA	ENSG00000188529	SFRS13A	splicing factor, arginine/serine-rich 13A [Source:HGNC Symbol;Acc:16713]	Homo sapiens	RRMx1	O75494
MSTRG.54393.1	86	91	UGUUUG	UGUUUG	20097654	NMR	YGL044C	Rna15	RNA synthesis	Saccharomyces cerevisiae	RRMx1	NA
MSTRG.54393.1	90	95	UGUUUG	UGUUUG	20097654	NMR	YGL044C	Rna15	RNA synthesis	Saccharomyces cerevisiae	RRMx1	NA
MSTRG.54393.1	220	225	UGUUGU	UGUUGU	20097654	NMR	YGL044C	Rna15	RNA synthesis	Saccharomyces cerevisiae	RRMx1	NA
MSTRG.54393.1	212	218	GUUGGAA	SUYGGAM	8846295	SELEX	ENSG00000063046	EIF4B	eukaryotic translation initiation factor 4B [Source:HGNC Symbol;Acc:3285]	Homo sapiens	RRMx1	P23588
MSTRG.54393.1	45	76	AAAAUUUAAAUGUAAUAAAAAAUAAAAUAUAA	AWAA(N)(2-24)AWAA	19457263	SELEX	ENSG00000131773	KHDRBS3	KH domain containing, RNA binding, signal transduction associated 3 [Source:HGNC Symbol;Acc:18117]	Homo sapiens	KHx1	O75525
MSTRG.54393.1	248	268	AACUAAUUAUCUAUGAGUAAC	NACUAAY(N)(2-20)UAAY	16041388	SELEX	ENSG00000112531	QKI	quaking homolog, KH domain RNA binding (mouse) [Source:HGNC Symbol;Acc:21100]	Homo sapiens	KHx1	Q96PU8
MSTRG.54393.1	43	58	GUAAAAUUUAAAUGUA	GNNNNNNNNNNNUGUA	15607425	yeast three-hybrid screen	ENSG00000055917	PUM2	pumilio homolog 2 (Drosophila) [Source:HGNC Symbol;Acc:14958]	Homo sapiens	PUMx1	Q8TB72
MSTRG.54393.1	302	321	UGAUAAAGAUUGAUUGUUAU	KKNWWDNNNUKNNUUNUNNH	14981256	genome-wide in vivo immunoprecipitation	ENSG00000066044	ELAVL1	ELAV (embryonic lethal, abnormal vision, Drosophila)-like 1 (Hu antigen R) [Source:HGNC Symbol;Acc:3312]	Homo sapiens	RRMx3	Q15717
MSTRG.54393.1	87	95	GUUUGUUUG	R(U)(2-5)(R)(1-2)(U)(2-5)R	9016658	SELEX	ENSMUSG00000003410	Elavl3	ELAV (embryonic lethal, abnormal vision, Drosophila)-like 3 (Hu antigen C) Gene [Source:MGI Symbol;Acc:MGI:109157]	Mus musculus	RRMx3	Q60900
MSTRG.54393.1	61	66	AAAAAA	AAAAAA	18258190	single RNA affinity purification	ENSG00000084072	PPIE	peptidylprolyl isomerase E (cyclophilin E) [Source:HGNC Symbol;Acc:9258]	Homo sapiens	RRMx1	Q9UNP9
MSTRG.54393.1	124	129	AAAAAA	AAAAAA	18258190	single RNA affinity purification	ENSG00000084072	PPIE	peptidylprolyl isomerase E (cyclophilin E) [Source:HGNC Symbol;Acc:9258]	Homo sapiens	RRMx1	Q9UNP9
MSTRG.54393.1	2	7	AAUUAU	WWWWWW	18258190	single RNA affinity purification	ENSG00000084072	PPIE	peptidylprolyl isomerase E (cyclophilin E) [Source:HGNC Symbol;Acc:9258]	Homo sapiens	RRMx1	Q9UNP9
MSTRG.54393.1	252	257	AAUUAU	WWWWWW	18258190	single RNA affinity purification	ENSG00000084072	PPIE	peptidylprolyl isomerase E (cyclophilin E) [Source:HGNC Symbol;Acc:9258]	Homo sapiens	RRMx1	Q9UNP9
MSTRG.54393.1	58	63	AAUAAA	AAUAAA	20460131	NMR	ENSG00000084072	PPIE	peptidylprolyl isomerase E (cyclophilin E) [Source:HGNC Symbol;Acc:9258]	Homo sapiens	RRMx1	Q9UNP9
MSTRG.54393.1	65	70	AAUAAA	AAUAAA	20460131	NMR	ENSG00000084072	PPIE	peptidylprolyl isomerase E (cyclophilin E) [Source:HGNC Symbol;Acc:9258]	Homo sapiens	RRMx1	Q9UNP9
MSTRG.54393.1	113	118	AAUAAA	AAUAAA	20460131	NMR	ENSG00000084072	PPIE	peptidylprolyl isomerase E (cyclophilin E) [Source:HGNC Symbol;Acc:9258]	Homo sapiens	RRMx1	Q9UNP9
MSTRG.54393.1	225	230	UCAUGC	KVVURC	20167602	SELEX	ENSG00000083896	YTHDC1	YTH domain containing 1 [Source:HGNC Symbol;Acc:30626]	Homo sapiens	YTHx1	Q96MU7
MSTRG.54393.1	204	212	UAUUGAGAG	UA(U)(2-3)RD(N)(1-3)G	18952820	EMSA	WBGene00004078	pos-1	pos-1 encodes a CCCH-type zinc-finger protein; during embryogenesis, maternally provided POS-1 is essential for proper fate specification of germ cells, intestine, pharynx, and hypodermis; POS-1's role in cell fate specification is likely as a translational regulator, as POS-1 is required, in posterior blastomeres, for positive regulation of apx-1 mRNA translation and negative regulation of glp-1…	Caenorhabditis elegans	Znf_CCCHx2	Q20667
MSTRG.54393.1	331	336	UAUAUG	(UR)(3-5)	11895477	SELEX	ENSDARG00000005315	celf1	CUGBP Elav-like family member 1 (CELF-1)(CUG-BP- and ETR-3-like factor 1)(Bruno-like protein 2)(RNA-binding protein BRUNOL-2)(CUG triplet repeat RNA-binding protein 1)(CUG-BP1)(EDEN-BP/Bruno-like protein)	Danio rerio	RRMx3	Q9IBD0
MSTRG.54788.1	61	67	CACAUCA	HMCAYCH	11564883	EMSA	ENSMUSG00000018554	Ybx2	Y box protein 2 Gene [Source:MGI Symbol;Acc:MGI:1096372]	Mus musculus	CSDx1	Q9Z2C8
MSTRG.54788.1	61	67	CACAUCA	HMCAYCH	11564883	EMSA	ENSMUSG00000030189	Csda	cold shock domain protein A Gene [Source:MGI Symbol;Acc:MGI:2137670]	Mus musculus	CSDx1	Q9JKB3
MSTRG.54788.1	257	263	CGGCCCA	CSSNSSR	16825284	SELEX	ENSG00000136450	SFRS1	splicing factor, arginine/serine-rich 1 [Source:HGNC Symbol;Acc:10780]	Homo sapiens	RRMx2	Q07955
MSTRG.54788.1	89	94	AAAAAG	AAAAAG	15703440	genome-wide in vivo immunoprecipitation	YGL122C	Nab2	Nuclear polyAdenylated RNA-Binding	Saccharomyces cerevisiae	Znf_CCCHx7	NA
MSTRG.54788.1	46	52	UCCCCAA	U(C)(3-4)WW	11278705	SELEX	ENSG00000165119	HNRNPK	microRNA 7-1 [Source:HGNC Symbol;Acc:31638]	Homo sapiens	KHx3	P61978
MSTRG.54788.1	46	51	UCCCCA	UCCCCA	15331611	NMR	ENSG00000197111	PCBP2	poly(rC) binding protein 2 [Source:HGNC Symbol;Acc:8648]	Homo sapiens	KHx3	Q15366
MSTRG.54788.1	160	165	UCCCCA	UCCCCA	15331611	NMR	ENSG00000197111	PCBP2	poly(rC) binding protein 2 [Source:HGNC Symbol;Acc:8648]	Homo sapiens	KHx3	Q15366
MSTRG.54788.1	46	52	UCCCCAA	UCCCCAA	16854432	NMR	ENSG00000165119	HNRNPK	microRNA 7-1 [Source:HGNC Symbol;Acc:31638]	Homo sapiens	KHx3	P61978
MSTRG.54788.1	86	91	AAAAAA	AAAAAA	18258190	single RNA affinity purification	ENSG00000084072	PPIE	peptidylprolyl isomerase E (cyclophilin E) [Source:HGNC Symbol;Acc:9258]	Homo sapiens	RRMx1	Q9UNP9
MSTRG.54788.1	87	92	AAAAAA	AAAAAA	18258190	single RNA affinity purification	ENSG00000084072	PPIE	peptidylprolyl isomerase E (cyclophilin E) [Source:HGNC Symbol;Acc:9258]	Homo sapiens	RRMx1	Q9UNP9
MSTRG.54788.1	88	93	AAAAAA	AAAAAA	18258190	single RNA affinity purification	ENSG00000084072	PPIE	peptidylprolyl isomerase E (cyclophilin E) [Source:HGNC Symbol;Acc:9258]	Homo sapiens	RRMx1	Q9UNP9
MSTRG.54788.1	86	91	AAAAAA	WWWWWW	18258190	single RNA affinity purification	ENSG00000084072	PPIE	peptidylprolyl isomerase E (cyclophilin E) [Source:HGNC Symbol;Acc:9258]	Homo sapiens	RRMx1	Q9UNP9
MSTRG.54788.1	87	92	AAAAAA	WWWWWW	18258190	single RNA affinity purification	ENSG00000084072	PPIE	peptidylprolyl isomerase E (cyclophilin E) [Source:HGNC Symbol;Acc:9258]	Homo sapiens	RRMx1	Q9UNP9
MSTRG.54788.1	88	93	AAAAAA	WWWWWW	18258190	single RNA affinity purification	ENSG00000084072	PPIE	peptidylprolyl isomerase E (cyclophilin E) [Source:HGNC Symbol;Acc:9258]	Homo sapiens	RRMx1	Q9UNP9
MSTRG.54788.1	153	158	AAUAAA	AAUAAA	20460131	NMR	ENSG00000084072	PPIE	peptidylprolyl isomerase E (cyclophilin E) [Source:HGNC Symbol;Acc:9258]	Homo sapiens	RRMx1	Q9UNP9
MSTRG.54788.1	193	198	AAUAAA	AAUAAA	20460131	NMR	ENSG00000084072	PPIE	peptidylprolyl isomerase E (cyclophilin E) [Source:HGNC Symbol;Acc:9258]	Homo sapiens	RRMx1	Q9UNP9
MSTRG.54788.1	276	281	UGGUAC	KVVURC	20167602	SELEX	ENSG00000083896	YTHDC1	YTH domain containing 1 [Source:HGNC Symbol;Acc:30626]	Homo sapiens	YTHx1	Q96MU7
MSTRG.54788.1	12	17	UGUGUG	(UR)(3-5)	11895477	SELEX	ENSDARG00000005315	celf1	CUGBP Elav-like family member 1 (CELF-1)(CUG-BP- and ETR-3-like factor 1)(Bruno-like protein 2)(RNA-binding protein BRUNOL-2)(CUG triplet repeat RNA-binding protein 1)(CUG-BP1)(EDEN-BP/Bruno-like protein)	Danio rerio	RRMx3	Q9IBD0
MSTRG.54891.1	74	79	GAAGAA	GAAGAA	19116412	genome-wide in vivo immunoprecipitation	ENSG00000136450	SFRS1	splicing factor, arginine/serine-rich 1 [Source:HGNC Symbol;Acc:10780]	Homo sapiens	RRMx2	Q07955
MSTRG.54891.1	176	182	CCACGCA	CSMMSSA	16825284	SELEX	ENSG00000136450	SFRS1	splicing factor, arginine/serine-rich 1 [Source:HGNC Symbol;Acc:10780]	Homo sapiens	RRMx2	Q07955
MSTRG.54891.1	440	445	ACUAAC	ACUAAC	20371350	genome-wide in vivo immunoprecipitation	ENSG00000112531	QKI	quaking homolog, KH domain RNA binding (mouse) [Source:HGNC Symbol;Acc:21100]	Homo sapiens	KHx1	Q96PU8
MSTRG.54891.1	3	27	AAAACCCAGUGACUCAAAUGGAUAA	AWAA(N)(2-24)AWAA	19457263	SELEX	ENSG00000131773	KHDRBS3	KH domain containing, RNA binding, signal transduction associated 3 [Source:HGNC Symbol;Acc:18117]	Homo sapiens	KHx1	O75525
MSTRG.54891.1	9	14	CAGUGA	CAGUGN	8021254	SELEX	ENSG00000122729	ACO1	aconitase 1, soluble [Source:HGNC Symbol;Acc:117]	Homo sapiens		P21399
MSTRG.54891.1	261	267	ACAAACA	ACDAAYM	7908267	SELEX	ENSG00000070756	PABPC1	poly(A) binding protein, cytoplasmic 1 [Source:HGNC Symbol;Acc:8554]	Homo sapiens	RRMx4	P11940
MSTRG.54891.1	401	416	GCUUCUGUCAGGUGUA	GNNNNNNNNNNNUGUA	15607425	yeast three-hybrid screen	ENSG00000055917	PUM2	pumilio homolog 2 (Drosophila) [Source:HGNC Symbol;Acc:14958]	Homo sapiens	PUMx1	Q8TB72
MSTRG.54891.1	137	142	AAAAAA	AAAAAA	18258190	single RNA affinity purification	ENSG00000084072	PPIE	peptidylprolyl isomerase E (cyclophilin E) [Source:HGNC Symbol;Acc:9258]	Homo sapiens	RRMx1	Q9UNP9
MSTRG.54891.1	138	143	AAAAAA	AAAAAA	18258190	single RNA affinity purification	ENSG00000084072	PPIE	peptidylprolyl isomerase E (cyclophilin E) [Source:HGNC Symbol;Acc:9258]	Homo sapiens	RRMx1	Q9UNP9
MSTRG.54891.1	139	144	AAAAAA	AAAAAA	18258190	single RNA affinity purification	ENSG00000084072	PPIE	peptidylprolyl isomerase E (cyclophilin E) [Source:HGNC Symbol;Acc:9258]	Homo sapiens	RRMx1	Q9UNP9
MSTRG.54891.1	140	145	AAAAAA	AAAAAA	18258190	single RNA affinity purification	ENSG00000084072	PPIE	peptidylprolyl isomerase E (cyclophilin E) [Source:HGNC Symbol;Acc:9258]	Homo sapiens	RRMx1	Q9UNP9
MSTRG.54891.1	141	146	AAAAAA	AAAAAA	18258190	single RNA affinity purification	ENSG00000084072	PPIE	peptidylprolyl isomerase E (cyclophilin E) [Source:HGNC Symbol;Acc:9258]	Homo sapiens	RRMx1	Q9UNP9
MSTRG.54891.1	24	29	AUAAAU	WWWWWW	18258190	single RNA affinity purification	ENSG00000084072	PPIE	peptidylprolyl isomerase E (cyclophilin E) [Source:HGNC Symbol;Acc:9258]	Homo sapiens	RRMx1	Q9UNP9
MSTRG.54891.1	33	38	AUAAAU	WWWWWW	18258190	single RNA affinity purification	ENSG00000084072	PPIE	peptidylprolyl isomerase E (cyclophilin E) [Source:HGNC Symbol;Acc:9258]	Homo sapiens	RRMx1	Q9UNP9
MSTRG.54891.1	82	87	UGAUAC	KVVURC	20167602	SELEX	ENSG00000083896	YTHDC1	YTH domain containing 1 [Source:HGNC Symbol;Acc:30626]	Homo sapiens	YTHx1	Q96MU7
MSTRG.54891.1	147	156	UAUUGAAACG	UA(U)(2-3)RD(N)(1-3)G	18952820	EMSA	WBGene00004078	pos-1	pos-1 encodes a CCCH-type zinc-finger protein; during embryogenesis, maternally provided POS-1 is essential for proper fate specification of germ cells, intestine, pharynx, and hypodermis; POS-1's role in cell fate specification is likely as a translational regulator, as POS-1 is required, in posterior blastomeres, for positive regulation of apx-1 mRNA translation and negative regulation of glp-1…	Caenorhabditis elegans	Znf_CCCHx2	Q20667
MSTRG.54891.1	238	243	UAUAUA	(UR)(3-5)	11895477	SELEX	ENSDARG00000005315	celf1	CUGBP Elav-like family member 1 (CELF-1)(CUG-BP- and ETR-3-like factor 1)(Bruno-like protein 2)(RNA-binding protein BRUNOL-2)(CUG triplet repeat RNA-binding protein 1)(CUG-BP1)(EDEN-BP/Bruno-like protein)	Danio rerio	RRMx3	Q9IBD0
MSTRG.55883.1	287	293	CACACCC	HMCAYCH	11564883	EMSA	ENSMUSG00000018554	Ybx2	Y box protein 2 Gene [Source:MGI Symbol;Acc:MGI:1096372]	Mus musculus	CSDx1	Q9Z2C8
MSTRG.55883.1	287	293	CACACCC	HMCAYCH	11564883	EMSA	ENSMUSG00000030189	Csda	cold shock domain protein A Gene [Source:MGI Symbol;Acc:MGI:2137670]	Mus musculus	CSDx1	Q9JKB3
MSTRG.55883.1	262	267	GAAGAA	GAAGAA	19116412	genome-wide in vivo immunoprecipitation	ENSG00000136450	SFRS1	splicing factor, arginine/serine-rich 1 [Source:HGNC Symbol;Acc:10780]	Homo sapiens	RRMx2	Q07955
MSTRG.55883.1	401	406	GAAGAA	GAAGAA	19116412	genome-wide in vivo immunoprecipitation	ENSG00000136450	SFRS1	splicing factor, arginine/serine-rich 1 [Source:HGNC Symbol;Acc:10780]	Homo sapiens	RRMx2	Q07955
MSTRG.55883.1	292	298	CCAAGGA	CSMMSSA	16825284	SELEX	ENSG00000136450	SFRS1	splicing factor, arginine/serine-rich 1 [Source:HGNC Symbol;Acc:10780]	Homo sapiens	RRMx2	Q07955
MSTRG.55883.1	8	13	AAAAAG	AAAAAG	15703440	genome-wide in vivo immunoprecipitation	YGL122C	Nab2	Nuclear polyAdenylated RNA-Binding	Saccharomyces cerevisiae	Znf_CCCHx7	NA
MSTRG.55883.1	253	258	AAAAAG	AAAAAG	15703440	genome-wide in vivo immunoprecipitation	YGL122C	Nab2	Nuclear polyAdenylated RNA-Binding	Saccharomyces cerevisiae	Znf_CCCHx7	NA
MSTRG.55883.1	1	32	AAAAAAUAAAAAGAAAAAUAAAGAAGAGAAAA	AWAA(N)(2-24)AWAA	19457263	SELEX	ENSG00000131773	KHDRBS3	KH domain containing, RNA binding, signal transduction associated 3 [Source:HGNC Symbol;Acc:18117]	Homo sapiens	KHx1	O75525
MSTRG.55883.1	271	277	ACAAACC	ACDAAYM	7908267	SELEX	ENSG00000070756	PABPC1	poly(A) binding protein, cytoplasmic 1 [Source:HGNC Symbol;Acc:8554]	Homo sapiens	RRMx4	P11940
MSTRG.55883.1	283	289	AUUGCAC	AUUGCAC	1717938	SELEX	ENSG00000077312	SNRPA	small nuclear ribonucleoprotein polypeptide A [Source:HGNC Symbol;Acc:11151]	Homo sapiens	RRMx2	P09012
MSTRG.55883.1	176	184	AUUUGUUUA	R(U)(2-5)(R)(1-2)(U)(2-5)R	9016658	SELEX	ENSMUSG00000003410	Elavl3	ELAV (embryonic lethal, abnormal vision, Drosophila)-like 3 (Hu antigen C) Gene [Source:MGI Symbol;Acc:MGI:109157]	Mus musculus	RRMx3	Q60900
MSTRG.55883.1	1	6	AAAAAA	AAAAAA	18258190	single RNA affinity purification	ENSG00000084072	PPIE	peptidylprolyl isomerase E (cyclophilin E) [Source:HGNC Symbol;Acc:9258]	Homo sapiens	RRMx1	Q9UNP9
MSTRG.55883.1	1	6	AAAAAA	WWWWWW	18258190	single RNA affinity purification	ENSG00000084072	PPIE	peptidylprolyl isomerase E (cyclophilin E) [Source:HGNC Symbol;Acc:9258]	Homo sapiens	RRMx1	Q9UNP9
MSTRG.55883.1	5	10	AAUAAA	AAUAAA	20460131	NMR	ENSG00000084072	PPIE	peptidylprolyl isomerase E (cyclophilin E) [Source:HGNC Symbol;Acc:9258]	Homo sapiens	RRMx1	Q9UNP9
MSTRG.55883.1	17	22	AAUAAA	AAUAAA	20460131	NMR	ENSG00000084072	PPIE	peptidylprolyl isomerase E (cyclophilin E) [Source:HGNC Symbol;Acc:9258]	Homo sapiens	RRMx1	Q9UNP9
MSTRG.55883.1	129	134	UAGUGC	KVVURC	20167602	SELEX	ENSG00000083896	YTHDC1	YTH domain containing 1 [Source:HGNC Symbol;Acc:30626]	Homo sapiens	YTHx1	Q96MU7
MSTRG.55883.1	422	427	UGUGUG	(UR)(3-5)	11895477	SELEX	ENSDARG00000005315	celf1	CUGBP Elav-like family member 1 (CELF-1)(CUG-BP- and ETR-3-like factor 1)(Bruno-like protein 2)(RNA-binding protein BRUNOL-2)(CUG triplet repeat RNA-binding protein 1)(CUG-BP1)(EDEN-BP/Bruno-like protein)	Danio rerio	RRMx3	Q9IBD0
MSTRG.56787.1	93	99	CCCCCGA	CSSNSSR	16825284	SELEX	ENSG00000136450	SFRS1	splicing factor, arginine/serine-rich 1 [Source:HGNC Symbol;Acc:10780]	Homo sapiens	RRMx2	Q07955
MSTRG.56787.1	93	99	CCCCCGA	CSMMSSA	16825284	SELEX	ENSG00000136450	SFRS1	splicing factor, arginine/serine-rich 1 [Source:HGNC Symbol;Acc:10780]	Homo sapiens	RRMx2	Q07955
MSTRG.56787.1	66	71	UCCCUU	U(C)(3-4)WW	11278705	SELEX	ENSG00000165119	HNRNPK	microRNA 7-1 [Source:HGNC Symbol;Acc:31638]	Homo sapiens	KHx3	P61978
MSTRG.56787.1	240	245	UAGGGU	UAGGGW	17925491	genome-wide in vivo immunoprecipitation	ENSG00000135486	HNRNPA1	heterogeneous nuclear ribonucleoprotein A1 [Source:HGNC Symbol;Acc:5031]	Homo sapiens	RRMx2	P0C7M2; P09651
MSTRG.56787.1	271	286	GGAUGGAGAGGAUGUA	GNNNNNNNNNNNUGUA	15607425	yeast three-hybrid screen	ENSG00000055917	PUM2	pumilio homolog 2 (Drosophila) [Source:HGNC Symbol;Acc:14958]	Homo sapiens	PUMx1	Q8TB72
MSTRG.56787.1	27	32	AAAUUA	WWWWWW	18258190	single RNA affinity purification	ENSG00000084072	PPIE	peptidylprolyl isomerase E (cyclophilin E) [Source:HGNC Symbol;Acc:9258]	Homo sapiens	RRMx1	Q9UNP9
MSTRG.56787.1	49	54	GGCUGC	KVVURC	20167602	SELEX	ENSG00000083896	YTHDC1	YTH domain containing 1 [Source:HGNC Symbol;Acc:30626]	Homo sapiens	YTHx1	Q96MU7
MSTRG.57001.1	139	145	UCCAUCC	HMCAYCH	11564883	EMSA	ENSMUSG00000018554	Ybx2	Y box protein 2 Gene [Source:MGI Symbol;Acc:MGI:1096372]	Mus musculus	CSDx1	Q9Z2C8
MSTRG.57001.1	139	145	UCCAUCC	HMCAYCH	11564883	EMSA	ENSMUSG00000030189	Csda	cold shock domain protein A Gene [Source:MGI Symbol;Acc:MGI:2137670]	Mus musculus	CSDx1	Q9JKB3
MSTRG.57001.1	131	137	CCACGGA	CSMMSSA	16825284	SELEX	ENSG00000136450	SFRS1	splicing factor, arginine/serine-rich 1 [Source:HGNC Symbol;Acc:10780]	Homo sapiens	RRMx2	Q07955
MSTRG.57001.1	185	191	CCACGGA	CSMMSSA	16825284	SELEX	ENSG00000136450	SFRS1	splicing factor, arginine/serine-rich 1 [Source:HGNC Symbol;Acc:10780]	Homo sapiens	RRMx2	Q07955
MSTRG.57001.1	32	37	CAGUGG	CAGUGN	8021254	SELEX	ENSG00000122729	ACO1	aconitase 1, soluble [Source:HGNC Symbol;Acc:117]	Homo sapiens		P21399
MSTRG.57001.1	166	171	UAGGGA	UAGGGW	17925491	genome-wide in vivo immunoprecipitation	ENSG00000135486	HNRNPA1	heterogeneous nuclear ribonucleoprotein A1 [Source:HGNC Symbol;Acc:5031]	Homo sapiens	RRMx2	P0C7M2; P09651
MSTRG.57001.1	81	86	UGGUGC	KVVURC	20167602	SELEX	ENSG00000083896	YTHDC1	YTH domain containing 1 [Source:HGNC Symbol;Acc:30626]	Homo sapiens	YTHx1	Q96MU7
MSTRG.57001.1	69	78	UGUGUAUAUG	(UR)(3-5)	11895477	SELEX	ENSDARG00000005315	celf1	CUGBP Elav-like family member 1 (CELF-1)(CUG-BP- and ETR-3-like factor 1)(Bruno-like protein 2)(RNA-binding protein BRUNOL-2)(CUG triplet repeat RNA-binding protein 1)(CUG-BP1)(EDEN-BP/Bruno-like protein)	Danio rerio	RRMx3	Q9IBD0
MSTRG.57004.1	105	113	UUGUGUGUU	UURURURUU	7736592	EMSA	FBgn0000114	aret	arrest	Drosophila melanogaster	RRMx3	NA
MSTRG.57004.1	854	861	UGUGUGUG	(UG)(n)	18039683	biosensor analysis	ENSG00000149187	CUGBP1	CUG triplet repeat, RNA binding protein 1 [Source:HGNC Symbol;Acc:2549]	Homo sapiens	RRMx3	Q92879
MSTRG.57004.1	856	863	UGUGUGUG	(UG)(n)	18039683	biosensor analysis	ENSG00000149187	CUGBP1	CUG triplet repeat, RNA binding protein 1 [Source:HGNC Symbol;Acc:2549]	Homo sapiens	RRMx3	Q92879
MSTRG.57004.1	858	865	UGUGUGUG	(UG)(n)	18039683	biosensor analysis	ENSG00000149187	CUGBP1	CUG triplet repeat, RNA binding protein 1 [Source:HGNC Symbol;Acc:2549]	Homo sapiens	RRMx3	Q92879
MSTRG.57004.1	868	875	UGUGUGUG	(UG)(n)	18039683	biosensor analysis	ENSG00000149187	CUGBP1	CUG triplet repeat, RNA binding protein 1 [Source:HGNC Symbol;Acc:2549]	Homo sapiens	RRMx3	Q92879
MSTRG.57004.1	870	877	UGUGUGUG	(UG)(n)	18039683	biosensor analysis	ENSG00000149187	CUGBP1	CUG triplet repeat, RNA binding protein 1 [Source:HGNC Symbol;Acc:2549]	Homo sapiens	RRMx3	Q92879
MSTRG.57004.1	872	879	UGUGUGUG	(UG)(n)	18039683	biosensor analysis	ENSG00000149187	CUGBP1	CUG triplet repeat, RNA binding protein 1 [Source:HGNC Symbol;Acc:2549]	Homo sapiens	RRMx3	Q92879
MSTRG.57004.1	892	899	UGUGUGUG	(UG)(n)	18039683	biosensor analysis	ENSG00000149187	CUGBP1	CUG triplet repeat, RNA binding protein 1 [Source:HGNC Symbol;Acc:2549]	Homo sapiens	RRMx3	Q92879
MSTRG.57004.1	894	901	UGUGUGUG	(UG)(n)	18039683	biosensor analysis	ENSG00000149187	CUGBP1	CUG triplet repeat, RNA binding protein 1 [Source:HGNC Symbol;Acc:2549]	Homo sapiens	RRMx3	Q92879
MSTRG.57004.1	896	903	UGUGUGUG	(UG)(n)	18039683	biosensor analysis	ENSG00000149187	CUGBP1	CUG triplet repeat, RNA binding protein 1 [Source:HGNC Symbol;Acc:2549]	Homo sapiens	RRMx3	Q92879
MSTRG.57004.1	898	905	UGUGUGUG	(UG)(n)	18039683	biosensor analysis	ENSG00000149187	CUGBP1	CUG triplet repeat, RNA binding protein 1 [Source:HGNC Symbol;Acc:2549]	Homo sapiens	RRMx3	Q92879
MSTRG.57004.1	900	907	UGUGUGUG	(UG)(n)	18039683	biosensor analysis	ENSG00000149187	CUGBP1	CUG triplet repeat, RNA binding protein 1 [Source:HGNC Symbol;Acc:2549]	Homo sapiens	RRMx3	Q92879
MSTRG.57004.1	916	923	UGUGUGUG	(UG)(n)	18039683	biosensor analysis	ENSG00000149187	CUGBP1	CUG triplet repeat, RNA binding protein 1 [Source:HGNC Symbol;Acc:2549]	Homo sapiens	RRMx3	Q92879
MSTRG.57004.1	487	494	CACACACA	(CA)(n)	12447348	UV cross-linking	ENSG00000104824	HNRNPL	heterogeneous nuclear ribonucleoprotein L [Source:HGNC Symbol;Acc:5045]	Homo sapiens	RRMx2	P14866
MSTRG.57004.1	501	508	CACACACA	(CA)(n)	12447348	UV cross-linking	ENSG00000104824	HNRNPL	heterogeneous nuclear ribonucleoprotein L [Source:HGNC Symbol;Acc:5045]	Homo sapiens	RRMx2	P14866
MSTRG.57004.1	149	154	UUUUAU	UUUUAU	8665866	EMSA	XB-GENE-946172	cpeb1-a	cytoplasmic polyadenylation element binding protein 1	Xenopus laevis	RRMx2	NA
MSTRG.57004.1	560	566	UAACAUC	UAACAUC	7499328	SELEX	XB-GENE-6252609	ybx2-a	Y box binding protein 2	Xenopus laevis	CSDx1	NA
MSTRG.57004.1	282	287	UGCAUG	UGCAUG	16537540	protein affinity purification	ENSG00000100320	RBM9	RNA binding motif protein 9 [Source:HGNC Symbol;Acc:9906]	Homo sapiens	RRMx1	O43251
MSTRG.57004.1	835	842	UCCAGCAA	UCCAGCAA	15798215	RNA footprinting	ENSG00000065978	YBX1	Y box binding protein 1 [Source:HGNC Symbol;Acc:8014]	Homo sapiens	CSDx1	P67809
MSTRG.57004.1	561	567	AACAUCA	HMCAYCH	11564883	EMSA	ENSMUSG00000018554	Ybx2	Y box protein 2 Gene [Source:MGI Symbol;Acc:MGI:1096372]	Mus musculus	CSDx1	Q9Z2C8
MSTRG.57004.1	730	736	AACAUCA	HMCAYCH	11564883	EMSA	ENSMUSG00000018554	Ybx2	Y box protein 2 Gene [Source:MGI Symbol;Acc:MGI:1096372]	Mus musculus	CSDx1	Q9Z2C8
MSTRG.57004.1	561	567	AACAUCA	HMCAYCH	11564883	EMSA	ENSMUSG00000030189	Csda	cold shock domain protein A Gene [Source:MGI Symbol;Acc:MGI:2137670]	Mus musculus	CSDx1	Q9JKB3
MSTRG.57004.1	730	736	AACAUCA	HMCAYCH	11564883	EMSA	ENSMUSG00000030189	Csda	cold shock domain protein A Gene [Source:MGI Symbol;Acc:MGI:2137670]	Mus musculus	CSDx1	Q9JKB3
MSTRG.57004.1	461	467	CCCCCCG	CSSNSSR	16825284	SELEX	ENSG00000136450	SFRS1	splicing factor, arginine/serine-rich 1 [Source:HGNC Symbol;Acc:10780]	Homo sapiens	RRMx2	Q07955
MSTRG.57004.1	275	280	AAAAAG	AAAAAG	15703440	genome-wide in vivo immunoprecipitation	YGL122C	Nab2	Nuclear polyAdenylated RNA-Binding	Saccharomyces cerevisiae	Znf_CCCHx7	NA
MSTRG.57004.1	878	885	UGUAUAUA	UGUAUAUA	18327269	EMSA	YGL014W	Puf4	PUmilio-homology domain Family	Saccharomyces cerevisiae	Pumx1	NA
MSTRG.57004.1	878	885	UGUAUAUA	UGUANAUA	20371350	genome-wide in vivo immunoprecipitation	ENSG00000055917	PUM2	pumilio homolog 2 (Drosophila) [Source:HGNC Symbol;Acc:14958]	Homo sapiens	PUMx1	Q8TB72
MSTRG.57004.1	876	885	UGUGUAUAUA	UGUGUAUAUA	19146813	EMSA	WBGene00001401	fbf-1	fbf-1 encodes an RNA-binding protein that is one of 12 C. elegans members of the PUF family (Pumilio and FBF) of translational regulators	Caenorhabditis elegans	PUMx1	Q9N5M6
MSTRG.57004.1	864	869	UGUUUG	UGUUUG	20097654	NMR	YGL044C	Rna15	RNA synthesis	Saccharomyces cerevisiae	RRMx1	NA
MSTRG.57004.1	876	885	UGUGUAUAUA	UGUGUAUAUA	19146813	EMSA	FBgn0003165	pum	pumilio	Drosophila melanogaster	PUMx1	P25822
MSTRG.57004.1	766	772	GUUGGAC	SUYGGAM	8846295	SELEX	ENSG00000063046	EIF4B	eukaryotic translation initiation factor 4B [Source:HGNC Symbol;Acc:3285]	Homo sapiens	RRMx1	P23588
MSTRG.57004.1	855	862	GUGUGUGU	(GU)(n)	9199325	SELEX	ENSG00000101811	CSTF2	cleavage stimulation factor, 3' pre-RNA, subunit 2, 64kDa [Source:HGNC Symbol;Acc:2484]	Homo sapiens	RRMx1	P33240
MSTRG.57004.1	857	864	GUGUGUGU	(GU)(n)	9199325	SELEX	ENSG00000101811	CSTF2	cleavage stimulation factor, 3' pre-RNA, subunit 2, 64kDa [Source:HGNC Symbol;Acc:2484]	Homo sapiens	RRMx1	P33240
MSTRG.57004.1	859	866	GUGUGUGU	(GU)(n)	9199325	SELEX	ENSG00000101811	CSTF2	cleavage stimulation factor, 3' pre-RNA, subunit 2, 64kDa [Source:HGNC Symbol;Acc:2484]	Homo sapiens	RRMx1	P33240
MSTRG.57004.1	869	876	GUGUGUGU	(GU)(n)	9199325	SELEX	ENSG00000101811	CSTF2	cleavage stimulation factor, 3' pre-RNA, subunit 2, 64kDa [Source:HGNC Symbol;Acc:2484]	Homo sapiens	RRMx1	P33240
MSTRG.57004.1	871	878	GUGUGUGU	(GU)(n)	9199325	SELEX	ENSG00000101811	CSTF2	cleavage stimulation factor, 3' pre-RNA, subunit 2, 64kDa [Source:HGNC Symbol;Acc:2484]	Homo sapiens	RRMx1	P33240
MSTRG.57004.1	873	880	GUGUGUGU	(GU)(n)	9199325	SELEX	ENSG00000101811	CSTF2	cleavage stimulation factor, 3' pre-RNA, subunit 2, 64kDa [Source:HGNC Symbol;Acc:2484]	Homo sapiens	RRMx1	P33240
MSTRG.57004.1	893	900	GUGUGUGU	(GU)(n)	9199325	SELEX	ENSG00000101811	CSTF2	cleavage stimulation factor, 3' pre-RNA, subunit 2, 64kDa [Source:HGNC Symbol;Acc:2484]	Homo sapiens	RRMx1	P33240
MSTRG.57004.1	895	902	GUGUGUGU	(GU)(n)	9199325	SELEX	ENSG00000101811	CSTF2	cleavage stimulation factor, 3' pre-RNA, subunit 2, 64kDa [Source:HGNC Symbol;Acc:2484]	Homo sapiens	RRMx1	P33240
MSTRG.57004.1	897	904	GUGUGUGU	(GU)(n)	9199325	SELEX	ENSG00000101811	CSTF2	cleavage stimulation factor, 3' pre-RNA, subunit 2, 64kDa [Source:HGNC Symbol;Acc:2484]	Homo sapiens	RRMx1	P33240
MSTRG.57004.1	899	906	GUGUGUGU	(GU)(n)	9199325	SELEX	ENSG00000101811	CSTF2	cleavage stimulation factor, 3' pre-RNA, subunit 2, 64kDa [Source:HGNC Symbol;Acc:2484]	Homo sapiens	RRMx1	P33240
MSTRG.57004.1	901	908	GUGUGUGU	(GU)(n)	9199325	SELEX	ENSG00000101811	CSTF2	cleavage stimulation factor, 3' pre-RNA, subunit 2, 64kDa [Source:HGNC Symbol;Acc:2484]	Homo sapiens	RRMx1	P33240
MSTRG.57004.1	134	151	UUUUUUUUUUUUUUUUUU	UUUUUUUUUUUUUUUUUU	17029590	UV cross-linking	ENSG00000101811	CSTF2	cleavage stimulation factor, 3' pre-RNA, subunit 2, 64kDa [Source:HGNC Symbol;Acc:2484]	Homo sapiens	RRMx1	P33240
MSTRG.57004.1	135	152	UUUUUUUUUUUUUUUUUU	UUUUUUUUUUUUUUUUUU	17029590	UV cross-linking	ENSG00000101811	CSTF2	cleavage stimulation factor, 3' pre-RNA, subunit 2, 64kDa [Source:HGNC Symbol;Acc:2484]	Homo sapiens	RRMx1	P33240
MSTRG.57004.1	134	151	UUUUUUUUUUUUUUUUUU	UUUUUUUUUUUUUUUUUU	17029590	UV cross-linking	ENSG00000177613	CSTF2T	cleavage stimulation factor, 3' pre-RNA, subunit 2, 64kDa, tau variant [Source:HGNC Symbol;Acc:17086]	Homo sapiens	RRMx1	Q9H0L4
MSTRG.57004.1	135	152	UUUUUUUUUUUUUUUUUU	UUUUUUUUUUUUUUUUUU	17029590	UV cross-linking	ENSG00000177613	CSTF2T	cleavage stimulation factor, 3' pre-RNA, subunit 2, 64kDa, tau variant [Source:HGNC Symbol;Acc:17086]	Homo sapiens	RRMx1	Q9H0L4
MSTRG.57004.1	106	113	UGUGUGUU	UGUGUGUU	12773396	NMR	ENSG00000101811	CSTF2	cleavage stimulation factor, 3' pre-RNA, subunit 2, 64kDa [Source:HGNC Symbol;Acc:2484]	Homo sapiens	RRMx1	P33240
MSTRG.57004.1	860	867	UGUGUGUU	UGUGUGUU	12773396	NMR	ENSG00000101811	CSTF2	cleavage stimulation factor, 3' pre-RNA, subunit 2, 64kDa [Source:HGNC Symbol;Acc:2484]	Homo sapiens	RRMx1	P33240
MSTRG.57004.1	859	869	GUGUGUGUUUG	GUGUGUGUUUG	12773396	NMR	ENSG00000101811	CSTF2	cleavage stimulation factor, 3' pre-RNA, subunit 2, 64kDa [Source:HGNC Symbol;Acc:2484]	Homo sapiens	RRMx1	P33240
MSTRG.57004.1	83	88	UCCCUU	U(C)(3-4)WW	11278705	SELEX	ENSG00000165119	HNRNPK	microRNA 7-1 [Source:HGNC Symbol;Acc:31638]	Homo sapiens	KHx3	P61978
MSTRG.57004.1	53	58	CAGUGA	CAGUGN	8021254	SELEX	ENSG00000122729	ACO1	aconitase 1, soluble [Source:HGNC Symbol;Acc:117]	Homo sapiens		P21399
MSTRG.57004.1	315	320	CAGUGA	CAGUGN	8021254	SELEX	ENSG00000122729	ACO1	aconitase 1, soluble [Source:HGNC Symbol;Acc:117]	Homo sapiens		P21399
MSTRG.57004.1	878	885	UGUAUAUA	UGUAHAUA	18411299	genome-wide in vivo immunoprecipitation	ENSG00000134644	PUM1	pumilio homolog 1 (Drosophila) [Source:HGNC Symbol;Acc:14957]	Homo sapiens	PUMx1	Q14671
MSTRG.57004.1	414	420	ACAAACC	ACDAAYM	7908267	SELEX	ENSG00000070756	PABPC1	poly(A) binding protein, cytoplasmic 1 [Source:HGNC Symbol;Acc:8554]	Homo sapiens	RRMx4	P11940
MSTRG.57004.1	686	701	GUGGGAGGAGCCUGUA	GNNNNNNNNNNNUGUA	15607425	yeast three-hybrid screen	ENSG00000055917	PUM2	pumilio homolog 2 (Drosophila) [Source:HGNC Symbol;Acc:14958]	Homo sapiens	PUMx1	Q8TB72
MSTRG.57004.1	134	153	UUUUUUUUUUUUUUUUUUUA	KKNWWDNNNUKNNUUNUNNH	14981256	genome-wide in vivo immunoprecipitation	ENSG00000066044	ELAVL1	ELAV (embryonic lethal, abnormal vision, Drosophila)-like 1 (Hu antigen R) [Source:HGNC Symbol;Acc:3312]	Homo sapiens	RRMx3	Q15717
MSTRG.57004.1	847	852	UAGUAU	UAGUAU	18684992	NMR	ENSG00000088247	KHSRP	KH-type splicing regulatory protein [Source:HGNC Symbol;Acc:6316]	Homo sapiens	KHx4	Q92945
MSTRG.57004.1	854	865	UGUGUGUGUGUG	UGUGUGUGUGUG	19174564	filter binding assay	ENSG00000120948	TARDBP	TAR DNA binding protein [Source:HGNC Symbol;Acc:11571]	Homo sapiens	RRMx2	Q13148
MSTRG.57004.1	868	879	UGUGUGUGUGUG	UGUGUGUGUGUG	19174564	filter binding assay	ENSG00000120948	TARDBP	TAR DNA binding protein [Source:HGNC Symbol;Acc:11571]	Homo sapiens	RRMx2	Q13148
MSTRG.57004.1	892	903	UGUGUGUGUGUG	UGUGUGUGUGUG	19174564	filter binding assay	ENSG00000120948	TARDBP	TAR DNA binding protein [Source:HGNC Symbol;Acc:11571]	Homo sapiens	RRMx2	Q13148
MSTRG.57004.1	894	905	UGUGUGUGUGUG	UGUGUGUGUGUG	19174564	filter binding assay	ENSG00000120948	TARDBP	TAR DNA binding protein [Source:HGNC Symbol;Acc:11571]	Homo sapiens	RRMx2	Q13148
MSTRG.57004.1	896	907	UGUGUGUGUGUG	UGUGUGUGUGUG	19174564	filter binding assay	ENSG00000120948	TARDBP	TAR DNA binding protein [Source:HGNC Symbol;Acc:11571]	Homo sapiens	RRMx2	Q13148
MSTRG.57004.1	892	907	UGUGUGUGUGUGUGUG	UGUGUGUGUGUGUGUG	19174564	filter binding assay	ENSG00000120948	TARDBP	TAR DNA binding protein [Source:HGNC Symbol;Acc:11571]	Homo sapiens	RRMx2	Q13148
MSTRG.57004.1	134	139	UUUUUU	UUUUUU	18258190	single RNA affinity purification	ENSG00000084072	PPIE	peptidylprolyl isomerase E (cyclophilin E) [Source:HGNC Symbol;Acc:9258]	Homo sapiens	RRMx1	Q9UNP9
MSTRG.57004.1	135	140	UUUUUU	UUUUUU	18258190	single RNA affinity purification	ENSG00000084072	PPIE	peptidylprolyl isomerase E (cyclophilin E) [Source:HGNC Symbol;Acc:9258]	Homo sapiens	RRMx1	Q9UNP9
MSTRG.57004.1	136	141	UUUUUU	UUUUUU	18258190	single RNA affinity purification	ENSG00000084072	PPIE	peptidylprolyl isomerase E (cyclophilin E) [Source:HGNC Symbol;Acc:9258]	Homo sapiens	RRMx1	Q9UNP9
MSTRG.57004.1	137	142	UUUUUU	UUUUUU	18258190	single RNA affinity purification	ENSG00000084072	PPIE	peptidylprolyl isomerase E (cyclophilin E) [Source:HGNC Symbol;Acc:9258]	Homo sapiens	RRMx1	Q9UNP9
MSTRG.57004.1	138	143	UUUUUU	UUUUUU	18258190	single RNA affinity purification	ENSG00000084072	PPIE	peptidylprolyl isomerase E (cyclophilin E) [Source:HGNC Symbol;Acc:9258]	Homo sapiens	RRMx1	Q9UNP9
MSTRG.57004.1	139	144	UUUUUU	UUUUUU	18258190	single RNA affinity purification	ENSG00000084072	PPIE	peptidylprolyl isomerase E (cyclophilin E) [Source:HGNC Symbol;Acc:9258]	Homo sapiens	RRMx1	Q9UNP9
MSTRG.57004.1	140	145	UUUUUU	UUUUUU	18258190	single RNA affinity purification	ENSG00000084072	PPIE	peptidylprolyl isomerase E (cyclophilin E) [Source:HGNC Symbol;Acc:9258]	Homo sapiens	RRMx1	Q9UNP9
MSTRG.57004.1	141	146	UUUUUU	UUUUUU	18258190	single RNA affinity purification	ENSG00000084072	PPIE	peptidylprolyl isomerase E (cyclophilin E) [Source:HGNC Symbol;Acc:9258]	Homo sapiens	RRMx1	Q9UNP9
MSTRG.57004.1	142	147	UUUUUU	UUUUUU	18258190	single RNA affinity purification	ENSG00000084072	PPIE	peptidylprolyl isomerase E (cyclophilin E) [Source:HGNC Symbol;Acc:9258]	Homo sapiens	RRMx1	Q9UNP9
MSTRG.57004.1	143	148	UUUUUU	UUUUUU	18258190	single RNA affinity purification	ENSG00000084072	PPIE	peptidylprolyl isomerase E (cyclophilin E) [Source:HGNC Symbol;Acc:9258]	Homo sapiens	RRMx1	Q9UNP9
MSTRG.57004.1	144	149	UUUUUU	UUUUUU	18258190	single RNA affinity purification	ENSG00000084072	PPIE	peptidylprolyl isomerase E (cyclophilin E) [Source:HGNC Symbol;Acc:9258]	Homo sapiens	RRMx1	Q9UNP9
MSTRG.57004.1	145	150	UUUUUU	UUUUUU	18258190	single RNA affinity purification	ENSG00000084072	PPIE	peptidylprolyl isomerase E (cyclophilin E) [Source:HGNC Symbol;Acc:9258]	Homo sapiens	RRMx1	Q9UNP9
MSTRG.57004.1	146	151	UUUUUU	UUUUUU	18258190	single RNA affinity purification	ENSG00000084072	PPIE	peptidylprolyl isomerase E (cyclophilin E) [Source:HGNC Symbol;Acc:9258]	Homo sapiens	RRMx1	Q9UNP9
MSTRG.57004.1	147	152	UUUUUU	UUUUUU	18258190	single RNA affinity purification	ENSG00000084072	PPIE	peptidylprolyl isomerase E (cyclophilin E) [Source:HGNC Symbol;Acc:9258]	Homo sapiens	RRMx1	Q9UNP9
MSTRG.57004.1	545	550	UUUUUU	UUUUUU	18258190	single RNA affinity purification	ENSG00000084072	PPIE	peptidylprolyl isomerase E (cyclophilin E) [Source:HGNC Symbol;Acc:9258]	Homo sapiens	RRMx1	Q9UNP9
MSTRG.57004.1	134	139	UUUUUU	WWWWWW	18258190	single RNA affinity purification	ENSG00000084072	PPIE	peptidylprolyl isomerase E (cyclophilin E) [Source:HGNC Symbol;Acc:9258]	Homo sapiens	RRMx1	Q9UNP9
MSTRG.57004.1	135	140	UUUUUU	WWWWWW	18258190	single RNA affinity purification	ENSG00000084072	PPIE	peptidylprolyl isomerase E (cyclophilin E) [Source:HGNC Symbol;Acc:9258]	Homo sapiens	RRMx1	Q9UNP9
MSTRG.57004.1	136	141	UUUUUU	WWWWWW	18258190	single RNA affinity purification	ENSG00000084072	PPIE	peptidylprolyl isomerase E (cyclophilin E) [Source:HGNC Symbol;Acc:9258]	Homo sapiens	RRMx1	Q9UNP9
MSTRG.57004.1	137	142	UUUUUU	WWWWWW	18258190	single RNA affinity purification	ENSG00000084072	PPIE	peptidylprolyl isomerase E (cyclophilin E) [Source:HGNC Symbol;Acc:9258]	Homo sapiens	RRMx1	Q9UNP9
MSTRG.57004.1	138	143	UUUUUU	WWWWWW	18258190	single RNA affinity purification	ENSG00000084072	PPIE	peptidylprolyl isomerase E (cyclophilin E) [Source:HGNC Symbol;Acc:9258]	Homo sapiens	RRMx1	Q9UNP9
MSTRG.57004.1	139	144	UUUUUU	WWWWWW	18258190	single RNA affinity purification	ENSG00000084072	PPIE	peptidylprolyl isomerase E (cyclophilin E) [Source:HGNC Symbol;Acc:9258]	Homo sapiens	RRMx1	Q9UNP9
MSTRG.57004.1	140	145	UUUUUU	WWWWWW	18258190	single RNA affinity purification	ENSG00000084072	PPIE	peptidylprolyl isomerase E (cyclophilin E) [Source:HGNC Symbol;Acc:9258]	Homo sapiens	RRMx1	Q9UNP9
MSTRG.57004.1	141	146	UUUUUU	WWWWWW	18258190	single RNA affinity purification	ENSG00000084072	PPIE	peptidylprolyl isomerase E (cyclophilin E) [Source:HGNC Symbol;Acc:9258]	Homo sapiens	RRMx1	Q9UNP9
MSTRG.57004.1	142	147	UUUUUU	WWWWWW	18258190	single RNA affinity purification	ENSG00000084072	PPIE	peptidylprolyl isomerase E (cyclophilin E) [Source:HGNC Symbol;Acc:9258]	Homo sapiens	RRMx1	Q9UNP9
MSTRG.57004.1	143	148	UUUUUU	WWWWWW	18258190	single RNA affinity purification	ENSG00000084072	PPIE	peptidylprolyl isomerase E (cyclophilin E) [Source:HGNC Symbol;Acc:9258]	Homo sapiens	RRMx1	Q9UNP9
MSTRG.57004.1	144	149	UUUUUU	WWWWWW	18258190	single RNA affinity purification	ENSG00000084072	PPIE	peptidylprolyl isomerase E (cyclophilin E) [Source:HGNC Symbol;Acc:9258]	Homo sapiens	RRMx1	Q9UNP9
MSTRG.57004.1	145	150	UUUUUU	WWWWWW	18258190	single RNA affinity purification	ENSG00000084072	PPIE	peptidylprolyl isomerase E (cyclophilin E) [Source:HGNC Symbol;Acc:9258]	Homo sapiens	RRMx1	Q9UNP9
MSTRG.57004.1	146	151	UUUUUU	WWWWWW	18258190	single RNA affinity purification	ENSG00000084072	PPIE	peptidylprolyl isomerase E (cyclophilin E) [Source:HGNC Symbol;Acc:9258]	Homo sapiens	RRMx1	Q9UNP9
MSTRG.57004.1	147	152	UUUUUU	WWWWWW	18258190	single RNA affinity purification	ENSG00000084072	PPIE	peptidylprolyl isomerase E (cyclophilin E) [Source:HGNC Symbol;Acc:9258]	Homo sapiens	RRMx1	Q9UNP9
MSTRG.57004.1	545	550	UUUUUU	WWWWWW	18258190	single RNA affinity purification	ENSG00000084072	PPIE	peptidylprolyl isomerase E (cyclophilin E) [Source:HGNC Symbol;Acc:9258]	Homo sapiens	RRMx1	Q9UNP9
MSTRG.57004.1	73	78	UCCUGC	KVVURC	20167602	SELEX	ENSG00000083896	YTHDC1	YTH domain containing 1 [Source:HGNC Symbol;Acc:30626]	Homo sapiens	YTHx1	Q96MU7
MSTRG.57004.1	163	168	UCCUGC	KVVURC	20167602	SELEX	ENSG00000083896	YTHDC1	YTH domain containing 1 [Source:HGNC Symbol;Acc:30626]	Homo sapiens	YTHx1	Q96MU7
MSTRG.57004.1	881	888	AUAUAUAU	AUAUAUAU	17154535	single RNA affinity purification	ENSG00000121057	AKAP1	A kinase (PRKA) anchor protein 1 [Source:HGNC Symbol;Acc:367]	Homo sapiens	KHx1	Q92667
MSTRG.57004.1	883	890	AUAUAUAU	AUAUAUAU	17154535	single RNA affinity purification	ENSG00000121057	AKAP1	A kinase (PRKA) anchor protein 1 [Source:HGNC Symbol;Acc:367]	Homo sapiens	KHx1	Q92667
MSTRG.57004.1	885	892	AUAUAUAU	AUAUAUAU	17154535	single RNA affinity purification	ENSG00000121057	AKAP1	A kinase (PRKA) anchor protein 1 [Source:HGNC Symbol;Acc:367]	Homo sapiens	KHx1	Q92667
MSTRG.57004.1	134	146	UUUUUUUUUUUUU	UUUUUUUUUUUUU	18952820	EMSA	WBGene00004078	pos-1	pos-1 encodes a CCCH-type zinc-finger protein; during embryogenesis, maternally provided POS-1 is essential for proper fate specification of germ cells, intestine, pharynx, and hypodermis; POS-1's role in cell fate specification is likely as a translational regulator, as POS-1 is required, in posterior blastomeres, for positive regulation of apx-1 mRNA translation and negative regulation of glp-1…	Caenorhabditis elegans	Znf_CCCHx2	Q20667
MSTRG.57004.1	135	147	UUUUUUUUUUUUU	UUUUUUUUUUUUU	18952820	EMSA	WBGene00004078	pos-1	pos-1 encodes a CCCH-type zinc-finger protein; during embryogenesis, maternally provided POS-1 is essential for proper fate specification of germ cells, intestine, pharynx, and hypodermis; POS-1's role in cell fate specification is likely as a translational regulator, as POS-1 is required, in posterior blastomeres, for positive regulation of apx-1 mRNA translation and negative regulation of glp-1…	Caenorhabditis elegans	Znf_CCCHx2	Q20667
MSTRG.57004.1	136	148	UUUUUUUUUUUUU	UUUUUUUUUUUUU	18952820	EMSA	WBGene00004078	pos-1	pos-1 encodes a CCCH-type zinc-finger protein; during embryogenesis, maternally provided POS-1 is essential for proper fate specification of germ cells, intestine, pharynx, and hypodermis; POS-1's role in cell fate specification is likely as a translational regulator, as POS-1 is required, in posterior blastomeres, for positive regulation of apx-1 mRNA translation and negative regulation of glp-1…	Caenorhabditis elegans	Znf_CCCHx2	Q20667
MSTRG.57004.1	137	149	UUUUUUUUUUUUU	UUUUUUUUUUUUU	18952820	EMSA	WBGene00004078	pos-1	pos-1 encodes a CCCH-type zinc-finger protein; during embryogenesis, maternally provided POS-1 is essential for proper fate specification of germ cells, intestine, pharynx, and hypodermis; POS-1's role in cell fate specification is likely as a translational regulator, as POS-1 is required, in posterior blastomeres, for positive regulation of apx-1 mRNA translation and negative regulation of glp-1…	Caenorhabditis elegans	Znf_CCCHx2	Q20667
MSTRG.57004.1	138	150	UUUUUUUUUUUUU	UUUUUUUUUUUUU	18952820	EMSA	WBGene00004078	pos-1	pos-1 encodes a CCCH-type zinc-finger protein; during embryogenesis, maternally provided POS-1 is essential for proper fate specification of germ cells, intestine, pharynx, and hypodermis; POS-1's role in cell fate specification is likely as a translational regulator, as POS-1 is required, in posterior blastomeres, for positive regulation of apx-1 mRNA translation and negative regulation of glp-1…	Caenorhabditis elegans	Znf_CCCHx2	Q20667
MSTRG.57004.1	139	151	UUUUUUUUUUUUU	UUUUUUUUUUUUU	18952820	EMSA	WBGene00004078	pos-1	pos-1 encodes a CCCH-type zinc-finger protein; during embryogenesis, maternally provided POS-1 is essential for proper fate specification of germ cells, intestine, pharynx, and hypodermis; POS-1's role in cell fate specification is likely as a translational regulator, as POS-1 is required, in posterior blastomeres, for positive regulation of apx-1 mRNA translation and negative regulation of glp-1…	Caenorhabditis elegans	Znf_CCCHx2	Q20667
MSTRG.57004.1	140	152	UUUUUUUUUUUUU	UUUUUUUUUUUUU	18952820	EMSA	WBGene00004078	pos-1	pos-1 encodes a CCCH-type zinc-finger protein; during embryogenesis, maternally provided POS-1 is essential for proper fate specification of germ cells, intestine, pharynx, and hypodermis; POS-1's role in cell fate specification is likely as a translational regulator, as POS-1 is required, in posterior blastomeres, for positive regulation of apx-1 mRNA translation and negative regulation of glp-1…	Caenorhabditis elegans	Znf_CCCHx2	Q20667
MSTRG.57004.1	106	111	UGUGUG	(UR)(3-5)	11895477	SELEX	ENSDARG00000005315	celf1	CUGBP Elav-like family member 1 (CELF-1)(CUG-BP- and ETR-3-like factor 1)(Bruno-like protein 2)(RNA-binding protein BRUNOL-2)(CUG triplet repeat RNA-binding protein 1)(CUG-BP1)(EDEN-BP/Bruno-like protein)	Danio rerio	RRMx3	Q9IBD0
MSTRG.57004.1	854	859	UGUGUG	(UR)(3-5)	11895477	SELEX	ENSDARG00000005315	celf1	CUGBP Elav-like family member 1 (CELF-1)(CUG-BP- and ETR-3-like factor 1)(Bruno-like protein 2)(RNA-binding protein BRUNOL-2)(CUG triplet repeat RNA-binding protein 1)(CUG-BP1)(EDEN-BP/Bruno-like protein)	Danio rerio	RRMx3	Q9IBD0
MSTRG.57004.1	856	861	UGUGUG	(UR)(3-5)	11895477	SELEX	ENSDARG00000005315	celf1	CUGBP Elav-like family member 1 (CELF-1)(CUG-BP- and ETR-3-like factor 1)(Bruno-like protein 2)(RNA-binding protein BRUNOL-2)(CUG triplet repeat RNA-binding protein 1)(CUG-BP1)(EDEN-BP/Bruno-like protein)	Danio rerio	RRMx3	Q9IBD0
MSTRG.57004.1	858	863	UGUGUG	(UR)(3-5)	11895477	SELEX	ENSDARG00000005315	celf1	CUGBP Elav-like family member 1 (CELF-1)(CUG-BP- and ETR-3-like factor 1)(Bruno-like protein 2)(RNA-binding protein BRUNOL-2)(CUG triplet repeat RNA-binding protein 1)(CUG-BP1)(EDEN-BP/Bruno-like protein)	Danio rerio	RRMx3	Q9IBD0
MSTRG.57004.1	860	865	UGUGUG	(UR)(3-5)	11895477	SELEX	ENSDARG00000005315	celf1	CUGBP Elav-like family member 1 (CELF-1)(CUG-BP- and ETR-3-like factor 1)(Bruno-like protein 2)(RNA-binding protein BRUNOL-2)(CUG triplet repeat RNA-binding protein 1)(CUG-BP1)(EDEN-BP/Bruno-like protein)	Danio rerio	RRMx3	Q9IBD0
MSTRG.57004.1	868	873	UGUGUG	(UR)(3-5)	11895477	SELEX	ENSDARG00000005315	celf1	CUGBP Elav-like family member 1 (CELF-1)(CUG-BP- and ETR-3-like factor 1)(Bruno-like protein 2)(RNA-binding protein BRUNOL-2)(CUG triplet repeat RNA-binding protein 1)(CUG-BP1)(EDEN-BP/Bruno-like protein)	Danio rerio	RRMx3	Q9IBD0
MSTRG.57004.1	870	875	UGUGUG	(UR)(3-5)	11895477	SELEX	ENSDARG00000005315	celf1	CUGBP Elav-like family member 1 (CELF-1)(CUG-BP- and ETR-3-like factor 1)(Bruno-like protein 2)(RNA-binding protein BRUNOL-2)(CUG triplet repeat RNA-binding protein 1)(CUG-BP1)(EDEN-BP/Bruno-like protein)	Danio rerio	RRMx3	Q9IBD0
MSTRG.57004.1	872	877	UGUGUG	(UR)(3-5)	11895477	SELEX	ENSDARG00000005315	celf1	CUGBP Elav-like family member 1 (CELF-1)(CUG-BP- and ETR-3-like factor 1)(Bruno-like protein 2)(RNA-binding protein BRUNOL-2)(CUG triplet repeat RNA-binding protein 1)(CUG-BP1)(EDEN-BP/Bruno-like protein)	Danio rerio	RRMx3	Q9IBD0
MSTRG.57004.1	874	879	UGUGUG	(UR)(3-5)	11895477	SELEX	ENSDARG00000005315	celf1	CUGBP Elav-like family member 1 (CELF-1)(CUG-BP- and ETR-3-like factor 1)(Bruno-like protein 2)(RNA-binding protein BRUNOL-2)(CUG triplet repeat RNA-binding protein 1)(CUG-BP1)(EDEN-BP/Bruno-like protein)	Danio rerio	RRMx3	Q9IBD0
MSTRG.57004.1	892	897	UGUGUG	(UR)(3-5)	11895477	SELEX	ENSDARG00000005315	celf1	CUGBP Elav-like family member 1 (CELF-1)(CUG-BP- and ETR-3-like factor 1)(Bruno-like protein 2)(RNA-binding protein BRUNOL-2)(CUG triplet repeat RNA-binding protein 1)(CUG-BP1)(EDEN-BP/Bruno-like protein)	Danio rerio	RRMx3	Q9IBD0
MSTRG.57004.1	894	899	UGUGUG	(UR)(3-5)	11895477	SELEX	ENSDARG00000005315	celf1	CUGBP Elav-like family member 1 (CELF-1)(CUG-BP- and ETR-3-like factor 1)(Bruno-like protein 2)(RNA-binding protein BRUNOL-2)(CUG triplet repeat RNA-binding protein 1)(CUG-BP1)(EDEN-BP/Bruno-like protein)	Danio rerio	RRMx3	Q9IBD0
MSTRG.57004.1	896	901	UGUGUG	(UR)(3-5)	11895477	SELEX	ENSDARG00000005315	celf1	CUGBP Elav-like family member 1 (CELF-1)(CUG-BP- and ETR-3-like factor 1)(Bruno-like protein 2)(RNA-binding protein BRUNOL-2)(CUG triplet repeat RNA-binding protein 1)(CUG-BP1)(EDEN-BP/Bruno-like protein)	Danio rerio	RRMx3	Q9IBD0
MSTRG.57004.1	898	903	UGUGUG	(UR)(3-5)	11895477	SELEX	ENSDARG00000005315	celf1	CUGBP Elav-like family member 1 (CELF-1)(CUG-BP- and ETR-3-like factor 1)(Bruno-like protein 2)(RNA-binding protein BRUNOL-2)(CUG triplet repeat RNA-binding protein 1)(CUG-BP1)(EDEN-BP/Bruno-like protein)	Danio rerio	RRMx3	Q9IBD0
MSTRG.57004.1	900	905	UGUGUG	(UR)(3-5)	11895477	SELEX	ENSDARG00000005315	celf1	CUGBP Elav-like family member 1 (CELF-1)(CUG-BP- and ETR-3-like factor 1)(Bruno-like protein 2)(RNA-binding protein BRUNOL-2)(CUG triplet repeat RNA-binding protein 1)(CUG-BP1)(EDEN-BP/Bruno-like protein)	Danio rerio	RRMx3	Q9IBD0
MSTRG.57004.1	902	907	UGUGUG	(UR)(3-5)	11895477	SELEX	ENSDARG00000005315	celf1	CUGBP Elav-like family member 1 (CELF-1)(CUG-BP- and ETR-3-like factor 1)(Bruno-like protein 2)(RNA-binding protein BRUNOL-2)(CUG triplet repeat RNA-binding protein 1)(CUG-BP1)(EDEN-BP/Bruno-like protein)	Danio rerio	RRMx3	Q9IBD0
MSTRG.57004.1	916	921	UGUGUG	(UR)(3-5)	11895477	SELEX	ENSDARG00000005315	celf1	CUGBP Elav-like family member 1 (CELF-1)(CUG-BP- and ETR-3-like factor 1)(Bruno-like protein 2)(RNA-binding protein BRUNOL-2)(CUG triplet repeat RNA-binding protein 1)(CUG-BP1)(EDEN-BP/Bruno-like protein)	Danio rerio	RRMx3	Q9IBD0
MSTRG.57004.1	918	923	UGUGUG	(UR)(3-5)	11895477	SELEX	ENSDARG00000005315	celf1	CUGBP Elav-like family member 1 (CELF-1)(CUG-BP- and ETR-3-like factor 1)(Bruno-like protein 2)(RNA-binding protein BRUNOL-2)(CUG triplet repeat RNA-binding protein 1)(CUG-BP1)(EDEN-BP/Bruno-like protein)	Danio rerio	RRMx3	Q9IBD0
MSTRG.57903.1	432	439	CACACACA	(CA)(n)	12447348	UV cross-linking	ENSG00000104824	HNRNPL	heterogeneous nuclear ribonucleoprotein L [Source:HGNC Symbol;Acc:5045]	Homo sapiens	RRMx2	P14866
MSTRG.57903.1	57	63	UCCAUCC	HMCAYCH	11564883	EMSA	ENSMUSG00000018554	Ybx2	Y box protein 2 Gene [Source:MGI Symbol;Acc:MGI:1096372]	Mus musculus	CSDx1	Q9Z2C8
MSTRG.57903.1	57	63	UCCAUCC	HMCAYCH	11564883	EMSA	ENSMUSG00000030189	Csda	cold shock domain protein A Gene [Source:MGI Symbol;Acc:MGI:2137670]	Mus musculus	CSDx1	Q9JKB3
MSTRG.57903.1	549	555	CCGGCCA	CSSNSSR	16825284	SELEX	ENSG00000136450	SFRS1	splicing factor, arginine/serine-rich 1 [Source:HGNC Symbol;Acc:10780]	Homo sapiens	RRMx2	Q07955
MSTRG.57903.1	137	144	UGUAAAUA	UGUANAUA	20371350	genome-wide in vivo immunoprecipitation	ENSG00000055917	PUM2	pumilio homolog 2 (Drosophila) [Source:HGNC Symbol;Acc:14958]	Homo sapiens	PUMx1	Q8TB72
MSTRG.57903.1	193	198	UGUUUG	UGUUUG	20097654	NMR	YGL044C	Rna15	RNA synthesis	Saccharomyces cerevisiae	RRMx1	NA
MSTRG.57903.1	168	173	UGUUGU	UGUUGU	20097654	NMR	YGL044C	Rna15	RNA synthesis	Saccharomyces cerevisiae	RRMx1	NA
MSTRG.57903.1	61	66	UCCCAU	U(C)(3-4)WW	11278705	SELEX	ENSG00000165119	HNRNPK	microRNA 7-1 [Source:HGNC Symbol;Acc:31638]	Homo sapiens	KHx3	P61978
MSTRG.57903.1	211	242	AUAAACUAAAAUAAAUUCCAUCUCCCCUAAAA	AWAA(N)(2-24)AWAA	19457263	SELEX	ENSG00000131773	KHDRBS3	KH domain containing, RNA binding, signal transduction associated 3 [Source:HGNC Symbol;Acc:18117]	Homo sapiens	KHx1	O75525
MSTRG.57903.1	5	10	CAGUGA	CAGUGN	8021254	SELEX	ENSG00000122729	ACO1	aconitase 1, soluble [Source:HGNC Symbol;Acc:117]	Homo sapiens		P21399
MSTRG.57903.1	137	144	UGUAAAUA	UGUAHAUA	18411299	genome-wide in vivo immunoprecipitation	ENSG00000134644	PUM1	pumilio homolog 1 (Drosophila) [Source:HGNC Symbol;Acc:14957]	Homo sapiens	PUMx1	Q14671
MSTRG.57903.1	55	70	GAUCCAUCCCAUUGUA	GNNNNNNNNNNNUGUA	15607425	yeast three-hybrid screen	ENSG00000055917	PUM2	pumilio homolog 2 (Drosophila) [Source:HGNC Symbol;Acc:14958]	Homo sapiens	PUMx1	Q8TB72
MSTRG.57903.1	27	35	AUUUGAUUA	R(U)(2-5)(R)(1-2)(U)(2-5)R	9016658	SELEX	ENSMUSG00000003410	Elavl3	ELAV (embryonic lethal, abnormal vision, Drosophila)-like 3 (Hu antigen C) Gene [Source:MGI Symbol;Acc:MGI:109157]	Mus musculus	RRMx3	Q60900
MSTRG.57903.1	239	244	AAAAAA	AAAAAA	18258190	single RNA affinity purification	ENSG00000084072	PPIE	peptidylprolyl isomerase E (cyclophilin E) [Source:HGNC Symbol;Acc:9258]	Homo sapiens	RRMx1	Q9UNP9
MSTRG.57903.1	240	245	AAAAAA	AAAAAA	18258190	single RNA affinity purification	ENSG00000084072	PPIE	peptidylprolyl isomerase E (cyclophilin E) [Source:HGNC Symbol;Acc:9258]	Homo sapiens	RRMx1	Q9UNP9
MSTRG.57903.1	241	246	AAAAAA	AAAAAA	18258190	single RNA affinity purification	ENSG00000084072	PPIE	peptidylprolyl isomerase E (cyclophilin E) [Source:HGNC Symbol;Acc:9258]	Homo sapiens	RRMx1	Q9UNP9
MSTRG.57903.1	242	247	AAAAAA	AAAAAA	18258190	single RNA affinity purification	ENSG00000084072	PPIE	peptidylprolyl isomerase E (cyclophilin E) [Source:HGNC Symbol;Acc:9258]	Homo sapiens	RRMx1	Q9UNP9
MSTRG.57903.1	263	268	AAAAAA	AAAAAA	18258190	single RNA affinity purification	ENSG00000084072	PPIE	peptidylprolyl isomerase E (cyclophilin E) [Source:HGNC Symbol;Acc:9258]	Homo sapiens	RRMx1	Q9UNP9
MSTRG.57903.1	264	269	AAAAAA	AAAAAA	18258190	single RNA affinity purification	ENSG00000084072	PPIE	peptidylprolyl isomerase E (cyclophilin E) [Source:HGNC Symbol;Acc:9258]	Homo sapiens	RRMx1	Q9UNP9
MSTRG.57903.1	37	42	AUUAAU	WWWWWW	18258190	single RNA affinity purification	ENSG00000084072	PPIE	peptidylprolyl isomerase E (cyclophilin E) [Source:HGNC Symbol;Acc:9258]	Homo sapiens	RRMx1	Q9UNP9
MSTRG.57903.1	220	225	AAUAAA	AAUAAA	20460131	NMR	ENSG00000084072	PPIE	peptidylprolyl isomerase E (cyclophilin E) [Source:HGNC Symbol;Acc:9258]	Homo sapiens	RRMx1	Q9UNP9
MSTRG.57903.1	145	150	UGAUGC	KVVURC	20167602	SELEX	ENSG00000083896	YTHDC1	YTH domain containing 1 [Source:HGNC Symbol;Acc:30626]	Homo sapiens	YTHx1	Q96MU7
MSTRG.57903.1	464	473	UGUAAAAUAU	UGUANHAUAD	16244662	yeast three-hybrid screen	WBGene00004244	puf-8		Caenorhabditis elegans	PUMx1	Q09487
MSTRG.57903.1	464	472	UGUAAAAUA	UGUAHHAUA	16244662	yeast three-hybrid screen	WBGene00001402	fbf-2	fbf-2 encodes an RNA-binding protein that is one of 11 C. elegans members of the PUF family (Pumilio and FBF) of translational regulators	Caenorhabditis elegans	Pumx1	Q09312
MSTRG.58021.1	41	46	GUUUAG	G(U)(3-6)(G/AG)	11333984	SELEX	FBgn0011666	msi	musashi	Drosophila melanogaster	RRMx2	NA
MSTRG.58021.1	23	28	UGCAUG	UGCAUG	16537540	protein affinity purification	ENSG00000100320	RBM9	RNA binding motif protein 9 [Source:HGNC Symbol;Acc:9906]	Homo sapiens	RRMx1	O43251
MSTRG.58021.1	191	196	GACAAA	GACAAA	18794844	EMSA	ENSG00000188529	SFRS13A	splicing factor, arginine/serine-rich 13A [Source:HGNC Symbol;Acc:16713]	Homo sapiens	RRMx1	O75494
MSTRG.58021.1	289	294	AGACAA	AGACAA	18794844	EMSA	ENSG00000188529	SFRS13A	splicing factor, arginine/serine-rich 13A [Source:HGNC Symbol;Acc:16713]	Homo sapiens	RRMx1	O75494
MSTRG.58021.1	153	159	AACACCA	HMCAYCH	11564883	EMSA	ENSMUSG00000018554	Ybx2	Y box protein 2 Gene [Source:MGI Symbol;Acc:MGI:1096372]	Mus musculus	CSDx1	Q9Z2C8
MSTRG.58021.1	153	159	AACACCA	HMCAYCH	11564883	EMSA	ENSMUSG00000030189	Csda	cold shock domain protein A Gene [Source:MGI Symbol;Acc:MGI:2137670]	Mus musculus	CSDx1	Q9JKB3
MSTRG.58021.1	243	248	GAAGAA	GAAGAA	19116412	genome-wide in vivo immunoprecipitation	ENSG00000136450	SFRS1	splicing factor, arginine/serine-rich 1 [Source:HGNC Symbol;Acc:10780]	Homo sapiens	RRMx2	Q07955
MSTRG.58021.1	390	395	GAAGAA	GAAGAA	19116412	genome-wide in vivo immunoprecipitation	ENSG00000136450	SFRS1	splicing factor, arginine/serine-rich 1 [Source:HGNC Symbol;Acc:10780]	Homo sapiens	RRMx2	Q07955
MSTRG.58021.1	129	135	CGGUGGG	CSSNSSR	16825284	SELEX	ENSG00000136450	SFRS1	splicing factor, arginine/serine-rich 1 [Source:HGNC Symbol;Acc:10780]	Homo sapiens	RRMx2	Q07955
MSTRG.58021.1	531	536	UGUUGU	UGUUGU	20097654	NMR	YGL044C	Rna15	RNA synthesis	Saccharomyces cerevisiae	RRMx1	NA
MSTRG.58021.1	357	381	AUAAAGAUGAAUGUCCAUACUAAAA	AWAA(N)(2-24)AWAA	19457263	SELEX	ENSG00000131773	KHDRBS3	KH domain containing, RNA binding, signal transduction associated 3 [Source:HGNC Symbol;Acc:18117]	Homo sapiens	KHx1	O75525
MSTRG.58021.1	127	142	GACGGUGGGAACUGUA	GNNNNNNNNNNNUGUA	15607425	yeast three-hybrid screen	ENSG00000055917	PUM2	pumilio homolog 2 (Drosophila) [Source:HGNC Symbol;Acc:14958]	Homo sapiens	PUMx1	Q8TB72
MSTRG.58021.1	356	361	UAUAAA	WWWWWW	18258190	single RNA affinity purification	ENSG00000084072	PPIE	peptidylprolyl isomerase E (cyclophilin E) [Source:HGNC Symbol;Acc:9258]	Homo sapiens	RRMx1	Q9UNP9
MSTRG.58021.1	141	146	UACUAC	KVVURC	20167602	SELEX	ENSG00000083896	YTHDC1	YTH domain containing 1 [Source:HGNC Symbol;Acc:30626]	Homo sapiens	YTHx1	Q96MU7
MSTRG.58021.1	266	271	UAUGUA	(UR)(3-5)	11895477	SELEX	ENSDARG00000005315	celf1	CUGBP Elav-like family member 1 (CELF-1)(CUG-BP- and ETR-3-like factor 1)(Bruno-like protein 2)(RNA-binding protein BRUNOL-2)(CUG triplet repeat RNA-binding protein 1)(CUG-BP1)(EDEN-BP/Bruno-like protein)	Danio rerio	RRMx3	Q9IBD0
MSTRG.58021.1	442	447	UAUGUA	(UR)(3-5)	11895477	SELEX	ENSDARG00000005315	celf1	CUGBP Elav-like family member 1 (CELF-1)(CUG-BP- and ETR-3-like factor 1)(Bruno-like protein 2)(RNA-binding protein BRUNOL-2)(CUG triplet repeat RNA-binding protein 1)(CUG-BP1)(EDEN-BP/Bruno-like protein)	Danio rerio	RRMx3	Q9IBD0
MSTRG.58294.1	506	512	AACAUCA	HMCAYCH	11564883	EMSA	ENSMUSG00000018554	Ybx2	Y box protein 2 Gene [Source:MGI Symbol;Acc:MGI:1096372]	Mus musculus	CSDx1	Q9Z2C8
MSTRG.58294.1	506	512	AACAUCA	HMCAYCH	11564883	EMSA	ENSMUSG00000030189	Csda	cold shock domain protein A Gene [Source:MGI Symbol;Acc:MGI:2137670]	Mus musculus	CSDx1	Q9JKB3
MSTRG.58294.1	529	535	CGGAGCA	CSSNSSR	16825284	SELEX	ENSG00000136450	SFRS1	splicing factor, arginine/serine-rich 1 [Source:HGNC Symbol;Acc:10780]	Homo sapiens	RRMx2	Q07955
MSTRG.58294.1	371	376	UGUUUG	UGUUUG	20097654	NMR	YGL044C	Rna15	RNA synthesis	Saccharomyces cerevisiae	RRMx1	NA
MSTRG.58294.1	318	323	UCCCUA	U(C)(3-4)WW	11278705	SELEX	ENSG00000165119	HNRNPK	microRNA 7-1 [Source:HGNC Symbol;Acc:31638]	Homo sapiens	KHx3	P61978
MSTRG.58294.1	127	156	AUAAAAGUGCACCAUUAUCAAAAGUCAUAA	AWAA(N)(2-24)AWAA	19457263	SELEX	ENSG00000131773	KHDRBS3	KH domain containing, RNA binding, signal transduction associated 3 [Source:HGNC Symbol;Acc:18117]	Homo sapiens	KHx1	O75525
MSTRG.58294.1	299	305	ACAAAUA	ACDAAYM	7908267	SELEX	ENSG00000070756	PABPC1	poly(A) binding protein, cytoplasmic 1 [Source:HGNC Symbol;Acc:8554]	Homo sapiens	RRMx4	P11940
MSTRG.58294.1	400	415	GCCUCAAACAAAUGUA	GNNNNNNNNNNNUGUA	15607425	yeast three-hybrid screen	ENSG00000055917	PUM2	pumilio homolog 2 (Drosophila) [Source:HGNC Symbol;Acc:14958]	Homo sapiens	PUMx1	Q8TB72
MSTRG.58294.1	82	101	UUAAUUAACUUUCUUCUCCU	KKNWWDNNNUKNNUUNUNNH	14981256	genome-wide in vivo immunoprecipitation	ENSG00000066044	ELAVL1	ELAV (embryonic lethal, abnormal vision, Drosophila)-like 1 (Hu antigen R) [Source:HGNC Symbol;Acc:3312]	Homo sapiens	RRMx3	Q15717
MSTRG.58294.1	81	88	GUUAAUUA	R(U)(2-5)(R)(1-2)(U)(2-5)R	9016658	SELEX	ENSMUSG00000003410	Elavl3	ELAV (embryonic lethal, abnormal vision, Drosophila)-like 3 (Hu antigen C) Gene [Source:MGI Symbol;Acc:MGI:109157]	Mus musculus	RRMx3	Q60900
MSTRG.58294.1	347	354	GUUAAUUA	R(U)(2-5)(R)(1-2)(U)(2-5)R	9016658	SELEX	ENSMUSG00000003410	Elavl3	ELAV (embryonic lethal, abnormal vision, Drosophila)-like 3 (Hu antigen C) Gene [Source:MGI Symbol;Acc:MGI:109157]	Mus musculus	RRMx3	Q60900
MSTRG.58294.1	17	22	AAUAUU	WWWWWW	18258190	single RNA affinity purification	ENSG00000084072	PPIE	peptidylprolyl isomerase E (cyclophilin E) [Source:HGNC Symbol;Acc:9258]	Homo sapiens	RRMx1	Q9UNP9
MSTRG.58294.1	189	194	AAUAUU	WWWWWW	18258190	single RNA affinity purification	ENSG00000084072	PPIE	peptidylprolyl isomerase E (cyclophilin E) [Source:HGNC Symbol;Acc:9258]	Homo sapiens	RRMx1	Q9UNP9
MSTRG.58294.1	44	49	AAUAAA	AAUAAA	20460131	NMR	ENSG00000084072	PPIE	peptidylprolyl isomerase E (cyclophilin E) [Source:HGNC Symbol;Acc:9258]	Homo sapiens	RRMx1	Q9UNP9
MSTRG.58294.1	62	67	GAAUAC	KVVURC	20167602	SELEX	ENSG00000083896	YTHDC1	YTH domain containing 1 [Source:HGNC Symbol;Acc:30626]	Homo sapiens	YTHx1	Q96MU7
MSTRG.58294.1	19	27	UAUUGUGUG	UA(U)(2-3)RD(N)(1-3)G	18952820	EMSA	WBGene00004078	pos-1	pos-1 encodes a CCCH-type zinc-finger protein; during embryogenesis, maternally provided POS-1 is essential for proper fate specification of germ cells, intestine, pharynx, and hypodermis; POS-1's role in cell fate specification is likely as a translational regulator, as POS-1 is required, in posterior blastomeres, for positive regulation of apx-1 mRNA translation and negative regulation of glp-1…	Caenorhabditis elegans	Znf_CCCHx2	Q20667
MSTRG.58294.1	22	29	UGUGUGUA	(UR)(3-5)	11895477	SELEX	ENSDARG00000005315	celf1	CUGBP Elav-like family member 1 (CELF-1)(CUG-BP- and ETR-3-like factor 1)(Bruno-like protein 2)(RNA-binding protein BRUNOL-2)(CUG triplet repeat RNA-binding protein 1)(CUG-BP1)(EDEN-BP/Bruno-like protein)	Danio rerio	RRMx3	Q9IBD0
MSTRG.5956.1	368	373	GACAAA	GACAAA	18794844	EMSA	ENSG00000188529	SFRS13A	splicing factor, arginine/serine-rich 13A [Source:HGNC Symbol;Acc:16713]	Homo sapiens	RRMx1	O75494
MSTRG.5956.1	327	333	CCCUGCA	CSSNSSR	16825284	SELEX	ENSG00000136450	SFRS1	splicing factor, arginine/serine-rich 1 [Source:HGNC Symbol;Acc:10780]	Homo sapiens	RRMx2	Q07955
MSTRG.5956.1	443	449	CCCUGCA	CSSNSSR	16825284	SELEX	ENSG00000136450	SFRS1	splicing factor, arginine/serine-rich 1 [Source:HGNC Symbol;Acc:10780]	Homo sapiens	RRMx2	Q07955
MSTRG.5956.1	26	32	CCAACCA	CSMMSSA	16825284	SELEX	ENSG00000136450	SFRS1	splicing factor, arginine/serine-rich 1 [Source:HGNC Symbol;Acc:10780]	Homo sapiens	RRMx2	Q07955
MSTRG.5956.1	350	355	AAAAAG	AAAAAG	15703440	genome-wide in vivo immunoprecipitation	YGL122C	Nab2	Nuclear polyAdenylated RNA-Binding	Saccharomyces cerevisiae	Znf_CCCHx7	NA
MSTRG.5956.1	303	308	UCCCUU	U(C)(3-4)WW	11278705	SELEX	ENSG00000165119	HNRNPK	microRNA 7-1 [Source:HGNC Symbol;Acc:31638]	Homo sapiens	KHx3	P61978
MSTRG.5956.1	350	374	AAAAAGAAUGGAGGACAUGACAAAA	AWAA(N)(2-24)AWAA	19457263	SELEX	ENSG00000131773	KHDRBS3	KH domain containing, RNA binding, signal transduction associated 3 [Source:HGNC Symbol;Acc:18117]	Homo sapiens	KHx1	O75525
MSTRG.5956.1	199	204	CAGUGC	CAGUGN	8021254	SELEX	ENSG00000122729	ACO1	aconitase 1, soluble [Source:HGNC Symbol;Acc:117]	Homo sapiens		P21399
MSTRG.5956.1	234	240	ACUAAUA	ACDAAYM	7908267	SELEX	ENSG00000070756	PABPC1	poly(A) binding protein, cytoplasmic 1 [Source:HGNC Symbol;Acc:8554]	Homo sapiens	RRMx4	P11940
MSTRG.5956.1	61	67	AGGAGAU	AGGAGAU	10094314	SELEX	ENSG00000077312	SNRPA	small nuclear ribonucleoprotein polypeptide A [Source:HGNC Symbol;Acc:11151]	Homo sapiens	RRMx2	P09012
MSTRG.5956.1	42	47	UUUAUU	WWWWWW	18258190	single RNA affinity purification	ENSG00000084072	PPIE	peptidylprolyl isomerase E (cyclophilin E) [Source:HGNC Symbol;Acc:9258]	Homo sapiens	RRMx1	Q9UNP9
MSTRG.5956.1	160	165	AAUAAA	AAUAAA	20460131	NMR	ENSG00000084072	PPIE	peptidylprolyl isomerase E (cyclophilin E) [Source:HGNC Symbol;Acc:9258]	Homo sapiens	RRMx1	Q9UNP9
MSTRG.5956.1	167	172	UAAUAC	KVVURC	20167602	SELEX	ENSG00000083896	YTHDC1	YTH domain containing 1 [Source:HGNC Symbol;Acc:30626]	Homo sapiens	YTHx1	Q96MU7
MSTRG.5956.1	236	241	UAAUAC	KVVURC	20167602	SELEX	ENSG00000083896	YTHDC1	YTH domain containing 1 [Source:HGNC Symbol;Acc:30626]	Homo sapiens	YTHx1	Q96MU7
MSTRG.5956.1	432	437	GCAUGC	GCAUGC	20167602	EMSA	ENSG00000083896	YTHDC1	YTH domain containing 1 [Source:HGNC Symbol;Acc:30626]	Homo sapiens	YTHx1	Q96MU7
MSTRG.5956.1	44	52	UAUUUAAGG	UA(U)(2-3)RD(N)(1-3)G	18952820	EMSA	WBGene00004078	pos-1	pos-1 encodes a CCCH-type zinc-finger protein; during embryogenesis, maternally provided POS-1 is essential for proper fate specification of germ cells, intestine, pharynx, and hypodermis; POS-1's role in cell fate specification is likely as a translational regulator, as POS-1 is required, in posterior blastomeres, for positive regulation of apx-1 mRNA translation and negative regulation of glp-1…	Caenorhabditis elegans	Znf_CCCHx2	Q20667
MSTRG.5956.1	402	407	UAUGUA	(UR)(3-5)	11895477	SELEX	ENSDARG00000005315	celf1	CUGBP Elav-like family member 1 (CELF-1)(CUG-BP- and ETR-3-like factor 1)(Bruno-like protein 2)(RNA-binding protein BRUNOL-2)(CUG triplet repeat RNA-binding protein 1)(CUG-BP1)(EDEN-BP/Bruno-like protein)	Danio rerio	RRMx3	Q9IBD0
MSTRG.59654.1	51	57	GUUUAGU	R(U)(1-3)AGU	11359897	SELEX	ENSMUSG00000054256	Msi1	Musashi homolog 1(Drosophila) Gene [Source:MGI Symbol;Acc:MGI:107376]	Mus musculus	RRMx2	Q61474
MSTRG.59654.1	51	56	GUUUAG	G(U)(3-6)(G/AG)	11333984	SELEX	FBgn0011666	msi	musashi	Drosophila melanogaster	RRMx2	NA
MSTRG.59654.1	155	160	AGACAA	AGACAA	18794844	EMSA	ENSG00000188529	SFRS13A	splicing factor, arginine/serine-rich 13A [Source:HGNC Symbol;Acc:16713]	Homo sapiens	RRMx1	O75494
MSTRG.59654.1	27	33	AACACCA	HMCAYCH	11564883	EMSA	ENSMUSG00000018554	Ybx2	Y box protein 2 Gene [Source:MGI Symbol;Acc:MGI:1096372]	Mus musculus	CSDx1	Q9Z2C8
MSTRG.59654.1	27	33	AACACCA	HMCAYCH	11564883	EMSA	ENSMUSG00000030189	Csda	cold shock domain protein A Gene [Source:MGI Symbol;Acc:MGI:2137670]	Mus musculus	CSDx1	Q9JKB3
MSTRG.59654.1	2	7	GAAGAA	GAAGAA	19116412	genome-wide in vivo immunoprecipitation	ENSG00000136450	SFRS1	splicing factor, arginine/serine-rich 1 [Source:HGNC Symbol;Acc:10780]	Homo sapiens	RRMx2	Q07955
MSTRG.59654.1	5	10	GAAGAA	GAAGAA	19116412	genome-wide in vivo immunoprecipitation	ENSG00000136450	SFRS1	splicing factor, arginine/serine-rich 1 [Source:HGNC Symbol;Acc:10780]	Homo sapiens	RRMx2	Q07955
MSTRG.59654.1	179	185	CGGAGGA	CSSNSSR	16825284	SELEX	ENSG00000136450	SFRS1	splicing factor, arginine/serine-rich 1 [Source:HGNC Symbol;Acc:10780]	Homo sapiens	RRMx2	Q07955
MSTRG.59654.1	31	37	CCAACCA	CSMMSSA	16825284	SELEX	ENSG00000136450	SFRS1	splicing factor, arginine/serine-rich 1 [Source:HGNC Symbol;Acc:10780]	Homo sapiens	RRMx2	Q07955
MSTRG.59654.1	4	11	AGAAGAAC	RGAAGAAC	7543047	SELEX	ENSG00000136450	SFRS1	splicing factor, arginine/serine-rich 1 [Source:HGNC Symbol;Acc:10780]	Homo sapiens	RRMx2	Q07955
MSTRG.59654.1	75	80	AAAAAG	AAAAAG	15703440	genome-wide in vivo immunoprecipitation	YGL122C	Nab2	Nuclear polyAdenylated RNA-Binding	Saccharomyces cerevisiae	Znf_CCCHx7	NA
MSTRG.59654.1	145	150	CAGUGG	CAGUGN	8021254	SELEX	ENSG00000122729	ACO1	aconitase 1, soluble [Source:HGNC Symbol;Acc:117]	Homo sapiens		P21399
MSTRG.59654.1	2	17	GAAGAAGAACUGUGUA	GNNNNNNNNNNNUGUA	15607425	yeast three-hybrid screen	ENSG00000055917	PUM2	pumilio homolog 2 (Drosophila) [Source:HGNC Symbol;Acc:14958]	Homo sapiens	PUMx1	Q8TB72
MSTRG.59654.1	12	17	UGUGUA	(UR)(3-5)	11895477	SELEX	ENSDARG00000005315	celf1	CUGBP Elav-like family member 1 (CELF-1)(CUG-BP- and ETR-3-like factor 1)(Bruno-like protein 2)(RNA-binding protein BRUNOL-2)(CUG triplet repeat RNA-binding protein 1)(CUG-BP1)(EDEN-BP/Bruno-like protein)	Danio rerio	RRMx3	Q9IBD0
MSTRG.60100.1	1596	1603	UGUGUGUG	(UG)(n)	18039683	biosensor analysis	ENSG00000149187	CUGBP1	CUG triplet repeat, RNA binding protein 1 [Source:HGNC Symbol;Acc:2549]	Homo sapiens	RRMx3	Q92879
MSTRG.60100.1	1598	1605	UGUGUGUG	(UG)(n)	18039683	biosensor analysis	ENSG00000149187	CUGBP1	CUG triplet repeat, RNA binding protein 1 [Source:HGNC Symbol;Acc:2549]	Homo sapiens	RRMx3	Q92879
MSTRG.60100.1	1600	1607	UGUGUGUG	(UG)(n)	18039683	biosensor analysis	ENSG00000149187	CUGBP1	CUG triplet repeat, RNA binding protein 1 [Source:HGNC Symbol;Acc:2549]	Homo sapiens	RRMx3	Q92879
MSTRG.60100.1	1602	1609	UGUGUGUG	(UG)(n)	18039683	biosensor analysis	ENSG00000149187	CUGBP1	CUG triplet repeat, RNA binding protein 1 [Source:HGNC Symbol;Acc:2549]	Homo sapiens	RRMx3	Q92879
MSTRG.60100.1	1604	1611	UGUGUGUG	(UG)(n)	18039683	biosensor analysis	ENSG00000149187	CUGBP1	CUG triplet repeat, RNA binding protein 1 [Source:HGNC Symbol;Acc:2549]	Homo sapiens	RRMx3	Q92879
MSTRG.60100.1	1606	1613	UGUGUGUG	(UG)(n)	18039683	biosensor analysis	ENSG00000149187	CUGBP1	CUG triplet repeat, RNA binding protein 1 [Source:HGNC Symbol;Acc:2549]	Homo sapiens	RRMx3	Q92879
MSTRG.60100.1	1608	1615	UGUGUGUG	(UG)(n)	18039683	biosensor analysis	ENSG00000149187	CUGBP1	CUG triplet repeat, RNA binding protein 1 [Source:HGNC Symbol;Acc:2549]	Homo sapiens	RRMx3	Q92879
MSTRG.60100.1	1610	1617	UGUGUGUG	(UG)(n)	18039683	biosensor analysis	ENSG00000149187	CUGBP1	CUG triplet repeat, RNA binding protein 1 [Source:HGNC Symbol;Acc:2549]	Homo sapiens	RRMx3	Q92879
MSTRG.60100.1	378	383	UUUUAU	UUUUAU	8665866	EMSA	XB-GENE-946172	cpeb1-a	cytoplasmic polyadenylation element binding protein 1	Xenopus laevis	RRMx2	NA
MSTRG.60100.1	1790	1795	UUUUAU	UUUUAU	8665866	EMSA	XB-GENE-946172	cpeb1-a	cytoplasmic polyadenylation element binding protein 1	Xenopus laevis	RRMx2	NA
MSTRG.60100.1	2019	2024	UUUUAU	UUUUAU	8665866	EMSA	XB-GENE-946172	cpeb1-a	cytoplasmic polyadenylation element binding protein 1	Xenopus laevis	RRMx2	NA
MSTRG.60100.1	339	344	GACAAA	GACAAA	18794844	EMSA	ENSG00000188529	SFRS13A	splicing factor, arginine/serine-rich 13A [Source:HGNC Symbol;Acc:16713]	Homo sapiens	RRMx1	O75494
MSTRG.60100.1	338	343	AGACAA	AGACAA	18794844	EMSA	ENSG00000188529	SFRS13A	splicing factor, arginine/serine-rich 13A [Source:HGNC Symbol;Acc:16713]	Homo sapiens	RRMx1	O75494
MSTRG.60100.1	773	778	CUCUCU	CUCUCU	11788707	NMR	ENSG00000011304	PTBP1	polypyrimidine tract binding protein 1 [Source:HGNC Symbol;Acc:9583]	Homo sapiens	RRMx4	P26599
MSTRG.60100.1	2266	2273	CGUGUGAG	CGUGUGAG	9163526	SELEX	WBGene00004723	sap-49	Spliceosome-Associated Protein	Caenorhabditis elegans	RRMx2	Q09442
MSTRG.60100.1	160	166	AACACCA	HMCAYCH	11564883	EMSA	ENSMUSG00000018554	Ybx2	Y box protein 2 Gene [Source:MGI Symbol;Acc:MGI:1096372]	Mus musculus	CSDx1	Q9Z2C8
MSTRG.60100.1	160	166	AACACCA	HMCAYCH	11564883	EMSA	ENSMUSG00000030189	Csda	cold shock domain protein A Gene [Source:MGI Symbol;Acc:MGI:2137670]	Mus musculus	CSDx1	Q9JKB3
MSTRG.60100.1	2021	2029	UUAUUUAUU	UUAUUUAWW	12324455	SELEX	ENSG00000128016	ZFP36	zinc finger protein 36, C3H type, homolog (mouse) [Source:HGNC Symbol;Acc:12862]	Homo sapiens	Znf_CCCHx2	P26651
MSTRG.60100.1	578	583	GAAGAA	GAAGAA	19116412	genome-wide in vivo immunoprecipitation	ENSG00000136450	SFRS1	splicing factor, arginine/serine-rich 1 [Source:HGNC Symbol;Acc:10780]	Homo sapiens	RRMx2	Q07955
MSTRG.60100.1	71	77	CCCUCCG	CSSNSSR	16825284	SELEX	ENSG00000136450	SFRS1	splicing factor, arginine/serine-rich 1 [Source:HGNC Symbol;Acc:10780]	Homo sapiens	RRMx2	Q07955
MSTRG.60100.1	455	461	CGCAGGA	CSMMSSA	16825284	SELEX	ENSG00000136450	SFRS1	splicing factor, arginine/serine-rich 1 [Source:HGNC Symbol;Acc:10780]	Homo sapiens	RRMx2	Q07955
MSTRG.60100.1	17	22	AAAAAG	AAAAAG	15703440	genome-wide in vivo immunoprecipitation	YGL122C	Nab2	Nuclear polyAdenylated RNA-Binding	Saccharomyces cerevisiae	Znf_CCCHx7	NA
MSTRG.60100.1	1565	1570	AAAAAG	AAAAAG	15703440	genome-wide in vivo immunoprecipitation	YGL122C	Nab2	Nuclear polyAdenylated RNA-Binding	Saccharomyces cerevisiae	Znf_CCCHx7	NA
MSTRG.60100.1	1642	1647	AAAAAG	AAAAAG	15703440	genome-wide in vivo immunoprecipitation	YGL122C	Nab2	Nuclear polyAdenylated RNA-Binding	Saccharomyces cerevisiae	Znf_CCCHx7	NA
MSTRG.60100.1	1464	1469	UGUUGU	UGUUGU	20097654	NMR	YGL044C	Rna15	RNA synthesis	Saccharomyces cerevisiae	RRMx1	NA
MSTRG.60100.1	1873	1879	CUUGGAC	SUYGGAM	8846295	SELEX	ENSG00000063046	EIF4B	eukaryotic translation initiation factor 4B [Source:HGNC Symbol;Acc:3285]	Homo sapiens	RRMx1	P23588
MSTRG.60100.1	1597	1604	GUGUGUGU	(GU)(n)	9199325	SELEX	ENSG00000101811	CSTF2	cleavage stimulation factor, 3' pre-RNA, subunit 2, 64kDa [Source:HGNC Symbol;Acc:2484]	Homo sapiens	RRMx1	P33240
MSTRG.60100.1	1599	1606	GUGUGUGU	(GU)(n)	9199325	SELEX	ENSG00000101811	CSTF2	cleavage stimulation factor, 3' pre-RNA, subunit 2, 64kDa [Source:HGNC Symbol;Acc:2484]	Homo sapiens	RRMx1	P33240
MSTRG.60100.1	1601	1608	GUGUGUGU	(GU)(n)	9199325	SELEX	ENSG00000101811	CSTF2	cleavage stimulation factor, 3' pre-RNA, subunit 2, 64kDa [Source:HGNC Symbol;Acc:2484]	Homo sapiens	RRMx1	P33240
MSTRG.60100.1	1603	1610	GUGUGUGU	(GU)(n)	9199325	SELEX	ENSG00000101811	CSTF2	cleavage stimulation factor, 3' pre-RNA, subunit 2, 64kDa [Source:HGNC Symbol;Acc:2484]	Homo sapiens	RRMx1	P33240
MSTRG.60100.1	1605	1612	GUGUGUGU	(GU)(n)	9199325	SELEX	ENSG00000101811	CSTF2	cleavage stimulation factor, 3' pre-RNA, subunit 2, 64kDa [Source:HGNC Symbol;Acc:2484]	Homo sapiens	RRMx1	P33240
MSTRG.60100.1	1607	1614	GUGUGUGU	(GU)(n)	9199325	SELEX	ENSG00000101811	CSTF2	cleavage stimulation factor, 3' pre-RNA, subunit 2, 64kDa [Source:HGNC Symbol;Acc:2484]	Homo sapiens	RRMx1	P33240
MSTRG.60100.1	1609	1616	GUGUGUGU	(GU)(n)	9199325	SELEX	ENSG00000101811	CSTF2	cleavage stimulation factor, 3' pre-RNA, subunit 2, 64kDa [Source:HGNC Symbol;Acc:2484]	Homo sapiens	RRMx1	P33240
MSTRG.60100.1	1611	1618	GUGUGUGU	(GU)(n)	9199325	SELEX	ENSG00000101811	CSTF2	cleavage stimulation factor, 3' pre-RNA, subunit 2, 64kDa [Source:HGNC Symbol;Acc:2484]	Homo sapiens	RRMx1	P33240
MSTRG.60100.1	168	173	UCCCUU	U(C)(3-4)WW	11278705	SELEX	ENSG00000165119	HNRNPK	microRNA 7-1 [Source:HGNC Symbol;Acc:31638]	Homo sapiens	KHx3	P61978
MSTRG.60100.1	433	438	UCCCCA	UCCCCA	15331611	NMR	ENSG00000197111	PCBP2	poly(rC) binding protein 2 [Source:HGNC Symbol;Acc:8648]	Homo sapiens	KHx3	Q15366
MSTRG.60100.1	395	408	AAAAGAAACUAAAA	AWAA(N)(2-24)AWAA	19457263	SELEX	ENSG00000131773	KHDRBS3	KH domain containing, RNA binding, signal transduction associated 3 [Source:HGNC Symbol;Acc:18117]	Homo sapiens	KHx1	O75525
MSTRG.60100.1	410	415	CAGUGA	CAGUGN	8021254	SELEX	ENSG00000122729	ACO1	aconitase 1, soluble [Source:HGNC Symbol;Acc:117]	Homo sapiens		P21399
MSTRG.60100.1	1184	1189	UAGGGA	UAGGGW	17925491	genome-wide in vivo immunoprecipitation	ENSG00000135486	HNRNPA1	heterogeneous nuclear ribonucleoprotein A1 [Source:HGNC Symbol;Acc:5031]	Homo sapiens	RRMx2	P0C7M2; P09651
MSTRG.60100.1	1295	1300	UAGGGA	UAGGGW	17925491	genome-wide in vivo immunoprecipitation	ENSG00000135486	HNRNPA1	heterogeneous nuclear ribonucleoprotein A1 [Source:HGNC Symbol;Acc:5031]	Homo sapiens	RRMx2	P0C7M2; P09651
MSTRG.60100.1	340	346	ACAAAUA	ACDAAYM	7908267	SELEX	ENSG00000070756	PABPC1	poly(A) binding protein, cytoplasmic 1 [Source:HGNC Symbol;Acc:8554]	Homo sapiens	RRMx4	P11940
MSTRG.60100.1	181	196	GCUCCUAGACUCUGUA	GNNNNNNNNNNNUGUA	15607425	yeast three-hybrid screen	ENSG00000055917	PUM2	pumilio homolog 2 (Drosophila) [Source:HGNC Symbol;Acc:14958]	Homo sapiens	PUMx1	Q8TB72
MSTRG.60100.1	1808	1827	GGAUUUUCUUUUCUUUUUCU	KKNWWDNNNUKNNUUNUNNH	14981256	genome-wide in vivo immunoprecipitation	ENSG00000066044	ELAVL1	ELAV (embryonic lethal, abnormal vision, Drosophila)-like 1 (Hu antigen R) [Source:HGNC Symbol;Acc:3312]	Homo sapiens	RRMx3	Q15717
MSTRG.60100.1	2020	2030	UUUAUUUAUUU	UUUAUUUAUUU	12900401	EMSA	ENSG00000066044	ELAVL1	ELAV (embryonic lethal, abnormal vision, Drosophila)-like 1 (Hu antigen R) [Source:HGNC Symbol;Acc:3312]	Homo sapiens	RRMx3	Q15717
MSTRG.60100.1	2019	2031	UUUUAUUUAUUUU	UUUUAUUUAUUUU	12900401	EMSA	ENSG00000066044	ELAVL1	ELAV (embryonic lethal, abnormal vision, Drosophila)-like 1 (Hu antigen R) [Source:HGNC Symbol;Acc:3312]	Homo sapiens	RRMx3	Q15717
MSTRG.60100.1	2022	2031	UAUUUAUUUU	UAUUUAUUUU	10734193	NMR	ENSG00000196361	ELAVL3	ELAV (embryonic lethal, abnormal vision, Drosophila)-like 3 (Hu antigen C) [Source:HGNC Symbol;Acc:3314]	Homo sapiens	RRMx3	Q14576
MSTRG.60100.1	121	128	AUUAAUUA	R(U)(2-5)(R)(1-2)(U)(2-5)R	9016658	SELEX	ENSMUSG00000003410	Elavl3	ELAV (embryonic lethal, abnormal vision, Drosophila)-like 3 (Hu antigen C) Gene [Source:MGI Symbol;Acc:MGI:109157]	Mus musculus	RRMx3	Q60900
MSTRG.60100.1	2021	2029	UUAUUUAUU	UUAUUUAUU	9155038	UV cross-linking	ENSG00000066044	ELAVL1	ELAV (embryonic lethal, abnormal vision, Drosophila)-like 1 (Hu antigen R) [Source:HGNC Symbol;Acc:3312]	Homo sapiens	RRMx3	Q15717
MSTRG.60100.1	1285	1291	GGGUGGG	GGGUGGG	20095591	SELEX	XB-GENE-6252591	gtf3a	general transcription factor 3A	Xenopus laevis	Znf_C2H2x9	NA
MSTRG.60100.1	1596	1607	UGUGUGUGUGUG	UGUGUGUGUGUG	19174564	filter binding assay	ENSG00000120948	TARDBP	TAR DNA binding protein [Source:HGNC Symbol;Acc:11571]	Homo sapiens	RRMx2	Q13148
MSTRG.60100.1	1598	1609	UGUGUGUGUGUG	UGUGUGUGUGUG	19174564	filter binding assay	ENSG00000120948	TARDBP	TAR DNA binding protein [Source:HGNC Symbol;Acc:11571]	Homo sapiens	RRMx2	Q13148
MSTRG.60100.1	1600	1611	UGUGUGUGUGUG	UGUGUGUGUGUG	19174564	filter binding assay	ENSG00000120948	TARDBP	TAR DNA binding protein [Source:HGNC Symbol;Acc:11571]	Homo sapiens	RRMx2	Q13148
MSTRG.60100.1	1602	1613	UGUGUGUGUGUG	UGUGUGUGUGUG	19174564	filter binding assay	ENSG00000120948	TARDBP	TAR DNA binding protein [Source:HGNC Symbol;Acc:11571]	Homo sapiens	RRMx2	Q13148
MSTRG.60100.1	1604	1615	UGUGUGUGUGUG	UGUGUGUGUGUG	19174564	filter binding assay	ENSG00000120948	TARDBP	TAR DNA binding protein [Source:HGNC Symbol;Acc:11571]	Homo sapiens	RRMx2	Q13148
MSTRG.60100.1	1606	1617	UGUGUGUGUGUG	UGUGUGUGUGUG	19174564	filter binding assay	ENSG00000120948	TARDBP	TAR DNA binding protein [Source:HGNC Symbol;Acc:11571]	Homo sapiens	RRMx2	Q13148
MSTRG.60100.1	1596	1611	UGUGUGUGUGUGUGUG	UGUGUGUGUGUGUGUG	19174564	filter binding assay	ENSG00000120948	TARDBP	TAR DNA binding protein [Source:HGNC Symbol;Acc:11571]	Homo sapiens	RRMx2	Q13148
MSTRG.60100.1	1598	1613	UGUGUGUGUGUGUGUG	UGUGUGUGUGUGUGUG	19174564	filter binding assay	ENSG00000120948	TARDBP	TAR DNA binding protein [Source:HGNC Symbol;Acc:11571]	Homo sapiens	RRMx2	Q13148
MSTRG.60100.1	1600	1615	UGUGUGUGUGUGUGUG	UGUGUGUGUGUGUGUG	19174564	filter binding assay	ENSG00000120948	TARDBP	TAR DNA binding protein [Source:HGNC Symbol;Acc:11571]	Homo sapiens	RRMx2	Q13148
MSTRG.60100.1	1602	1617	UGUGUGUGUGUGUGUG	UGUGUGUGUGUGUGUG	19174564	filter binding assay	ENSG00000120948	TARDBP	TAR DNA binding protein [Source:HGNC Symbol;Acc:11571]	Homo sapiens	RRMx2	Q13148
MSTRG.60100.1	1641	1646	AAAAAA	AAAAAA	18258190	single RNA affinity purification	ENSG00000084072	PPIE	peptidylprolyl isomerase E (cyclophilin E) [Source:HGNC Symbol;Acc:9258]	Homo sapiens	RRMx1	Q9UNP9
MSTRG.60100.1	2009	2014	UUUUUU	UUUUUU	18258190	single RNA affinity purification	ENSG00000084072	PPIE	peptidylprolyl isomerase E (cyclophilin E) [Source:HGNC Symbol;Acc:9258]	Homo sapiens	RRMx1	Q9UNP9
MSTRG.60100.1	2010	2015	UUUUUU	UUUUUU	18258190	single RNA affinity purification	ENSG00000084072	PPIE	peptidylprolyl isomerase E (cyclophilin E) [Source:HGNC Symbol;Acc:9258]	Homo sapiens	RRMx1	Q9UNP9
MSTRG.60100.1	106	111	AAUAAU	WWWWWW	18258190	single RNA affinity purification	ENSG00000084072	PPIE	peptidylprolyl isomerase E (cyclophilin E) [Source:HGNC Symbol;Acc:9258]	Homo sapiens	RRMx1	Q9UNP9
MSTRG.60100.1	53	58	GAAUGC	KVVURC	20167602	SELEX	ENSG00000083896	YTHDC1	YTH domain containing 1 [Source:HGNC Symbol;Acc:30626]	Homo sapiens	YTHx1	Q96MU7
MSTRG.60100.1	92	97	GCAUGC	GCAUGC	20167602	EMSA	ENSG00000083896	YTHDC1	YTH domain containing 1 [Source:HGNC Symbol;Acc:30626]	Homo sapiens	YTHx1	Q96MU7
MSTRG.60100.1	989	994	UGUAUG	(UR)(3-5)	11895477	SELEX	ENSDARG00000005315	celf1	CUGBP Elav-like family member 1 (CELF-1)(CUG-BP- and ETR-3-like factor 1)(Bruno-like protein 2)(RNA-binding protein BRUNOL-2)(CUG triplet repeat RNA-binding protein 1)(CUG-BP1)(EDEN-BP/Bruno-like protein)	Danio rerio	RRMx3	Q9IBD0
MSTRG.60620.1	201	206	CUCUCU	CUCUCU	11788707	NMR	ENSG00000011304	PTBP1	polypyrimidine tract binding protein 1 [Source:HGNC Symbol;Acc:9583]	Homo sapiens	RRMx4	P26599
MSTRG.60620.1	161	167	CCCUGGA	CSSNSSR	16825284	SELEX	ENSG00000136450	SFRS1	splicing factor, arginine/serine-rich 1 [Source:HGNC Symbol;Acc:10780]	Homo sapiens	RRMx2	Q07955
MSTRG.60620.1	226	232	CCAAGCA	CSMMSSA	16825284	SELEX	ENSG00000136450	SFRS1	splicing factor, arginine/serine-rich 1 [Source:HGNC Symbol;Acc:10780]	Homo sapiens	RRMx2	Q07955
MSTRG.60620.1	107	112	AAAAAG	AAAAAG	15703440	genome-wide in vivo immunoprecipitation	YGL122C	Nab2	Nuclear polyAdenylated RNA-Binding	Saccharomyces cerevisiae	Znf_CCCHx7	NA
MSTRG.60620.1	181	186	UCCCUU	U(C)(3-4)WW	11278705	SELEX	ENSG00000165119	HNRNPK	microRNA 7-1 [Source:HGNC Symbol;Acc:31638]	Homo sapiens	KHx3	P61978
MSTRG.60620.1	38	43	CAGUGC	CAGUGN	8021254	SELEX	ENSG00000122729	ACO1	aconitase 1, soluble [Source:HGNC Symbol;Acc:117]	Homo sapiens		P21399
MSTRG.60620.1	73	88	GACUCCCUGGUCUGUA	GNNNNNNNNNNNUGUA	15607425	yeast three-hybrid screen	ENSG00000055917	PUM2	pumilio homolog 2 (Drosophila) [Source:HGNC Symbol;Acc:14958]	Homo sapiens	PUMx1	Q8TB72
MSTRG.60620.1	1	7	GGGUGGG	GGGUGGG	20095591	SELEX	XB-GENE-6252591	gtf3a	general transcription factor 3A	Xenopus laevis	Znf_C2H2x9	NA
MSTRG.61037.1	142	147	GUUAGU	R(U)(1-3)AGU	11359897	SELEX	ENSMUSG00000054256	Msi1	Musashi homolog 1(Drosophila) Gene [Source:MGI Symbol;Acc:MGI:107376]	Mus musculus	RRMx2	Q61474
MSTRG.61037.1	373	378	GUUUAG	G(U)(3-6)(G/AG)	11333984	SELEX	FBgn0011666	msi	musashi	Drosophila melanogaster	RRMx2	NA
MSTRG.61037.1	402	407	GUUUAG	G(U)(3-6)(G/AG)	11333984	SELEX	FBgn0011666	msi	musashi	Drosophila melanogaster	RRMx2	NA
MSTRG.61037.1	209	215	UACAUCC	HMCAYCH	11564883	EMSA	ENSMUSG00000018554	Ybx2	Y box protein 2 Gene [Source:MGI Symbol;Acc:MGI:1096372]	Mus musculus	CSDx1	Q9Z2C8
MSTRG.61037.1	209	215	UACAUCC	HMCAYCH	11564883	EMSA	ENSMUSG00000030189	Csda	cold shock domain protein A Gene [Source:MGI Symbol;Acc:MGI:2137670]	Mus musculus	CSDx1	Q9JKB3
MSTRG.61037.1	26	32	CGGAGGG	CSSNSSR	16825284	SELEX	ENSG00000136450	SFRS1	splicing factor, arginine/serine-rich 1 [Source:HGNC Symbol;Acc:10780]	Homo sapiens	RRMx2	Q07955
MSTRG.61037.1	221	227	CCAAGGA	CSMMSSA	16825284	SELEX	ENSG00000136450	SFRS1	splicing factor, arginine/serine-rich 1 [Source:HGNC Symbol;Acc:10780]	Homo sapiens	RRMx2	Q07955
MSTRG.61037.1	80	85	UGUUGU	UGUUGU	20097654	NMR	YGL044C	Rna15	RNA synthesis	Saccharomyces cerevisiae	RRMx1	NA
MSTRG.61037.1	261	266	UGUUGU	UGUUGU	20097654	NMR	YGL044C	Rna15	RNA synthesis	Saccharomyces cerevisiae	RRMx1	NA
MSTRG.61037.1	586	591	UCCCUU	U(C)(3-4)WW	11278705	SELEX	ENSG00000165119	HNRNPK	microRNA 7-1 [Source:HGNC Symbol;Acc:31638]	Homo sapiens	KHx3	P61978
MSTRG.61037.1	618	623	CAGUGG	CAGUGN	8021254	SELEX	ENSG00000122729	ACO1	aconitase 1, soluble [Source:HGNC Symbol;Acc:117]	Homo sapiens		P21399
MSTRG.61037.1	132	138	ACUAAUC	ACDAAYM	7908267	SELEX	ENSG00000070756	PABPC1	poly(A) binding protein, cytoplasmic 1 [Source:HGNC Symbol;Acc:8554]	Homo sapiens	RRMx4	P11940
MSTRG.61037.1	88	93	AUUAAA	WWWWWW	18258190	single RNA affinity purification	ENSG00000084072	PPIE	peptidylprolyl isomerase E (cyclophilin E) [Source:HGNC Symbol;Acc:9258]	Homo sapiens	RRMx1	Q9UNP9
MSTRG.61037.1	255	260	GACUGC	KVVURC	20167602	SELEX	ENSG00000083896	YTHDC1	YTH domain containing 1 [Source:HGNC Symbol;Acc:30626]	Homo sapiens	YTHx1	Q96MU7
MSTRG.61037.1	488	493	GCAUGC	GCAUGC	20167602	EMSA	ENSG00000083896	YTHDC1	YTH domain containing 1 [Source:HGNC Symbol;Acc:30626]	Homo sapiens	YTHx1	Q96MU7
MSTRG.61037.1	9	14	UGUAUG	(UR)(3-5)	11895477	SELEX	ENSDARG00000005315	celf1	CUGBP Elav-like family member 1 (CELF-1)(CUG-BP- and ETR-3-like factor 1)(Bruno-like protein 2)(RNA-binding protein BRUNOL-2)(CUG triplet repeat RNA-binding protein 1)(CUG-BP1)(EDEN-BP/Bruno-like protein)	Danio rerio	RRMx3	Q9IBD0
MSTRG.61225.1	148	153	UUUUAU	UUUUAU	8665866	EMSA	XB-GENE-946172	cpeb1-a	cytoplasmic polyadenylation element binding protein 1	Xenopus laevis	RRMx2	NA
MSTRG.61225.1	136	141	AUUAGU	R(U)(1-3)AGU	11359897	SELEX	ENSMUSG00000054256	Msi1	Musashi homolog 1(Drosophila) Gene [Source:MGI Symbol;Acc:MGI:107376]	Mus musculus	RRMx2	Q61474
MSTRG.61225.1	208	213	AUUAGU	R(U)(1-3)AGU	11359897	SELEX	ENSMUSG00000054256	Msi1	Musashi homolog 1(Drosophila) Gene [Source:MGI Symbol;Acc:MGI:107376]	Mus musculus	RRMx2	Q61474
MSTRG.61225.1	46	51	UGCAUG	UGCAUG	16537540	protein affinity purification	ENSG00000100320	RBM9	RNA binding motif protein 9 [Source:HGNC Symbol;Acc:9906]	Homo sapiens	RRMx1	O43251
MSTRG.61225.1	159	164	AGACAA	AGACAA	18794844	EMSA	ENSG00000188529	SFRS13A	splicing factor, arginine/serine-rich 13A [Source:HGNC Symbol;Acc:16713]	Homo sapiens	RRMx1	O75494
MSTRG.61225.1	17	23	UACAUCC	HMCAYCH	11564883	EMSA	ENSMUSG00000018554	Ybx2	Y box protein 2 Gene [Source:MGI Symbol;Acc:MGI:1096372]	Mus musculus	CSDx1	Q9Z2C8
MSTRG.61225.1	17	23	UACAUCC	HMCAYCH	11564883	EMSA	ENSMUSG00000030189	Csda	cold shock domain protein A Gene [Source:MGI Symbol;Acc:MGI:2137670]	Mus musculus	CSDx1	Q9JKB3
MSTRG.61225.1	192	197	UCCCUA	U(C)(3-4)WW	11278705	SELEX	ENSG00000165119	HNRNPK	microRNA 7-1 [Source:HGNC Symbol;Acc:31638]	Homo sapiens	KHx3	P61978
MSTRG.61225.1	205	234	AAAAUUAGUUUUAACUAAUCCUAAAAAUAA	AWAA(N)(2-24)AWAA	19457263	SELEX	ENSG00000131773	KHDRBS3	KH domain containing, RNA binding, signal transduction associated 3 [Source:HGNC Symbol;Acc:18117]	Homo sapiens	KHx1	O75525
MSTRG.61225.1	217	235	AACUAAUCCUAAAAAUAAU	NACUAAY(N)(2-20)UAAY	16041388	SELEX	ENSG00000112531	QKI	quaking homolog, KH domain RNA binding (mouse) [Source:HGNC Symbol;Acc:21100]	Homo sapiens	KHx1	Q96PU8
MSTRG.61225.1	218	224	ACUAAUC	ACDAAYM	7908267	SELEX	ENSG00000070756	PABPC1	poly(A) binding protein, cytoplasmic 1 [Source:HGNC Symbol;Acc:8554]	Homo sapiens	RRMx4	P11940
MSTRG.61225.1	84	99	GUUCUUGGUAUGUGUA	GNNNNNNNNNNNUGUA	15607425	yeast three-hybrid screen	ENSG00000055917	PUM2	pumilio homolog 2 (Drosophila) [Source:HGNC Symbol;Acc:14958]	Homo sapiens	PUMx1	Q8TB72
MSTRG.61225.1	208	217	AUUAGUUUUA	R(U)(2-5)(R)(1-2)(U)(2-5)R	9016658	SELEX	ENSMUSG00000003410	Elavl3	ELAV (embryonic lethal, abnormal vision, Drosophila)-like 3 (Hu antigen C) Gene [Source:MGI Symbol;Acc:MGI:109157]	Mus musculus	RRMx3	Q60900
MSTRG.61225.1	31	36	UAAAUU	WWWWWW	18258190	single RNA affinity purification	ENSG00000084072	PPIE	peptidylprolyl isomerase E (cyclophilin E) [Source:HGNC Symbol;Acc:9258]	Homo sapiens	RRMx1	Q9UNP9
MSTRG.61225.1	265	270	UAAAUU	WWWWWW	18258190	single RNA affinity purification	ENSG00000084072	PPIE	peptidylprolyl isomerase E (cyclophilin E) [Source:HGNC Symbol;Acc:9258]	Homo sapiens	RRMx1	Q9UNP9
MSTRG.61225.1	169	174	UCCUAC	KVVURC	20167602	SELEX	ENSG00000083896	YTHDC1	YTH domain containing 1 [Source:HGNC Symbol;Acc:30626]	Homo sapiens	YTHx1	Q96MU7
MSTRG.61225.1	324	329	UCCUAC	KVVURC	20167602	SELEX	ENSG00000083896	YTHDC1	YTH domain containing 1 [Source:HGNC Symbol;Acc:30626]	Homo sapiens	YTHx1	Q96MU7
MSTRG.61225.1	25	32	UGUAUGUA	(UR)(3-5)	11895477	SELEX	ENSDARG00000005315	celf1	CUGBP Elav-like family member 1 (CELF-1)(CUG-BP- and ETR-3-like factor 1)(Bruno-like protein 2)(RNA-binding protein BRUNOL-2)(CUG triplet repeat RNA-binding protein 1)(CUG-BP1)(EDEN-BP/Bruno-like protein)	Danio rerio	RRMx3	Q9IBD0
MSTRG.61517.1	81	86	GACAAA	GACAAA	18794844	EMSA	ENSG00000188529	SFRS13A	splicing factor, arginine/serine-rich 13A [Source:HGNC Symbol;Acc:16713]	Homo sapiens	RRMx1	O75494
MSTRG.61517.1	313	318	GACAAA	GACAAA	18794844	EMSA	ENSG00000188529	SFRS13A	splicing factor, arginine/serine-rich 13A [Source:HGNC Symbol;Acc:16713]	Homo sapiens	RRMx1	O75494
MSTRG.61517.1	226	232	CACAUCU	HMCAYCH	11564883	EMSA	ENSMUSG00000018554	Ybx2	Y box protein 2 Gene [Source:MGI Symbol;Acc:MGI:1096372]	Mus musculus	CSDx1	Q9Z2C8
MSTRG.61517.1	226	232	CACAUCU	HMCAYCH	11564883	EMSA	ENSMUSG00000030189	Csda	cold shock domain protein A Gene [Source:MGI Symbol;Acc:MGI:2137670]	Mus musculus	CSDx1	Q9JKB3
MSTRG.61517.1	373	378	AAAAAG	AAAAAG	15703440	genome-wide in vivo immunoprecipitation	YGL122C	Nab2	Nuclear polyAdenylated RNA-Binding	Saccharomyces cerevisiae	Znf_CCCHx7	NA
MSTRG.61517.1	84	105	AAAAGGCAAUAUUCAUUGAUAA	AWAA(N)(2-24)AWAA	19457263	SELEX	ENSG00000131773	KHDRBS3	KH domain containing, RNA binding, signal transduction associated 3 [Source:HGNC Symbol;Acc:18117]	Homo sapiens	KHx1	O75525
MSTRG.61517.1	7	12	UUUUUU	(U)(3-11)	8576255	SELEX	ENSG00000151923	TIAL1	TIA1 cytotoxic granule-associated RNA binding protein-like 1 [Source:HGNC Symbol;Acc:11804]	Homo sapiens	RRMx3	Q01085
MSTRG.61517.1	207	222	GUAGCCUAGCAUUGUA	GNNNNNNNNNNNUGUA	15607425	yeast three-hybrid screen	ENSG00000055917	PUM2	pumilio homolog 2 (Drosophila) [Source:HGNC Symbol;Acc:14958]	Homo sapiens	PUMx1	Q8TB72
MSTRG.61517.1	222	228	AUUGCAC	AUUGCAC	1717938	SELEX	ENSG00000077312	SNRPA	small nuclear ribonucleoprotein polypeptide A [Source:HGNC Symbol;Acc:11151]	Homo sapiens	RRMx2	P09012
MSTRG.61517.1	362	367	UAUUAU	UAUUAU	18684992	NMR	ENSG00000088247	KHSRP	KH-type splicing regulatory protein [Source:HGNC Symbol;Acc:6316]	Homo sapiens	KHx4	Q92945
MSTRG.61517.1	372	377	AAAAAA	AAAAAA	18258190	single RNA affinity purification	ENSG00000084072	PPIE	peptidylprolyl isomerase E (cyclophilin E) [Source:HGNC Symbol;Acc:9258]	Homo sapiens	RRMx1	Q9UNP9
MSTRG.61517.1	7	12	UUUUUU	UUUUUU	18258190	single RNA affinity purification	ENSG00000084072	PPIE	peptidylprolyl isomerase E (cyclophilin E) [Source:HGNC Symbol;Acc:9258]	Homo sapiens	RRMx1	Q9UNP9
MSTRG.61517.1	1	6	AAAUAA	WWWWWW	18258190	single RNA affinity purification	ENSG00000084072	PPIE	peptidylprolyl isomerase E (cyclophilin E) [Source:HGNC Symbol;Acc:9258]	Homo sapiens	RRMx1	Q9UNP9
MSTRG.61517.1	290	295	AAAUAA	WWWWWW	18258190	single RNA affinity purification	ENSG00000084072	PPIE	peptidylprolyl isomerase E (cyclophilin E) [Source:HGNC Symbol;Acc:9258]	Homo sapiens	RRMx1	Q9UNP9
MSTRG.61517.1	317	322	AAAUAA	WWWWWW	18258190	single RNA affinity purification	ENSG00000084072	PPIE	peptidylprolyl isomerase E (cyclophilin E) [Source:HGNC Symbol;Acc:9258]	Homo sapiens	RRMx1	Q9UNP9
MSTRG.61517.1	291	296	AAUAAA	AAUAAA	20460131	NMR	ENSG00000084072	PPIE	peptidylprolyl isomerase E (cyclophilin E) [Source:HGNC Symbol;Acc:9258]	Homo sapiens	RRMx1	Q9UNP9
MSTRG.61517.1	193	198	UCAUAC	KVVURC	20167602	SELEX	ENSG00000083896	YTHDC1	YTH domain containing 1 [Source:HGNC Symbol;Acc:30626]	Homo sapiens	YTHx1	Q96MU7
MSTRG.61915.1	91	97	ACCAUCC	HMCAYCH	11564883	EMSA	ENSMUSG00000018554	Ybx2	Y box protein 2 Gene [Source:MGI Symbol;Acc:MGI:1096372]	Mus musculus	CSDx1	Q9Z2C8
MSTRG.61915.1	91	97	ACCAUCC	HMCAYCH	11564883	EMSA	ENSMUSG00000030189	Csda	cold shock domain protein A Gene [Source:MGI Symbol;Acc:MGI:2137670]	Mus musculus	CSDx1	Q9JKB3
MSTRG.61915.1	116	122	CCCUCCA	CSSNSSR	16825284	SELEX	ENSG00000136450	SFRS1	splicing factor, arginine/serine-rich 1 [Source:HGNC Symbol;Acc:10780]	Homo sapiens	RRMx2	Q07955
MSTRG.61915.1	95	100	UCCCAU	U(C)(3-4)WW	11278705	SELEX	ENSG00000165119	HNRNPK	microRNA 7-1 [Source:HGNC Symbol;Acc:31638]	Homo sapiens	KHx3	P61978
MSTRG.61915.1	254	259	CAGUGG	CAGUGN	8021254	SELEX	ENSG00000122729	ACO1	aconitase 1, soluble [Source:HGNC Symbol;Acc:117]	Homo sapiens		P21399
MSTRG.61915.1	160	165	UUAUUU	WWWWWW	18258190	single RNA affinity purification	ENSG00000084072	PPIE	peptidylprolyl isomerase E (cyclophilin E) [Source:HGNC Symbol;Acc:9258]	Homo sapiens	RRMx1	Q9UNP9
MSTRG.61915.1	271	276	GGAUGC	KVVURC	20167602	SELEX	ENSG00000083896	YTHDC1	YTH domain containing 1 [Source:HGNC Symbol;Acc:30626]	Homo sapiens	YTHx1	Q96MU7
MSTRG.61915.1	197	202	UGUAUA	(UR)(3-5)	11895477	SELEX	ENSDARG00000005315	celf1	CUGBP Elav-like family member 1 (CELF-1)(CUG-BP- and ETR-3-like factor 1)(Bruno-like protein 2)(RNA-binding protein BRUNOL-2)(CUG triplet repeat RNA-binding protein 1)(CUG-BP1)(EDEN-BP/Bruno-like protein)	Danio rerio	RRMx3	Q9IBD0
MSTRG.62401.1	26	32	GUUUUAG	G(U)(3-6)(G/AG)	11333984	SELEX	FBgn0011666	msi	musashi	Drosophila melanogaster	RRMx2	NA
MSTRG.62401.1	220	228	CUUCUCUCU	CUUCUCUCU	15341728	NMR	ENSG00000011304	PTBP1	polypyrimidine tract binding protein 1 [Source:HGNC Symbol;Acc:9583]	Homo sapiens	RRMx4	P26599
MSTRG.62401.1	223	228	CUCUCU	CUCUCU	11788707	NMR	ENSG00000011304	PTBP1	polypyrimidine tract binding protein 1 [Source:HGNC Symbol;Acc:9583]	Homo sapiens	RRMx4	P26599
MSTRG.62401.1	225	230	CUCUCU	CUCUCU	11788707	NMR	ENSG00000011304	PTBP1	polypyrimidine tract binding protein 1 [Source:HGNC Symbol;Acc:9583]	Homo sapiens	RRMx4	P26599
MSTRG.62401.1	145	151	UACAUCA	HMCAYCH	11564883	EMSA	ENSMUSG00000018554	Ybx2	Y box protein 2 Gene [Source:MGI Symbol;Acc:MGI:1096372]	Mus musculus	CSDx1	Q9Z2C8
MSTRG.62401.1	145	151	UACAUCA	HMCAYCH	11564883	EMSA	ENSMUSG00000030189	Csda	cold shock domain protein A Gene [Source:MGI Symbol;Acc:MGI:2137670]	Mus musculus	CSDx1	Q9JKB3
MSTRG.62401.1	126	132	CUUGGAC	SUYGGAM	8846295	SELEX	ENSG00000063046	EIF4B	eukaryotic translation initiation factor 4B [Source:HGNC Symbol;Acc:3285]	Homo sapiens	RRMx1	P23588
MSTRG.62401.1	217	222	UCCCUU	U(C)(3-4)WW	11278705	SELEX	ENSG00000165119	HNRNPK	microRNA 7-1 [Source:HGNC Symbol;Acc:31638]	Homo sapiens	KHx3	P61978
MSTRG.62401.1	296	301	CAGUGC	CAGUGN	8021254	SELEX	ENSG00000122729	ACO1	aconitase 1, soluble [Source:HGNC Symbol;Acc:117]	Homo sapiens		P21399
MSTRG.62401.1	194	199	UAGGGA	UAGGGW	17925491	genome-wide in vivo immunoprecipitation	ENSG00000135486	HNRNPA1	heterogeneous nuclear ribonucleoprotein A1 [Source:HGNC Symbol;Acc:5031]	Homo sapiens	RRMx2	P0C7M2; P09651
MSTRG.62401.1	246	261	GUCCUCAGGUCAUGUA	GNNNNNNNNNNNUGUA	15607425	yeast three-hybrid screen	ENSG00000055917	PUM2	pumilio homolog 2 (Drosophila) [Source:HGNC Symbol;Acc:14958]	Homo sapiens	PUMx1	Q8TB72
MSTRG.62401.1	33	38	UAGUAU	UAGUAU	18684992	NMR	ENSG00000088247	KHSRP	KH-type splicing regulatory protein [Source:HGNC Symbol;Acc:6316]	Homo sapiens	KHx4	Q92945
MSTRG.62401.1	261	266	AAAAAA	AAAAAA	18258190	single RNA affinity purification	ENSG00000084072	PPIE	peptidylprolyl isomerase E (cyclophilin E) [Source:HGNC Symbol;Acc:9258]	Homo sapiens	RRMx1	Q9UNP9
MSTRG.62401.1	45	50	UAAAAA	WWWWWW	18258190	single RNA affinity purification	ENSG00000084072	PPIE	peptidylprolyl isomerase E (cyclophilin E) [Source:HGNC Symbol;Acc:9258]	Homo sapiens	RRMx1	Q9UNP9
MSTRG.62401.1	260	265	UAAAAA	WWWWWW	18258190	single RNA affinity purification	ENSG00000084072	PPIE	peptidylprolyl isomerase E (cyclophilin E) [Source:HGNC Symbol;Acc:9258]	Homo sapiens	RRMx1	Q9UNP9
MSTRG.62401.1	71	78	UUUUCAAA	UUUUCAAA	10617207	UV cross-linking	WBGene00006697	uaf-1	uaf-1 encodes the large subunit of U2AF, the U2 small nuclear ribonucleoparticle (snRNP) auxiliary factor and is a homolog of mammalian and fly U2AF65; UAF-1 has been shown to bind RNA and this binding is enhanced by UAF-2; the abundance of one alternative transcript appears to be increased during starvation and this transcript is retained in the nucleus; uaf-1 affects embryonic viability, based …	Caenorhabditis elegans	RRMx3	P90978; Q8MXS2
MSTRG.62665.1	987	992	UUUUAU	UUUUAU	8665866	EMSA	XB-GENE-946172	cpeb1-a	cytoplasmic polyadenylation element binding protein 1	Xenopus laevis	RRMx2	NA
MSTRG.62665.1	1789	1794	UUUUAU	UUUUAU	8665866	EMSA	XB-GENE-946172	cpeb1-a	cytoplasmic polyadenylation element binding protein 1	Xenopus laevis	RRMx2	NA
MSTRG.62665.1	1709	1715	AUUUAGU	R(U)(1-3)AGU	11359897	SELEX	ENSMUSG00000054256	Msi1	Musashi homolog 1(Drosophila) Gene [Source:MGI Symbol;Acc:MGI:107376]	Mus musculus	RRMx2	Q61474
MSTRG.62665.1	1489	1495	UAACAUC	UAACAUC	7499328	SELEX	XB-GENE-6252609	ybx2-a	Y box binding protein 2	Xenopus laevis	CSDx1	NA
MSTRG.62665.1	978	983	GACAAA	GACAAA	18794844	EMSA	ENSG00000188529	SFRS13A	splicing factor, arginine/serine-rich 13A [Source:HGNC Symbol;Acc:16713]	Homo sapiens	RRMx1	O75494
MSTRG.62665.1	977	982	AGACAA	AGACAA	18794844	EMSA	ENSG00000188529	SFRS13A	splicing factor, arginine/serine-rich 13A [Source:HGNC Symbol;Acc:16713]	Homo sapiens	RRMx1	O75494
MSTRG.62665.1	1163	1168	CUCUCU	CUCUCU	11788707	NMR	ENSG00000011304	PTBP1	polypyrimidine tract binding protein 1 [Source:HGNC Symbol;Acc:9583]	Homo sapiens	RRMx4	P26599
MSTRG.62665.1	1165	1170	CUCUCU	CUCUCU	11788707	NMR	ENSG00000011304	PTBP1	polypyrimidine tract binding protein 1 [Source:HGNC Symbol;Acc:9583]	Homo sapiens	RRMx4	P26599
MSTRG.62665.1	1514	1519	CUCUCU	CUCUCU	11788707	NMR	ENSG00000011304	PTBP1	polypyrimidine tract binding protein 1 [Source:HGNC Symbol;Acc:9583]	Homo sapiens	RRMx4	P26599
MSTRG.62665.1	2411	2416	CUCUCU	CUCUCU	11788707	NMR	ENSG00000011304	PTBP1	polypyrimidine tract binding protein 1 [Source:HGNC Symbol;Acc:9583]	Homo sapiens	RRMx4	P26599
MSTRG.62665.1	1494	1501	UCCUCUUC	UCCUCUUC	11788707	NMR	ENSG00000011304	PTBP1	polypyrimidine tract binding protein 1 [Source:HGNC Symbol;Acc:9583]	Homo sapiens	RRMx4	P26599
MSTRG.62665.1	1028	1035	CGUGUGAG	CGUGUGAG	9163526	SELEX	WBGene00004723	sap-49	Spliceosome-Associated Protein	Caenorhabditis elegans	RRMx2	Q09442
MSTRG.62665.1	284	290	CACACCU	HMCAYCH	11564883	EMSA	ENSMUSG00000018554	Ybx2	Y box protein 2 Gene [Source:MGI Symbol;Acc:MGI:1096372]	Mus musculus	CSDx1	Q9Z2C8
MSTRG.62665.1	284	290	CACACCU	HMCAYCH	11564883	EMSA	ENSMUSG00000030189	Csda	cold shock domain protein A Gene [Source:MGI Symbol;Acc:MGI:2137670]	Mus musculus	CSDx1	Q9JKB3
MSTRG.62665.1	1960	1965	GAAGAA	GAAGAA	19116412	genome-wide in vivo immunoprecipitation	ENSG00000136450	SFRS1	splicing factor, arginine/serine-rich 1 [Source:HGNC Symbol;Acc:10780]	Homo sapiens	RRMx2	Q07955
MSTRG.62665.1	59	65	CCCCCCA	CSSNSSR	16825284	SELEX	ENSG00000136450	SFRS1	splicing factor, arginine/serine-rich 1 [Source:HGNC Symbol;Acc:10780]	Homo sapiens	RRMx2	Q07955
MSTRG.62665.1	59	65	CCCCCCA	CSMMSSA	16825284	SELEX	ENSG00000136450	SFRS1	splicing factor, arginine/serine-rich 1 [Source:HGNC Symbol;Acc:10780]	Homo sapiens	RRMx2	Q07955
MSTRG.62665.1	277	282	AAAAAG	AAAAAG	15703440	genome-wide in vivo immunoprecipitation	YGL122C	Nab2	Nuclear polyAdenylated RNA-Binding	Saccharomyces cerevisiae	Znf_CCCHx7	NA
MSTRG.62665.1	596	601	AAAAAG	AAAAAG	15703440	genome-wide in vivo immunoprecipitation	YGL122C	Nab2	Nuclear polyAdenylated RNA-Binding	Saccharomyces cerevisiae	Znf_CCCHx7	NA
MSTRG.62665.1	1347	1352	AAAAAG	AAAAAG	15703440	genome-wide in vivo immunoprecipitation	YGL122C	Nab2	Nuclear polyAdenylated RNA-Binding	Saccharomyces cerevisiae	Znf_CCCHx7	NA
MSTRG.62665.1	1694	1701	UGUAUAUA	UGUAUAUA	18327269	EMSA	YGL014W	Puf4	PUmilio-homology domain Family	Saccharomyces cerevisiae	Pumx1	NA
MSTRG.62665.1	1694	1701	UGUAUAUA	UGUANAUA	20371350	genome-wide in vivo immunoprecipitation	ENSG00000055917	PUM2	pumilio homolog 2 (Drosophila) [Source:HGNC Symbol;Acc:14958]	Homo sapiens	PUMx1	Q8TB72
MSTRG.62665.1	137	142	ACUAAC	ACUAAC	20371350	genome-wide in vivo immunoprecipitation	ENSG00000112531	QKI	quaking homolog, KH domain RNA binding (mouse) [Source:HGNC Symbol;Acc:21100]	Homo sapiens	KHx1	Q96PU8
MSTRG.62665.1	259	265	GUUGGAC	SUYGGAM	8846295	SELEX	ENSG00000063046	EIF4B	eukaryotic translation initiation factor 4B [Source:HGNC Symbol;Acc:3285]	Homo sapiens	RRMx1	P23588
MSTRG.62665.1	85	91	UCCCCUU	U(C)(3-4)WW	11278705	SELEX	ENSG00000165119	HNRNPK	microRNA 7-1 [Source:HGNC Symbol;Acc:31638]	Homo sapiens	KHx3	P61978
MSTRG.62665.1	532	538	UCCCCUU	U(C)(3-4)WW	11278705	SELEX	ENSG00000165119	HNRNPK	microRNA 7-1 [Source:HGNC Symbol;Acc:31638]	Homo sapiens	KHx3	P61978
MSTRG.62665.1	1370	1375	UCCCCA	UCCCCA	15331611	NMR	ENSG00000197111	PCBP2	poly(rC) binding protein 2 [Source:HGNC Symbol;Acc:8648]	Homo sapiens	KHx3	Q15366
MSTRG.62665.1	2177	2182	UCCCCA	UCCCCA	15331611	NMR	ENSG00000197111	PCBP2	poly(rC) binding protein 2 [Source:HGNC Symbol;Acc:8648]	Homo sapiens	KHx3	Q15366
MSTRG.62665.1	1347	1360	AAAAAGAUGAAUAA	AWAA(N)(2-24)AWAA	19457263	SELEX	ENSG00000131773	KHDRBS3	KH domain containing, RNA binding, signal transduction associated 3 [Source:HGNC Symbol;Acc:18117]	Homo sapiens	KHx1	O75525
MSTRG.62665.1	433	438	CAGUGG	CAGUGN	8021254	SELEX	ENSG00000122729	ACO1	aconitase 1, soluble [Source:HGNC Symbol;Acc:117]	Homo sapiens		P21399
MSTRG.62665.1	1928	1933	CAGUGG	CAGUGN	8021254	SELEX	ENSG00000122729	ACO1	aconitase 1, soluble [Source:HGNC Symbol;Acc:117]	Homo sapiens		P21399
MSTRG.62665.1	1694	1701	UGUAUAUA	UGUAHAUA	18411299	genome-wide in vivo immunoprecipitation	ENSG00000134644	PUM1	pumilio homolog 1 (Drosophila) [Source:HGNC Symbol;Acc:14957]	Homo sapiens	PUMx1	Q14671
MSTRG.62665.1	137	143	ACUAACA	ACDAAYM	7908267	SELEX	ENSG00000070756	PABPC1	poly(A) binding protein, cytoplasmic 1 [Source:HGNC Symbol;Acc:8554]	Homo sapiens	RRMx4	P11940
MSTRG.62665.1	262	277	GGACUUUUGAUAUGUA	GNNNNNNNNNNNUGUA	15607425	yeast three-hybrid screen	ENSG00000055917	PUM2	pumilio homolog 2 (Drosophila) [Source:HGNC Symbol;Acc:14958]	Homo sapiens	PUMx1	Q8TB72
MSTRG.62665.1	311	317	AUUGCAC	AUUGCAC	1717938	SELEX	ENSG00000077312	SNRPA	small nuclear ribonucleoprotein polypeptide A [Source:HGNC Symbol;Acc:11151]	Homo sapiens	RRMx2	P09012
MSTRG.62665.1	136	142	UACUAAC	UACUAAC	9182766	UV cross-linking	YLR116W	Msl5	Component of the commitment complex, which defines the first step in the splicing pathway; essential protein that interacts with Mud2p and Prp40p, forming a bridge between the intron ends; also involved in nuclear retention of pre-mRNA	Saccharomyces cerevisiae	KHx1	NA
MSTRG.62665.1	308	314	GUUAUUG	R(U)(2-5)(R)(1-2)(U)(2-5)R	9016658	SELEX	ENSMUSG00000003410	Elavl3	ELAV (embryonic lethal, abnormal vision, Drosophila)-like 3 (Hu antigen C) Gene [Source:MGI Symbol;Acc:MGI:109157]	Mus musculus	RRMx3	Q60900
MSTRG.62665.1	1370	1376	UCCCCAA	UCCCCAA	16854432	NMR	ENSG00000165119	HNRNPK	microRNA 7-1 [Source:HGNC Symbol;Acc:31638]	Homo sapiens	KHx3	P61978
MSTRG.62665.1	1705	1710	UAUUAU	UAUUAU	18684992	NMR	ENSG00000088247	KHSRP	KH-type splicing regulatory protein [Source:HGNC Symbol;Acc:6316]	Homo sapiens	KHx4	Q92945
MSTRG.62665.1	2309	2314	UAUUAU	UAUUAU	18684992	NMR	ENSG00000088247	KHSRP	KH-type splicing regulatory protein [Source:HGNC Symbol;Acc:6316]	Homo sapiens	KHx4	Q92945
MSTRG.62665.1	276	281	UAAAAA	WWWWWW	18258190	single RNA affinity purification	ENSG00000084072	PPIE	peptidylprolyl isomerase E (cyclophilin E) [Source:HGNC Symbol;Acc:9258]	Homo sapiens	RRMx1	Q9UNP9
MSTRG.62665.1	595	600	UAAAAA	WWWWWW	18258190	single RNA affinity purification	ENSG00000084072	PPIE	peptidylprolyl isomerase E (cyclophilin E) [Source:HGNC Symbol;Acc:9258]	Homo sapiens	RRMx1	Q9UNP9
MSTRG.62665.1	593	598	AAUAAA	AAUAAA	20460131	NMR	ENSG00000084072	PPIE	peptidylprolyl isomerase E (cyclophilin E) [Source:HGNC Symbol;Acc:9258]	Homo sapiens	RRMx1	Q9UNP9
MSTRG.62665.1	2105	2110	AAUAAA	AAUAAA	20460131	NMR	ENSG00000084072	PPIE	peptidylprolyl isomerase E (cyclophilin E) [Source:HGNC Symbol;Acc:9258]	Homo sapiens	RRMx1	Q9UNP9
MSTRG.62665.1	176	181	GGAUAC	KVVURC	20167602	SELEX	ENSG00000083896	YTHDC1	YTH domain containing 1 [Source:HGNC Symbol;Acc:30626]	Homo sapiens	YTHx1	Q96MU7
MSTRG.62665.1	382	391	UAUUGACACG	UA(U)(2-3)RD(N)(1-3)G	18952820	EMSA	WBGene00004078	pos-1	pos-1 encodes a CCCH-type zinc-finger protein; during embryogenesis, maternally provided POS-1 is essential for proper fate specification of germ cells, intestine, pharynx, and hypodermis; POS-1's role in cell fate specification is likely as a translational regulator, as POS-1 is required, in posterior blastomeres, for positive regulation of apx-1 mRNA translation and negative regulation of glp-1…	Caenorhabditis elegans	Znf_CCCHx2	Q20667
MSTRG.62665.1	272	277	UAUGUA	(UR)(3-5)	11895477	SELEX	ENSDARG00000005315	celf1	CUGBP Elav-like family member 1 (CELF-1)(CUG-BP- and ETR-3-like factor 1)(Bruno-like protein 2)(RNA-binding protein BRUNOL-2)(CUG triplet repeat RNA-binding protein 1)(CUG-BP1)(EDEN-BP/Bruno-like protein)	Danio rerio	RRMx3	Q9IBD0
MSTRG.6310.1	353	358	GACAAA	GACAAA	18794844	EMSA	ENSG00000188529	SFRS13A	splicing factor, arginine/serine-rich 13A [Source:HGNC Symbol;Acc:16713]	Homo sapiens	RRMx1	O75494
MSTRG.6310.1	107	112	GAAGAA	GAAGAA	19116412	genome-wide in vivo immunoprecipitation	ENSG00000136450	SFRS1	splicing factor, arginine/serine-rich 1 [Source:HGNC Symbol;Acc:10780]	Homo sapiens	RRMx2	Q07955
MSTRG.6310.1	254	260	CGAAGGA	CSMMSSA	16825284	SELEX	ENSG00000136450	SFRS1	splicing factor, arginine/serine-rich 1 [Source:HGNC Symbol;Acc:10780]	Homo sapiens	RRMx2	Q07955
MSTRG.6310.1	158	163	AAAAAG	AAAAAG	15703440	genome-wide in vivo immunoprecipitation	YGL122C	Nab2	Nuclear polyAdenylated RNA-Binding	Saccharomyces cerevisiae	Znf_CCCHx7	NA
MSTRG.6310.1	328	333	UCCCUU	U(C)(3-4)WW	11278705	SELEX	ENSG00000165119	HNRNPK	microRNA 7-1 [Source:HGNC Symbol;Acc:31638]	Homo sapiens	KHx3	P61978
MSTRG.6310.1	290	307	AAAAGGAAAGAUAGAAAA	AWAA(N)(2-24)AWAA	19457263	SELEX	ENSG00000131773	KHDRBS3	KH domain containing, RNA binding, signal transduction associated 3 [Source:HGNC Symbol;Acc:18117]	Homo sapiens	KHx1	O75525
MSTRG.6310.1	47	52	CAGUGC	CAGUGN	8021254	SELEX	ENSG00000122729	ACO1	aconitase 1, soluble [Source:HGNC Symbol;Acc:117]	Homo sapiens		P21399
MSTRG.6310.1	354	360	ACAAACA	ACDAAYM	7908267	SELEX	ENSG00000070756	PABPC1	poly(A) binding protein, cytoplasmic 1 [Source:HGNC Symbol;Acc:8554]	Homo sapiens	RRMx4	P11940
MSTRG.6310.1	377	385	GUUGGUUUA	R(U)(2-5)(R)(1-2)(U)(2-5)R	9016658	SELEX	ENSMUSG00000003410	Elavl3	ELAV (embryonic lethal, abnormal vision, Drosophila)-like 3 (Hu antigen C) Gene [Source:MGI Symbol;Acc:MGI:109157]	Mus musculus	RRMx3	Q60900
MSTRG.6310.1	156	161	AAAAAA	AAAAAA	18258190	single RNA affinity purification	ENSG00000084072	PPIE	peptidylprolyl isomerase E (cyclophilin E) [Source:HGNC Symbol;Acc:9258]	Homo sapiens	RRMx1	Q9UNP9
MSTRG.6310.1	157	162	AAAAAA	AAAAAA	18258190	single RNA affinity purification	ENSG00000084072	PPIE	peptidylprolyl isomerase E (cyclophilin E) [Source:HGNC Symbol;Acc:9258]	Homo sapiens	RRMx1	Q9UNP9
MSTRG.6310.1	155	160	UAAAAA	WWWWWW	18258190	single RNA affinity purification	ENSG00000084072	PPIE	peptidylprolyl isomerase E (cyclophilin E) [Source:HGNC Symbol;Acc:9258]	Homo sapiens	RRMx1	Q9UNP9
MSTRG.6310.1	195	200	UCAUGC	KVVURC	20167602	SELEX	ENSG00000083896	YTHDC1	YTH domain containing 1 [Source:HGNC Symbol;Acc:30626]	Homo sapiens	YTHx1	Q96MU7
MSTRG.64042.1	101	106	UGCAUG	UGCAUG	16537540	protein affinity purification	ENSG00000100320	RBM9	RNA binding motif protein 9 [Source:HGNC Symbol;Acc:9906]	Homo sapiens	RRMx1	O43251
MSTRG.64042.1	277	282	UGCAUG	UGCAUG	16537540	protein affinity purification	ENSG00000100320	RBM9	RNA binding motif protein 9 [Source:HGNC Symbol;Acc:9906]	Homo sapiens	RRMx1	O43251
MSTRG.64042.1	59	65	AACACCC	HMCAYCH	11564883	EMSA	ENSMUSG00000018554	Ybx2	Y box protein 2 Gene [Source:MGI Symbol;Acc:MGI:1096372]	Mus musculus	CSDx1	Q9Z2C8
MSTRG.64042.1	59	65	AACACCC	HMCAYCH	11564883	EMSA	ENSMUSG00000030189	Csda	cold shock domain protein A Gene [Source:MGI Symbol;Acc:MGI:2137670]	Mus musculus	CSDx1	Q9JKB3
MSTRG.64042.1	245	250	GAAGAA	GAAGAA	19116412	genome-wide in vivo immunoprecipitation	ENSG00000136450	SFRS1	splicing factor, arginine/serine-rich 1 [Source:HGNC Symbol;Acc:10780]	Homo sapiens	RRMx2	Q07955
MSTRG.64042.1	221	227	CCGACGA	CSSNSSR	16825284	SELEX	ENSG00000136450	SFRS1	splicing factor, arginine/serine-rich 1 [Source:HGNC Symbol;Acc:10780]	Homo sapiens	RRMx2	Q07955
MSTRG.64042.1	2	20	AAAAACAAAAAACAAAAAA	AWAA(N)(2-24)AWAA	19457263	SELEX	ENSG00000131773	KHDRBS3	KH domain containing, RNA binding, signal transduction associated 3 [Source:HGNC Symbol;Acc:18117]	Homo sapiens	KHx1	O75525
MSTRG.64042.1	20	26	ACAAACA	ACDAAYM	7908267	SELEX	ENSG00000070756	PABPC1	poly(A) binding protein, cytoplasmic 1 [Source:HGNC Symbol;Acc:8554]	Homo sapiens	RRMx4	P11940
MSTRG.64042.1	24	30	ACAAACA	ACDAAYM	7908267	SELEX	ENSG00000070756	PABPC1	poly(A) binding protein, cytoplasmic 1 [Source:HGNC Symbol;Acc:8554]	Homo sapiens	RRMx4	P11940
MSTRG.64042.1	28	34	ACAAACA	ACDAAYM	7908267	SELEX	ENSG00000070756	PABPC1	poly(A) binding protein, cytoplasmic 1 [Source:HGNC Symbol;Acc:8554]	Homo sapiens	RRMx4	P11940
MSTRG.64042.1	32	38	ACAAACA	ACDAAYM	7908267	SELEX	ENSG00000070756	PABPC1	poly(A) binding protein, cytoplasmic 1 [Source:HGNC Symbol;Acc:8554]	Homo sapiens	RRMx4	P11940
MSTRG.64042.1	36	42	ACAAACA	ACDAAYM	7908267	SELEX	ENSG00000070756	PABPC1	poly(A) binding protein, cytoplasmic 1 [Source:HGNC Symbol;Acc:8554]	Homo sapiens	RRMx4	P11940
MSTRG.64042.1	40	46	ACAAACA	ACDAAYM	7908267	SELEX	ENSG00000070756	PABPC1	poly(A) binding protein, cytoplasmic 1 [Source:HGNC Symbol;Acc:8554]	Homo sapiens	RRMx4	P11940
MSTRG.64042.1	44	50	ACAAACA	ACDAAYM	7908267	SELEX	ENSG00000070756	PABPC1	poly(A) binding protein, cytoplasmic 1 [Source:HGNC Symbol;Acc:8554]	Homo sapiens	RRMx4	P11940
MSTRG.64042.1	8	13	AAAAAA	AAAAAA	18258190	single RNA affinity purification	ENSG00000084072	PPIE	peptidylprolyl isomerase E (cyclophilin E) [Source:HGNC Symbol;Acc:9258]	Homo sapiens	RRMx1	Q9UNP9
MSTRG.64042.1	15	20	AAAAAA	AAAAAA	18258190	single RNA affinity purification	ENSG00000084072	PPIE	peptidylprolyl isomerase E (cyclophilin E) [Source:HGNC Symbol;Acc:9258]	Homo sapiens	RRMx1	Q9UNP9
MSTRG.64042.1	50	55	AAAAAA	AAAAAA	18258190	single RNA affinity purification	ENSG00000084072	PPIE	peptidylprolyl isomerase E (cyclophilin E) [Source:HGNC Symbol;Acc:9258]	Homo sapiens	RRMx1	Q9UNP9
MSTRG.64042.1	8	13	AAAAAA	WWWWWW	18258190	single RNA affinity purification	ENSG00000084072	PPIE	peptidylprolyl isomerase E (cyclophilin E) [Source:HGNC Symbol;Acc:9258]	Homo sapiens	RRMx1	Q9UNP9
MSTRG.64042.1	15	20	AAAAAA	WWWWWW	18258190	single RNA affinity purification	ENSG00000084072	PPIE	peptidylprolyl isomerase E (cyclophilin E) [Source:HGNC Symbol;Acc:9258]	Homo sapiens	RRMx1	Q9UNP9
MSTRG.64042.1	50	55	AAAAAA	WWWWWW	18258190	single RNA affinity purification	ENSG00000084072	PPIE	peptidylprolyl isomerase E (cyclophilin E) [Source:HGNC Symbol;Acc:9258]	Homo sapiens	RRMx1	Q9UNP9
MSTRG.64042.1	155	160	GCCUAC	KVVURC	20167602	SELEX	ENSG00000083896	YTHDC1	YTH domain containing 1 [Source:HGNC Symbol;Acc:30626]	Homo sapiens	YTHx1	Q96MU7
MSTRG.64042.1	265	270	GCAUGC	GCAUGC	20167602	EMSA	ENSG00000083896	YTHDC1	YTH domain containing 1 [Source:HGNC Symbol;Acc:30626]	Homo sapiens	YTHx1	Q96MU7
MSTRG.6898.1	198	203	UGCAUG	UGCAUG	16537540	protein affinity purification	ENSG00000100320	RBM9	RNA binding motif protein 9 [Source:HGNC Symbol;Acc:9906]	Homo sapiens	RRMx1	O43251
MSTRG.6898.1	278	283	UGCAUG	UGCAUG	16537540	protein affinity purification	ENSG00000100320	RBM9	RNA binding motif protein 9 [Source:HGNC Symbol;Acc:9906]	Homo sapiens	RRMx1	O43251
MSTRG.6898.1	51	56	GACAAA	GACAAA	18794844	EMSA	ENSG00000188529	SFRS13A	splicing factor, arginine/serine-rich 13A [Source:HGNC Symbol;Acc:16713]	Homo sapiens	RRMx1	O75494
MSTRG.6898.1	77	82	GACAAA	GACAAA	18794844	EMSA	ENSG00000188529	SFRS13A	splicing factor, arginine/serine-rich 13A [Source:HGNC Symbol;Acc:16713]	Homo sapiens	RRMx1	O75494
MSTRG.6898.1	99	104	GACAAA	GACAAA	18794844	EMSA	ENSG00000188529	SFRS13A	splicing factor, arginine/serine-rich 13A [Source:HGNC Symbol;Acc:16713]	Homo sapiens	RRMx1	O75494
MSTRG.6898.1	177	182	GACAAA	GACAAA	18794844	EMSA	ENSG00000188529	SFRS13A	splicing factor, arginine/serine-rich 13A [Source:HGNC Symbol;Acc:16713]	Homo sapiens	RRMx1	O75494
MSTRG.6898.1	238	244	ACCAUCC	HMCAYCH	11564883	EMSA	ENSMUSG00000018554	Ybx2	Y box protein 2 Gene [Source:MGI Symbol;Acc:MGI:1096372]	Mus musculus	CSDx1	Q9Z2C8
MSTRG.6898.1	238	244	ACCAUCC	HMCAYCH	11564883	EMSA	ENSMUSG00000030189	Csda	cold shock domain protein A Gene [Source:MGI Symbol;Acc:MGI:2137670]	Mus musculus	CSDx1	Q9JKB3
MSTRG.6898.1	217	223	CCCUGCA	CSSNSSR	16825284	SELEX	ENSG00000136450	SFRS1	splicing factor, arginine/serine-rich 1 [Source:HGNC Symbol;Acc:10780]	Homo sapiens	RRMx2	Q07955
MSTRG.6898.1	45	57	AUAAAUGACAAAA	AWAA(N)(2-24)AWAA	19457263	SELEX	ENSG00000131773	KHDRBS3	KH domain containing, RNA binding, signal transduction associated 3 [Source:HGNC Symbol;Acc:18117]	Homo sapiens	KHx1	O75525
MSTRG.6898.1	73	78	CAGUGA	CAGUGN	8021254	SELEX	ENSG00000122729	ACO1	aconitase 1, soluble [Source:HGNC Symbol;Acc:117]	Homo sapiens		P21399
MSTRG.6898.1	20	35	GGAGAGAAUACAUGUA	GNNNNNNNNNNNUGUA	15607425	yeast three-hybrid screen	ENSG00000055917	PUM2	pumilio homolog 2 (Drosophila) [Source:HGNC Symbol;Acc:14958]	Homo sapiens	PUMx1	Q8TB72
MSTRG.6898.1	11	17	GGGUGGG	GGGUGGG	20095591	SELEX	XB-GENE-6252591	gtf3a	general transcription factor 3A	Xenopus laevis	Znf_C2H2x9	NA
MSTRG.6898.1	44	49	AAUAAA	WWWWWW	18258190	single RNA affinity purification	ENSG00000084072	PPIE	peptidylprolyl isomerase E (cyclophilin E) [Source:HGNC Symbol;Acc:9258]	Homo sapiens	RRMx1	Q9UNP9
MSTRG.6898.1	135	140	AAUAAA	WWWWWW	18258190	single RNA affinity purification	ENSG00000084072	PPIE	peptidylprolyl isomerase E (cyclophilin E) [Source:HGNC Symbol;Acc:9258]	Homo sapiens	RRMx1	Q9UNP9
MSTRG.6898.1	44	49	AAUAAA	AAUAAA	20460131	NMR	ENSG00000084072	PPIE	peptidylprolyl isomerase E (cyclophilin E) [Source:HGNC Symbol;Acc:9258]	Homo sapiens	RRMx1	Q9UNP9
MSTRG.6898.1	135	140	AAUAAA	AAUAAA	20460131	NMR	ENSG00000084072	PPIE	peptidylprolyl isomerase E (cyclophilin E) [Source:HGNC Symbol;Acc:9258]	Homo sapiens	RRMx1	Q9UNP9
MSTRG.6898.1	25	30	GAAUAC	KVVURC	20167602	SELEX	ENSG00000083896	YTHDC1	YTH domain containing 1 [Source:HGNC Symbol;Acc:30626]	Homo sapiens	YTHx1	Q96MU7
MSTRG.6898.1	279	284	GCAUGC	GCAUGC	20167602	EMSA	ENSG00000083896	YTHDC1	YTH domain containing 1 [Source:HGNC Symbol;Acc:30626]	Homo sapiens	YTHx1	Q96MU7
MSTRG.6898.1	5	13	UAUUGGGGG	UA(U)(2-3)RD(N)(1-3)G	18952820	EMSA	WBGene00004078	pos-1	pos-1 encodes a CCCH-type zinc-finger protein; during embryogenesis, maternally provided POS-1 is essential for proper fate specification of germ cells, intestine, pharynx, and hypodermis; POS-1's role in cell fate specification is likely as a translational regulator, as POS-1 is required, in posterior blastomeres, for positive regulation of apx-1 mRNA translation and negative regulation of glp-1…	Caenorhabditis elegans	Znf_CCCHx2	Q20667
MSTRG.6898.1	32	37	UGUAUG	(UR)(3-5)	11895477	SELEX	ENSDARG00000005315	celf1	CUGBP Elav-like family member 1 (CELF-1)(CUG-BP- and ETR-3-like factor 1)(Bruno-like protein 2)(RNA-binding protein BRUNOL-2)(CUG triplet repeat RNA-binding protein 1)(CUG-BP1)(EDEN-BP/Bruno-like protein)	Danio rerio	RRMx3	Q9IBD0
MSTRG.6924.1	137	142	GACAAA	GACAAA	18794844	EMSA	ENSG00000188529	SFRS13A	splicing factor, arginine/serine-rich 13A [Source:HGNC Symbol;Acc:16713]	Homo sapiens	RRMx1	O75494
MSTRG.6924.1	136	141	AGACAA	AGACAA	18794844	EMSA	ENSG00000188529	SFRS13A	splicing factor, arginine/serine-rich 13A [Source:HGNC Symbol;Acc:16713]	Homo sapiens	RRMx1	O75494
MSTRG.6924.1	74	80	AACAUCU	HMCAYCH	11564883	EMSA	ENSMUSG00000018554	Ybx2	Y box protein 2 Gene [Source:MGI Symbol;Acc:MGI:1096372]	Mus musculus	CSDx1	Q9Z2C8
MSTRG.6924.1	74	80	AACAUCU	HMCAYCH	11564883	EMSA	ENSMUSG00000030189	Csda	cold shock domain protein A Gene [Source:MGI Symbol;Acc:MGI:2137670]	Mus musculus	CSDx1	Q9JKB3
MSTRG.6924.1	16	21	AAAAAG	AAAAAG	15703440	genome-wide in vivo immunoprecipitation	YGL122C	Nab2	Nuclear polyAdenylated RNA-Binding	Saccharomyces cerevisiae	Znf_CCCHx7	NA
MSTRG.6924.1	1	20	AAAAAAACAAAAAACAAAAA	AWAA(N)(2-24)AWAA	19457263	SELEX	ENSG00000131773	KHDRBS3	KH domain containing, RNA binding, signal transduction associated 3 [Source:HGNC Symbol;Acc:18117]	Homo sapiens	KHx1	O75525
MSTRG.6924.1	1	6	AAAAAA	AAAAAA	18258190	single RNA affinity purification	ENSG00000084072	PPIE	peptidylprolyl isomerase E (cyclophilin E) [Source:HGNC Symbol;Acc:9258]	Homo sapiens	RRMx1	Q9UNP9
MSTRG.6924.1	2	7	AAAAAA	AAAAAA	18258190	single RNA affinity purification	ENSG00000084072	PPIE	peptidylprolyl isomerase E (cyclophilin E) [Source:HGNC Symbol;Acc:9258]	Homo sapiens	RRMx1	Q9UNP9
MSTRG.6924.1	9	14	AAAAAA	AAAAAA	18258190	single RNA affinity purification	ENSG00000084072	PPIE	peptidylprolyl isomerase E (cyclophilin E) [Source:HGNC Symbol;Acc:9258]	Homo sapiens	RRMx1	Q9UNP9
MSTRG.6924.1	1	6	AAAAAA	WWWWWW	18258190	single RNA affinity purification	ENSG00000084072	PPIE	peptidylprolyl isomerase E (cyclophilin E) [Source:HGNC Symbol;Acc:9258]	Homo sapiens	RRMx1	Q9UNP9
MSTRG.6924.1	2	7	AAAAAA	WWWWWW	18258190	single RNA affinity purification	ENSG00000084072	PPIE	peptidylprolyl isomerase E (cyclophilin E) [Source:HGNC Symbol;Acc:9258]	Homo sapiens	RRMx1	Q9UNP9
MSTRG.6924.1	9	14	AAAAAA	WWWWWW	18258190	single RNA affinity purification	ENSG00000084072	PPIE	peptidylprolyl isomerase E (cyclophilin E) [Source:HGNC Symbol;Acc:9258]	Homo sapiens	RRMx1	Q9UNP9
MSTRG.6924.1	146	151	UGUGUG	(UR)(3-5)	11895477	SELEX	ENSDARG00000005315	celf1	CUGBP Elav-like family member 1 (CELF-1)(CUG-BP- and ETR-3-like factor 1)(Bruno-like protein 2)(RNA-binding protein BRUNOL-2)(CUG triplet repeat RNA-binding protein 1)(CUG-BP1)(EDEN-BP/Bruno-like protein)	Danio rerio	RRMx3	Q9IBD0
MSTRG.6994.1	267	272	AGACAA	AGACAA	18794844	EMSA	ENSG00000188529	SFRS13A	splicing factor, arginine/serine-rich 13A [Source:HGNC Symbol;Acc:16713]	Homo sapiens	RRMx1	O75494
MSTRG.6994.1	312	317	CUCUCU	CUCUCU	11788707	NMR	ENSG00000011304	PTBP1	polypyrimidine tract binding protein 1 [Source:HGNC Symbol;Acc:9583]	Homo sapiens	RRMx4	P26599
MSTRG.6994.1	299	305	CCCAUCU	HMCAYCH	11564883	EMSA	ENSMUSG00000018554	Ybx2	Y box protein 2 Gene [Source:MGI Symbol;Acc:MGI:1096372]	Mus musculus	CSDx1	Q9Z2C8
MSTRG.6994.1	299	305	CCCAUCU	HMCAYCH	11564883	EMSA	ENSMUSG00000030189	Csda	cold shock domain protein A Gene [Source:MGI Symbol;Acc:MGI:2137670]	Mus musculus	CSDx1	Q9JKB3
MSTRG.6994.1	142	147	AAAAAG	AAAAAG	15703440	genome-wide in vivo immunoprecipitation	YGL122C	Nab2	Nuclear polyAdenylated RNA-Binding	Saccharomyces cerevisiae	Znf_CCCHx7	NA
MSTRG.6994.1	159	164	AAAAAG	AAAAAG	15703440	genome-wide in vivo immunoprecipitation	YGL122C	Nab2	Nuclear polyAdenylated RNA-Binding	Saccharomyces cerevisiae	Znf_CCCHx7	NA
MSTRG.6994.1	253	258	UCCCAA	U(C)(3-4)WW	11278705	SELEX	ENSG00000165119	HNRNPK	microRNA 7-1 [Source:HGNC Symbol;Acc:31638]	Homo sapiens	KHx3	P61978
MSTRG.6994.1	139	163	AUAAAAAAGAAAAGGAAAAGAAAAA	AWAA(N)(2-24)AWAA	19457263	SELEX	ENSG00000131773	KHDRBS3	KH domain containing, RNA binding, signal transduction associated 3 [Source:HGNC Symbol;Acc:18117]	Homo sapiens	KHx1	O75525
MSTRG.6994.1	246	252	ACAAAUA	ACDAAYM	7908267	SELEX	ENSG00000070756	PABPC1	poly(A) binding protein, cytoplasmic 1 [Source:HGNC Symbol;Acc:8554]	Homo sapiens	RRMx4	P11940
MSTRG.6994.1	141	146	AAAAAA	AAAAAA	18258190	single RNA affinity purification	ENSG00000084072	PPIE	peptidylprolyl isomerase E (cyclophilin E) [Source:HGNC Symbol;Acc:9258]	Homo sapiens	RRMx1	Q9UNP9
MSTRG.6994.1	131	136	AUUAAU	WWWWWW	18258190	single RNA affinity purification	ENSG00000084072	PPIE	peptidylprolyl isomerase E (cyclophilin E) [Source:HGNC Symbol;Acc:9258]	Homo sapiens	RRMx1	Q9UNP9
MSTRG.6994.1	99	104	GGAUAC	KVVURC	20167602	SELEX	ENSG00000083896	YTHDC1	YTH domain containing 1 [Source:HGNC Symbol;Acc:30626]	Homo sapiens	YTHx1	Q96MU7
MSTRG.6994.1	242	247	GGAUAC	KVVURC	20167602	SELEX	ENSG00000083896	YTHDC1	YTH domain containing 1 [Source:HGNC Symbol;Acc:30626]	Homo sapiens	YTHx1	Q96MU7
MSTRG.7244.1	49	54	GUUUAG	G(U)(3-6)(G/AG)	11333984	SELEX	FBgn0011666	msi	musashi	Drosophila melanogaster	RRMx2	NA
MSTRG.7244.1	297	303	CCCACCC	HMCAYCH	11564883	EMSA	ENSMUSG00000018554	Ybx2	Y box protein 2 Gene [Source:MGI Symbol;Acc:MGI:1096372]	Mus musculus	CSDx1	Q9Z2C8
MSTRG.7244.1	297	303	CCCACCC	HMCAYCH	11564883	EMSA	ENSMUSG00000030189	Csda	cold shock domain protein A Gene [Source:MGI Symbol;Acc:MGI:2137670]	Mus musculus	CSDx1	Q9JKB3
MSTRG.7244.1	139	145	CCCUGGG	CSSNSSR	16825284	SELEX	ENSG00000136450	SFRS1	splicing factor, arginine/serine-rich 1 [Source:HGNC Symbol;Acc:10780]	Homo sapiens	RRMx2	Q07955
MSTRG.7244.1	373	379	CCCUGGG	CSSNSSR	16825284	SELEX	ENSG00000136450	SFRS1	splicing factor, arginine/serine-rich 1 [Source:HGNC Symbol;Acc:10780]	Homo sapiens	RRMx2	Q07955
MSTRG.7244.1	298	304	CCACCCA	CSMMSSA	16825284	SELEX	ENSG00000136450	SFRS1	splicing factor, arginine/serine-rich 1 [Source:HGNC Symbol;Acc:10780]	Homo sapiens	RRMx2	Q07955
MSTRG.7244.1	311	316	UGUUUG	UGUUUG	20097654	NMR	YGL044C	Rna15	RNA synthesis	Saccharomyces cerevisiae	RRMx1	NA
MSTRG.7244.1	164	191	AAAAACAUGAAUAAAGCUAUGAGAAUAA	AWAA(N)(2-24)AWAA	19457263	SELEX	ENSG00000131773	KHDRBS3	KH domain containing, RNA binding, signal transduction associated 3 [Source:HGNC Symbol;Acc:18117]	Homo sapiens	KHx1	O75525
MSTRG.7244.1	332	337	CAGUGC	CAGUGN	8021254	SELEX	ENSG00000122729	ACO1	aconitase 1, soluble [Source:HGNC Symbol;Acc:117]	Homo sapiens		P21399
MSTRG.7244.1	404	419	GUCUUAUUGAGAUGUA	GNNNNNNNNNNNUGUA	15607425	yeast three-hybrid screen	ENSG00000055917	PUM2	pumilio homolog 2 (Drosophila) [Source:HGNC Symbol;Acc:14958]	Homo sapiens	PUMx1	Q8TB72
MSTRG.7244.1	45	53	AUUUGUUUA	R(U)(2-5)(R)(1-2)(U)(2-5)R	9016658	SELEX	ENSMUSG00000003410	Elavl3	ELAV (embryonic lethal, abnormal vision, Drosophila)-like 3 (Hu antigen C) Gene [Source:MGI Symbol;Acc:MGI:109157]	Mus musculus	RRMx3	Q60900
MSTRG.7244.1	26	31	AUAUAA	WWWWWW	18258190	single RNA affinity purification	ENSG00000084072	PPIE	peptidylprolyl isomerase E (cyclophilin E) [Source:HGNC Symbol;Acc:9258]	Homo sapiens	RRMx1	Q9UNP9
MSTRG.7244.1	173	178	AAUAAA	AAUAAA	20460131	NMR	ENSG00000084072	PPIE	peptidylprolyl isomerase E (cyclophilin E) [Source:HGNC Symbol;Acc:9258]	Homo sapiens	RRMx1	Q9UNP9
MSTRG.7244.1	117	122	UGGUGC	KVVURC	20167602	SELEX	ENSG00000083896	YTHDC1	YTH domain containing 1 [Source:HGNC Symbol;Acc:30626]	Homo sapiens	YTHx1	Q96MU7
MSTRG.7244.1	127	132	GCAUGC	GCAUGC	20167602	EMSA	ENSG00000083896	YTHDC1	YTH domain containing 1 [Source:HGNC Symbol;Acc:30626]	Homo sapiens	YTHx1	Q96MU7
MSTRG.7244.1	408	417	UAUUGAGAUG	UA(U)(2-3)RD(N)(1-3)G	18952820	EMSA	WBGene00004078	pos-1	pos-1 encodes a CCCH-type zinc-finger protein; during embryogenesis, maternally provided POS-1 is essential for proper fate specification of germ cells, intestine, pharynx, and hypodermis; POS-1's role in cell fate specification is likely as a translational regulator, as POS-1 is required, in posterior blastomeres, for positive regulation of apx-1 mRNA translation and negative regulation of glp-1…	Caenorhabditis elegans	Znf_CCCHx2	Q20667
MSTRG.7269.1	244	249	UUUUAU	UUUUAU	8665866	EMSA	XB-GENE-946172	cpeb1-a	cytoplasmic polyadenylation element binding protein 1	Xenopus laevis	RRMx2	NA
MSTRG.7269.1	33	39	GUUUAGU	R(U)(1-3)AGU	11359897	SELEX	ENSMUSG00000054256	Msi1	Musashi homolog 1(Drosophila) Gene [Source:MGI Symbol;Acc:MGI:107376]	Mus musculus	RRMx2	Q61474
MSTRG.7269.1	33	38	GUUUAG	G(U)(3-6)(G/AG)	11333984	SELEX	FBgn0011666	msi	musashi	Drosophila melanogaster	RRMx2	NA
MSTRG.7269.1	346	351	UGCAUG	UGCAUG	16537540	protein affinity purification	ENSG00000100320	RBM9	RNA binding motif protein 9 [Source:HGNC Symbol;Acc:9906]	Homo sapiens	RRMx1	O43251
MSTRG.7269.1	461	466	GACAAA	GACAAA	18794844	EMSA	ENSG00000188529	SFRS13A	splicing factor, arginine/serine-rich 13A [Source:HGNC Symbol;Acc:16713]	Homo sapiens	RRMx1	O75494
MSTRG.7269.1	1551	1556	GACAAA	GACAAA	18794844	EMSA	ENSG00000188529	SFRS13A	splicing factor, arginine/serine-rich 13A [Source:HGNC Symbol;Acc:16713]	Homo sapiens	RRMx1	O75494
MSTRG.7269.1	460	465	AGACAA	AGACAA	18794844	EMSA	ENSG00000188529	SFRS13A	splicing factor, arginine/serine-rich 13A [Source:HGNC Symbol;Acc:16713]	Homo sapiens	RRMx1	O75494
MSTRG.7269.1	155	161	UCCAUCU	HMCAYCH	11564883	EMSA	ENSMUSG00000018554	Ybx2	Y box protein 2 Gene [Source:MGI Symbol;Acc:MGI:1096372]	Mus musculus	CSDx1	Q9Z2C8
MSTRG.7269.1	155	161	UCCAUCU	HMCAYCH	11564883	EMSA	ENSMUSG00000030189	Csda	cold shock domain protein A Gene [Source:MGI Symbol;Acc:MGI:2137670]	Mus musculus	CSDx1	Q9JKB3
MSTRG.7269.1	110	116	CCCUGGG	CSSNSSR	16825284	SELEX	ENSG00000136450	SFRS1	splicing factor, arginine/serine-rich 1 [Source:HGNC Symbol;Acc:10780]	Homo sapiens	RRMx2	Q07955
MSTRG.7269.1	499	505	CCAAGGA	CSMMSSA	16825284	SELEX	ENSG00000136450	SFRS1	splicing factor, arginine/serine-rich 1 [Source:HGNC Symbol;Acc:10780]	Homo sapiens	RRMx2	Q07955
MSTRG.7269.1	611	616	AAAAAG	AAAAAG	15703440	genome-wide in vivo immunoprecipitation	YGL122C	Nab2	Nuclear polyAdenylated RNA-Binding	Saccharomyces cerevisiae	Znf_CCCHx7	NA
MSTRG.7269.1	1390	1395	AAAAAG	AAAAAG	15703440	genome-wide in vivo immunoprecipitation	YGL122C	Nab2	Nuclear polyAdenylated RNA-Binding	Saccharomyces cerevisiae	Znf_CCCHx7	NA
MSTRG.7269.1	696	702	CUUGGAA	SUYGGAM	8846295	SELEX	ENSG00000063046	EIF4B	eukaryotic translation initiation factor 4B [Source:HGNC Symbol;Acc:3285]	Homo sapiens	RRMx1	P23588
MSTRG.7269.1	436	441	UCCCAA	U(C)(3-4)WW	11278705	SELEX	ENSG00000165119	HNRNPK	microRNA 7-1 [Source:HGNC Symbol;Acc:31638]	Homo sapiens	KHx3	P61978
MSTRG.7269.1	1601	1606	UCCCAA	U(C)(3-4)WW	11278705	SELEX	ENSG00000165119	HNRNPK	microRNA 7-1 [Source:HGNC Symbol;Acc:31638]	Homo sapiens	KHx3	P61978
MSTRG.7269.1	466	496	AUAAUUAGGGCACUUAUGCUAAGCAUGAUAA	AWAA(N)(2-24)AWAA	19457263	SELEX	ENSG00000131773	KHDRBS3	KH domain containing, RNA binding, signal transduction associated 3 [Source:HGNC Symbol;Acc:18117]	Homo sapiens	KHx1	O75525
MSTRG.7269.1	17	22	CAGUGU	CAGUGN	8021254	SELEX	ENSG00000122729	ACO1	aconitase 1, soluble [Source:HGNC Symbol;Acc:117]	Homo sapiens		P21399
MSTRG.7269.1	1145	1150	CAGUGU	CAGUGN	8021254	SELEX	ENSG00000122729	ACO1	aconitase 1, soluble [Source:HGNC Symbol;Acc:117]	Homo sapiens		P21399
MSTRG.7269.1	1635	1640	CAGUGU	CAGUGN	8021254	SELEX	ENSG00000122729	ACO1	aconitase 1, soluble [Source:HGNC Symbol;Acc:117]	Homo sapiens		P21399
MSTRG.7269.1	1608	1613	UAGGGA	UAGGGW	17925491	genome-wide in vivo immunoprecipitation	ENSG00000135486	HNRNPA1	heterogeneous nuclear ribonucleoprotein A1 [Source:HGNC Symbol;Acc:5031]	Homo sapiens	RRMx2	P0C7M2; P09651
MSTRG.7269.1	289	295	ACAAACC	ACDAAYM	7908267	SELEX	ENSG00000070756	PABPC1	poly(A) binding protein, cytoplasmic 1 [Source:HGNC Symbol;Acc:8554]	Homo sapiens	RRMx4	P11940
MSTRG.7269.1	1677	1687	GAUACCUGCUA	GWUWCCUGCUA	10094314	SELEX	ENSG00000077312	SNRPA	small nuclear ribonucleoprotein polypeptide A [Source:HGNC Symbol;Acc:11151]	Homo sapiens	RRMx2	P09012
MSTRG.7269.1	800	815	GAAAACGAUACUUGUA	GNNNNNNNNNNNUGUA	15607425	yeast three-hybrid screen	ENSG00000055917	PUM2	pumilio homolog 2 (Drosophila) [Source:HGNC Symbol;Acc:14958]	Homo sapiens	PUMx1	Q8TB72
MSTRG.7269.1	139	146	AUUUGUUA	R(U)(2-5)(R)(1-2)(U)(2-5)R	9016658	SELEX	ENSMUSG00000003410	Elavl3	ELAV (embryonic lethal, abnormal vision, Drosophila)-like 3 (Hu antigen C) Gene [Source:MGI Symbol;Acc:MGI:109157]	Mus musculus	RRMx3	Q60900
MSTRG.7269.1	983	989	GGGUGGG	GGGUGGG	20095591	SELEX	XB-GENE-6252591	gtf3a	general transcription factor 3A	Xenopus laevis	Znf_C2H2x9	NA
MSTRG.7269.1	1002	1007	UAGGUU	UAGGUU	18684992	NMR	ENSG00000088247	KHSRP	KH-type splicing regulatory protein [Source:HGNC Symbol;Acc:6316]	Homo sapiens	KHx4	Q92945
MSTRG.7269.1	8	13	AUAAAU	WWWWWW	18258190	single RNA affinity purification	ENSG00000084072	PPIE	peptidylprolyl isomerase E (cyclophilin E) [Source:HGNC Symbol;Acc:9258]	Homo sapiens	RRMx1	Q9UNP9
MSTRG.7269.1	493	498	AUAAAU	WWWWWW	18258190	single RNA affinity purification	ENSG00000084072	PPIE	peptidylprolyl isomerase E (cyclophilin E) [Source:HGNC Symbol;Acc:9258]	Homo sapiens	RRMx1	Q9UNP9
MSTRG.7269.1	1754	1759	AUAAAU	WWWWWW	18258190	single RNA affinity purification	ENSG00000084072	PPIE	peptidylprolyl isomerase E (cyclophilin E) [Source:HGNC Symbol;Acc:9258]	Homo sapiens	RRMx1	Q9UNP9
MSTRG.7269.1	357	362	AAUAAA	AAUAAA	20460131	NMR	ENSG00000084072	PPIE	peptidylprolyl isomerase E (cyclophilin E) [Source:HGNC Symbol;Acc:9258]	Homo sapiens	RRMx1	Q9UNP9
MSTRG.7269.1	69	74	UACUGC	KVVURC	20167602	SELEX	ENSG00000083896	YTHDC1	YTH domain containing 1 [Source:HGNC Symbol;Acc:30626]	Homo sapiens	YTHx1	Q96MU7
MSTRG.7269.1	347	352	GCAUGC	GCAUGC	20167602	EMSA	ENSG00000083896	YTHDC1	YTH domain containing 1 [Source:HGNC Symbol;Acc:30626]	Homo sapiens	YTHx1	Q96MU7
MSTRG.7269.1	1733	1740	UUUUCAGG	UUUUCAGG	10617207	UV cross-linking	WBGene00006697	uaf-1	uaf-1 encodes the large subunit of U2AF, the U2 small nuclear ribonucleoparticle (snRNP) auxiliary factor and is a homolog of mammalian and fly U2AF65; UAF-1 has been shown to bind RNA and this binding is enhanced by UAF-2; the abundance of one alternative transcript appears to be increased during starvation and this transcript is retained in the nucleus; uaf-1 affects embryonic viability, based …	Caenorhabditis elegans	RRMx3	P90978; Q8MXS2
MSTRG.7269.1	1733	1740	UUUUCAGG	UUUUCAGG	10617207	UV cross-linking	WBGene00006698	uaf-2	uaf-2 encodes an essential U2AF35 homolog clustered in an operon with cyp-13 (RRM/cyclophilin); UAF-2's sequence is somewhat atypical for U2AF proteins (it lacks an identifiable N-terminal RNA-binding RS domain, while having an glycine-rich C-terminal region).	Caenorhabditis elegans	RRMx1; Znf_CCCHx2	Q9U2U0
MSTRG.7269.1	166	171	UGUAUA	(UR)(3-5)	11895477	SELEX	ENSDARG00000005315	celf1	CUGBP Elav-like family member 1 (CELF-1)(CUG-BP- and ETR-3-like factor 1)(Bruno-like protein 2)(RNA-binding protein BRUNOL-2)(CUG triplet repeat RNA-binding protein 1)(CUG-BP1)(EDEN-BP/Bruno-like protein)	Danio rerio	RRMx3	Q9IBD0
MSTRG.7629.1	226	231	GUUUAG	G(U)(3-6)(G/AG)	11333984	SELEX	FBgn0011666	msi	musashi	Drosophila melanogaster	RRMx2	NA
MSTRG.7629.1	123	129	AACAUCA	HMCAYCH	11564883	EMSA	ENSMUSG00000018554	Ybx2	Y box protein 2 Gene [Source:MGI Symbol;Acc:MGI:1096372]	Mus musculus	CSDx1	Q9Z2C8
MSTRG.7629.1	123	129	AACAUCA	HMCAYCH	11564883	EMSA	ENSMUSG00000030189	Csda	cold shock domain protein A Gene [Source:MGI Symbol;Acc:MGI:2137670]	Mus musculus	CSDx1	Q9JKB3
MSTRG.7629.1	222	227	UGUUGU	UGUUGU	20097654	NMR	YGL044C	Rna15	RNA synthesis	Saccharomyces cerevisiae	RRMx1	NA
MSTRG.7629.1	1	32	AAAAACAAAAAAACAAAAAAACAAAACAAAAA	AWAA(N)(2-24)AWAA	19457263	SELEX	ENSG00000131773	KHDRBS3	KH domain containing, RNA binding, signal transduction associated 3 [Source:HGNC Symbol;Acc:18117]	Homo sapiens	KHx1	O75525
MSTRG.7629.1	103	108	CAGUGG	CAGUGN	8021254	SELEX	ENSG00000122729	ACO1	aconitase 1, soluble [Source:HGNC Symbol;Acc:117]	Homo sapiens		P21399
MSTRG.7629.1	186	192	GUUGUUG	R(U)(2-5)(R)(1-2)(U)(2-5)R	9016658	SELEX	ENSMUSG00000003410	Elavl3	ELAV (embryonic lethal, abnormal vision, Drosophila)-like 3 (Hu antigen C) Gene [Source:MGI Symbol;Acc:MGI:109157]	Mus musculus	RRMx3	Q60900
MSTRG.7629.1	115	120	UAGUAU	UAGUAU	18684992	NMR	ENSG00000088247	KHSRP	KH-type splicing regulatory protein [Source:HGNC Symbol;Acc:6316]	Homo sapiens	KHx4	Q92945
MSTRG.7629.1	7	12	AAAAAA	AAAAAA	18258190	single RNA affinity purification	ENSG00000084072	PPIE	peptidylprolyl isomerase E (cyclophilin E) [Source:HGNC Symbol;Acc:9258]	Homo sapiens	RRMx1	Q9UNP9
MSTRG.7629.1	8	13	AAAAAA	AAAAAA	18258190	single RNA affinity purification	ENSG00000084072	PPIE	peptidylprolyl isomerase E (cyclophilin E) [Source:HGNC Symbol;Acc:9258]	Homo sapiens	RRMx1	Q9UNP9
MSTRG.7629.1	15	20	AAAAAA	AAAAAA	18258190	single RNA affinity purification	ENSG00000084072	PPIE	peptidylprolyl isomerase E (cyclophilin E) [Source:HGNC Symbol;Acc:9258]	Homo sapiens	RRMx1	Q9UNP9
MSTRG.7629.1	16	21	AAAAAA	AAAAAA	18258190	single RNA affinity purification	ENSG00000084072	PPIE	peptidylprolyl isomerase E (cyclophilin E) [Source:HGNC Symbol;Acc:9258]	Homo sapiens	RRMx1	Q9UNP9
MSTRG.7629.1	28	33	AAAAAA	AAAAAA	18258190	single RNA affinity purification	ENSG00000084072	PPIE	peptidylprolyl isomerase E (cyclophilin E) [Source:HGNC Symbol;Acc:9258]	Homo sapiens	RRMx1	Q9UNP9
MSTRG.7629.1	41	46	AAAAAA	AAAAAA	18258190	single RNA affinity purification	ENSG00000084072	PPIE	peptidylprolyl isomerase E (cyclophilin E) [Source:HGNC Symbol;Acc:9258]	Homo sapiens	RRMx1	Q9UNP9
MSTRG.7629.1	42	47	AAAAAA	AAAAAA	18258190	single RNA affinity purification	ENSG00000084072	PPIE	peptidylprolyl isomerase E (cyclophilin E) [Source:HGNC Symbol;Acc:9258]	Homo sapiens	RRMx1	Q9UNP9
MSTRG.7629.1	7	12	AAAAAA	WWWWWW	18258190	single RNA affinity purification	ENSG00000084072	PPIE	peptidylprolyl isomerase E (cyclophilin E) [Source:HGNC Symbol;Acc:9258]	Homo sapiens	RRMx1	Q9UNP9
MSTRG.7629.1	8	13	AAAAAA	WWWWWW	18258190	single RNA affinity purification	ENSG00000084072	PPIE	peptidylprolyl isomerase E (cyclophilin E) [Source:HGNC Symbol;Acc:9258]	Homo sapiens	RRMx1	Q9UNP9
MSTRG.7629.1	15	20	AAAAAA	WWWWWW	18258190	single RNA affinity purification	ENSG00000084072	PPIE	peptidylprolyl isomerase E (cyclophilin E) [Source:HGNC Symbol;Acc:9258]	Homo sapiens	RRMx1	Q9UNP9
MSTRG.7629.1	16	21	AAAAAA	WWWWWW	18258190	single RNA affinity purification	ENSG00000084072	PPIE	peptidylprolyl isomerase E (cyclophilin E) [Source:HGNC Symbol;Acc:9258]	Homo sapiens	RRMx1	Q9UNP9
MSTRG.7629.1	28	33	AAAAAA	WWWWWW	18258190	single RNA affinity purification	ENSG00000084072	PPIE	peptidylprolyl isomerase E (cyclophilin E) [Source:HGNC Symbol;Acc:9258]	Homo sapiens	RRMx1	Q9UNP9
MSTRG.7629.1	41	46	AAAAAA	WWWWWW	18258190	single RNA affinity purification	ENSG00000084072	PPIE	peptidylprolyl isomerase E (cyclophilin E) [Source:HGNC Symbol;Acc:9258]	Homo sapiens	RRMx1	Q9UNP9
MSTRG.7629.1	42	47	AAAAAA	WWWWWW	18258190	single RNA affinity purification	ENSG00000084072	PPIE	peptidylprolyl isomerase E (cyclophilin E) [Source:HGNC Symbol;Acc:9258]	Homo sapiens	RRMx1	Q9UNP9
MSTRG.7629.1	57	62	AAUAAA	AAUAAA	20460131	NMR	ENSG00000084072	PPIE	peptidylprolyl isomerase E (cyclophilin E) [Source:HGNC Symbol;Acc:9258]	Homo sapiens	RRMx1	Q9UNP9
MSTRG.7629.1	73	78	UAAUAC	KVVURC	20167602	SELEX	ENSG00000083896	YTHDC1	YTH domain containing 1 [Source:HGNC Symbol;Acc:30626]	Homo sapiens	YTHx1	Q96MU7
MSTRG.8514.1	36	41	AUUAGU	R(U)(1-3)AGU	11359897	SELEX	ENSMUSG00000054256	Msi1	Musashi homolog 1(Drosophila) Gene [Source:MGI Symbol;Acc:MGI:107376]	Mus musculus	RRMx2	Q61474
MSTRG.8514.1	97	103	UCCAUCU	HMCAYCH	11564883	EMSA	ENSMUSG00000018554	Ybx2	Y box protein 2 Gene [Source:MGI Symbol;Acc:MGI:1096372]	Mus musculus	CSDx1	Q9Z2C8
MSTRG.8514.1	97	103	UCCAUCU	HMCAYCH	11564883	EMSA	ENSMUSG00000030189	Csda	cold shock domain protein A Gene [Source:MGI Symbol;Acc:MGI:2137670]	Mus musculus	CSDx1	Q9JKB3
MSTRG.8514.1	280	285	ACUAAC	ACUAAC	20371350	genome-wide in vivo immunoprecipitation	ENSG00000112531	QKI	quaking homolog, KH domain RNA binding (mouse) [Source:HGNC Symbol;Acc:21100]	Homo sapiens	KHx1	Q96PU8
MSTRG.8514.1	1	20	AAAAAACAGCAUAGCCAAAA	AWAA(N)(2-24)AWAA	19457263	SELEX	ENSG00000131773	KHDRBS3	KH domain containing, RNA binding, signal transduction associated 3 [Source:HGNC Symbol;Acc:18117]	Homo sapiens	KHx1	O75525
MSTRG.8514.1	216	221	CAGUGA	CAGUGN	8021254	SELEX	ENSG00000122729	ACO1	aconitase 1, soluble [Source:HGNC Symbol;Acc:117]	Homo sapiens		P21399
MSTRG.8514.1	174	180	UUUUUUU	(U)(3-11)	8576255	SELEX	ENSG00000151923	TIAL1	TIA1 cytotoxic granule-associated RNA binding protein-like 1 [Source:HGNC Symbol;Acc:11804]	Homo sapiens	RRMx3	Q01085
MSTRG.8514.1	208	213	UAGGGU	UAGGGW	17925491	genome-wide in vivo immunoprecipitation	ENSG00000135486	HNRNPA1	heterogeneous nuclear ribonucleoprotein A1 [Source:HGNC Symbol;Acc:5031]	Homo sapiens	RRMx2	P0C7M2; P09651
MSTRG.8514.1	36	43	AUUAGUUA	R(U)(2-5)(R)(1-2)(U)(2-5)R	9016658	SELEX	ENSMUSG00000003410	Elavl3	ELAV (embryonic lethal, abnormal vision, Drosophila)-like 3 (Hu antigen C) Gene [Source:MGI Symbol;Acc:MGI:109157]	Mus musculus	RRMx3	Q60900
MSTRG.8514.1	1	6	AAAAAA	AAAAAA	18258190	single RNA affinity purification	ENSG00000084072	PPIE	peptidylprolyl isomerase E (cyclophilin E) [Source:HGNC Symbol;Acc:9258]	Homo sapiens	RRMx1	Q9UNP9
MSTRG.8514.1	174	179	UUUUUU	UUUUUU	18258190	single RNA affinity purification	ENSG00000084072	PPIE	peptidylprolyl isomerase E (cyclophilin E) [Source:HGNC Symbol;Acc:9258]	Homo sapiens	RRMx1	Q9UNP9
MSTRG.8514.1	175	180	UUUUUU	UUUUUU	18258190	single RNA affinity purification	ENSG00000084072	PPIE	peptidylprolyl isomerase E (cyclophilin E) [Source:HGNC Symbol;Acc:9258]	Homo sapiens	RRMx1	Q9UNP9
MSTRG.8514.1	1	6	AAAAAA	WWWWWW	18258190	single RNA affinity purification	ENSG00000084072	PPIE	peptidylprolyl isomerase E (cyclophilin E) [Source:HGNC Symbol;Acc:9258]	Homo sapiens	RRMx1	Q9UNP9
MSTRG.8514.1	162	167	GGGUAC	KVVURC	20167602	SELEX	ENSG00000083896	YTHDC1	YTH domain containing 1 [Source:HGNC Symbol;Acc:30626]	Homo sapiens	YTHx1	Q96MU7
MSTRG.8629.1	311	318	CACACACA	(CA)(n)	12447348	UV cross-linking	ENSG00000104824	HNRNPL	heterogeneous nuclear ribonucleoprotein L [Source:HGNC Symbol;Acc:5045]	Homo sapiens	RRMx2	P14866
MSTRG.8629.1	37	44	UCCUCUUC	UCCUCUUC	11788707	NMR	ENSG00000011304	PTBP1	polypyrimidine tract binding protein 1 [Source:HGNC Symbol;Acc:9583]	Homo sapiens	RRMx4	P26599
MSTRG.8629.1	8	14	CCCACCU	HMCAYCH	11564883	EMSA	ENSMUSG00000018554	Ybx2	Y box protein 2 Gene [Source:MGI Symbol;Acc:MGI:1096372]	Mus musculus	CSDx1	Q9Z2C8
MSTRG.8629.1	8	14	CCCACCU	HMCAYCH	11564883	EMSA	ENSMUSG00000030189	Csda	cold shock domain protein A Gene [Source:MGI Symbol;Acc:MGI:2137670]	Mus musculus	CSDx1	Q9JKB3
MSTRG.8629.1	56	62	CCCUGCA	CSSNSSR	16825284	SELEX	ENSG00000136450	SFRS1	splicing factor, arginine/serine-rich 1 [Source:HGNC Symbol;Acc:10780]	Homo sapiens	RRMx2	Q07955
MSTRG.8629.1	174	180	CCCACCA	CSMMSSA	16825284	SELEX	ENSG00000136450	SFRS1	splicing factor, arginine/serine-rich 1 [Source:HGNC Symbol;Acc:10780]	Homo sapiens	RRMx2	Q07955
MSTRG.8629.1	187	193	CCCACCA	CSMMSSA	16825284	SELEX	ENSG00000136450	SFRS1	splicing factor, arginine/serine-rich 1 [Source:HGNC Symbol;Acc:10780]	Homo sapiens	RRMx2	Q07955
MSTRG.8629.1	200	206	CCCACCA	CSMMSSA	16825284	SELEX	ENSG00000136450	SFRS1	splicing factor, arginine/serine-rich 1 [Source:HGNC Symbol;Acc:10780]	Homo sapiens	RRMx2	Q07955
MSTRG.8629.1	592	597	ACUAAC	ACUAAC	20371350	genome-wide in vivo immunoprecipitation	ENSG00000112531	QKI	quaking homolog, KH domain RNA binding (mouse) [Source:HGNC Symbol;Acc:21100]	Homo sapiens	KHx1	Q96PU8
MSTRG.8629.1	400	405	UGUUUG	UGUUUG	20097654	NMR	YGL044C	Rna15	RNA synthesis	Saccharomyces cerevisiae	RRMx1	NA
MSTRG.8629.1	592	598	ACUAACA	ACDAAYM	7908267	SELEX	ENSG00000070756	PABPC1	poly(A) binding protein, cytoplasmic 1 [Source:HGNC Symbol;Acc:8554]	Homo sapiens	RRMx4	P11940
MSTRG.8629.1	559	565	AGGAGAU	AGGAGAU	10094314	SELEX	ENSG00000077312	SNRPA	small nuclear ribonucleoprotein polypeptide A [Source:HGNC Symbol;Acc:11151]	Homo sapiens	RRMx2	P09012
MSTRG.8629.1	398	405	AUUGUUUG	R(U)(2-5)(R)(1-2)(U)(2-5)R	9016658	SELEX	ENSMUSG00000003410	Elavl3	ELAV (embryonic lethal, abnormal vision, Drosophila)-like 3 (Hu antigen C) Gene [Source:MGI Symbol;Acc:MGI:109157]	Mus musculus	RRMx3	Q60900
MSTRG.8629.1	465	470	UUAAUU	WWWWWW	18258190	single RNA affinity purification	ENSG00000084072	PPIE	peptidylprolyl isomerase E (cyclophilin E) [Source:HGNC Symbol;Acc:9258]	Homo sapiens	RRMx1	Q9UNP9
MSTRG.8629.1	75	80	UCAUGC	KVVURC	20167602	SELEX	ENSG00000083896	YTHDC1	YTH domain containing 1 [Source:HGNC Symbol;Acc:30626]	Homo sapiens	YTHx1	Q96MU7
MSTRG.8629.1	324	331	UGUAUGUA	(UR)(3-5)	11895477	SELEX	ENSDARG00000005315	celf1	CUGBP Elav-like family member 1 (CELF-1)(CUG-BP- and ETR-3-like factor 1)(Bruno-like protein 2)(RNA-binding protein BRUNOL-2)(CUG triplet repeat RNA-binding protein 1)(CUG-BP1)(EDEN-BP/Bruno-like protein)	Danio rerio	RRMx3	Q9IBD0
MSTRG.9634.1	380	385	UUUUAU	UUUUAU	8665866	EMSA	XB-GENE-946172	cpeb1-a	cytoplasmic polyadenylation element binding protein 1	Xenopus laevis	RRMx2	NA
MSTRG.9634.1	72	77	AGACAA	AGACAA	18794844	EMSA	ENSG00000188529	SFRS13A	splicing factor, arginine/serine-rich 13A [Source:HGNC Symbol;Acc:16713]	Homo sapiens	RRMx1	O75494
MSTRG.9634.1	329	334	AGACAA	AGACAA	18794844	EMSA	ENSG00000188529	SFRS13A	splicing factor, arginine/serine-rich 13A [Source:HGNC Symbol;Acc:16713]	Homo sapiens	RRMx1	O75494
MSTRG.9634.1	2	7	AAAAAG	AAAAAG	15703440	genome-wide in vivo immunoprecipitation	YGL122C	Nab2	Nuclear polyAdenylated RNA-Binding	Saccharomyces cerevisiae	Znf_CCCHx7	NA
MSTRG.9634.1	355	360	UCCCAU	U(C)(3-4)WW	11278705	SELEX	ENSG00000165119	HNRNPK	microRNA 7-1 [Source:HGNC Symbol;Acc:31638]	Homo sapiens	KHx3	P61978
MSTRG.9634.1	119	124	CAGUGC	CAGUGN	8021254	SELEX	ENSG00000122729	ACO1	aconitase 1, soluble [Source:HGNC Symbol;Acc:117]	Homo sapiens		P21399
MSTRG.9634.1	285	291	ACUAAUC	ACDAAYM	7908267	SELEX	ENSG00000070756	PABPC1	poly(A) binding protein, cytoplasmic 1 [Source:HGNC Symbol;Acc:8554]	Homo sapiens	RRMx4	P11940
MSTRG.9634.1	294	300	AUUGCAC	AUUGCAC	1717938	SELEX	ENSG00000077312	SNRPA	small nuclear ribonucleoprotein polypeptide A [Source:HGNC Symbol;Acc:11151]	Homo sapiens	RRMx2	P09012
MSTRG.9634.1	1	6	AAAAAA	AAAAAA	18258190	single RNA affinity purification	ENSG00000084072	PPIE	peptidylprolyl isomerase E (cyclophilin E) [Source:HGNC Symbol;Acc:9258]	Homo sapiens	RRMx1	Q9UNP9
MSTRG.9634.1	319	324	AAAAAA	AAAAAA	18258190	single RNA affinity purification	ENSG00000084072	PPIE	peptidylprolyl isomerase E (cyclophilin E) [Source:HGNC Symbol;Acc:9258]	Homo sapiens	RRMx1	Q9UNP9
MSTRG.9634.1	320	325	AAAAAA	AAAAAA	18258190	single RNA affinity purification	ENSG00000084072	PPIE	peptidylprolyl isomerase E (cyclophilin E) [Source:HGNC Symbol;Acc:9258]	Homo sapiens	RRMx1	Q9UNP9
MSTRG.9634.1	321	326	AAAAAA	AAAAAA	18258190	single RNA affinity purification	ENSG00000084072	PPIE	peptidylprolyl isomerase E (cyclophilin E) [Source:HGNC Symbol;Acc:9258]	Homo sapiens	RRMx1	Q9UNP9
MSTRG.9634.1	1	6	AAAAAA	WWWWWW	18258190	single RNA affinity purification	ENSG00000084072	PPIE	peptidylprolyl isomerase E (cyclophilin E) [Source:HGNC Symbol;Acc:9258]	Homo sapiens	RRMx1	Q9UNP9
MSTRG.9634.1	319	324	AAAAAA	WWWWWW	18258190	single RNA affinity purification	ENSG00000084072	PPIE	peptidylprolyl isomerase E (cyclophilin E) [Source:HGNC Symbol;Acc:9258]	Homo sapiens	RRMx1	Q9UNP9
MSTRG.9634.1	320	325	AAAAAA	WWWWWW	18258190	single RNA affinity purification	ENSG00000084072	PPIE	peptidylprolyl isomerase E (cyclophilin E) [Source:HGNC Symbol;Acc:9258]	Homo sapiens	RRMx1	Q9UNP9
MSTRG.9634.1	321	326	AAAAAA	WWWWWW	18258190	single RNA affinity purification	ENSG00000084072	PPIE	peptidylprolyl isomerase E (cyclophilin E) [Source:HGNC Symbol;Acc:9258]	Homo sapiens	RRMx1	Q9UNP9
MSTRG.9634.1	49	54	GGAUGC	KVVURC	20167602	SELEX	ENSG00000083896	YTHDC1	YTH domain containing 1 [Source:HGNC Symbol;Acc:30626]	Homo sapiens	YTHx1	Q96MU7
MSTRG.9634.1	178	186	UAUUGGUAG	UA(U)(2-3)RD(N)(1-3)G	18952820	EMSA	WBGene00004078	pos-1	pos-1 encodes a CCCH-type zinc-finger protein; during embryogenesis, maternally provided POS-1 is essential for proper fate specification of germ cells, intestine, pharynx, and hypodermis; POS-1's role in cell fate specification is likely as a translational regulator, as POS-1 is required, in posterior blastomeres, for positive regulation of apx-1 mRNA translation and negative regulation of glp-1…	Caenorhabditis elegans	Znf_CCCHx2	Q20667
