# Supplementary material for: Disparate macrophage responses are linked to infection outcome of Hantan virus in humans or rodents
Source: Nat Commun. 2024 Jan 10;15:438. doi: 10.1038/s41467-024-44687-4 (PMC10781751; doi:10.1038/s41467-024-44687-4)
Supplement: Supplementary file 7 — Source Data [file 41467_2024_44687_MOESM7_ESM.xlsx]

## Sheet: Fig.1a, 1c-1h
Figure 1a
Group	M1-like Mo（%）																				Avrg	SD	SEM	P-value
Healthy (12)	2.01	5.66	6.14	3.31	7.91	2.55	3.68	4.07	6.69	11.4	6.22	3.03									5.2225	2.68329	0.7746	<0.0001
HTNV(20)	19.1	14.7	12.1	16.6	13.5	23.11	12	10.4	16.6	6.45	13.5	12.1	19.1	14.7	15	35	21.2	23.1	12	11.7	16.098	6.19466	1.38517		<0.0001	control
JEV(15)	7.54	12.4	14	20.5	8.56	9.02	7.68	10.1	6.42	9.96	14.2	11.4	12.1								11.0677	3.74718	0.967518			0.0156
HBV(18)	6.01	5.9	6.78	9.47	2.19	8.48	10.2	4.05	5.63	1.62	15	8.89	4.11	5.57	3.22	1.78	8.06	5.08			6.22444	3.40345	0.8022			<0.0001
HCV(18)	22	28.7	9.11	5.58	7.06	10.25	5.06	4.22	10.19	6.52	4.41	3.27	9.06	9.68	10.5	11.9	6.42	6.05			9.44333	6.40272	1.50913			0.0006
Group	M2-like Mo（%）																				Avrg	SD	SEM	P-value
Healthy (12)	1.27	2.7	3.09	3.19	3	2.73	4.08	3.57	2.19	2.97	3.98	4.31									3.09	0.848935	0.245066	<0.0001
HTNV(20)	1.76	2.54	4.3	4.74	8.86	3.04	3.09	4.97	2.16	2.54	3.23	10.4	3.09	4.97	10.1	3.44	1.21	3.53	0.839	4.45	4.16295	2.69627	0.602905		0.0028	control
JEV(15)	9.58	5.62	10.79	11.25	10.64	8.52	7.44	8.32	9.06	12.15	3.74	1.78	3.55	3.05	4.46						7.33	3.37479	0.871366			0.1917
HBV(18)	4.45	4.33	4.45	4.42	13.9	6.02	4.17	3.34	24.9	2.19	16.9	3.43	8.77	22.5	14.6	5.02	4.17	10.62			8.78778	6.94394	1.6367			0.0213
HCV(18)	26	21	5.52	6	4.32	5.58	4.16	5.58	6.17	10.32	15.36	11.2	15.34	18.85	6.47	8.56	8.77	10.32			10.5289	6.33109	1.49225			0.001
Group	Classic Mo（%）																				Avrg	SD	SEM	P-value
Healthy (12)	70.7	40.3	76.8	65.1	69.5	59.6	55.21	64.96	69.82	72.47	71.45	68.82									65.3942	9.81858	2.83438	<0.0001
HTNV(20)	55.5	52.7	43.1	48.8	56.9	43.7	64.7	50.6	55.5	52.7	33.5	37.8	64.7	50.6	52.1	59.7	61.8	58.7	57.9	54.3	52.765	8.29345	1.85447		0.4501	control
JEV(15)	53.3	46.8	45.62	44.96	50.87	54.02	59.41	60.23	58.14	46.22	40.17	42.56	47.68	50.32	51.14						50.096	6.06519	1.56602			0.7341
HBV(18)	48.5	49.6	48.5	51.8	53.1	57.2	53.6	62.6	42	55	52.1	51.2	38.9	45.2	46.7	50.12	54.2	48.2			50.4733	5.4768	1.2909			0.7878
HCV(18)	23.5	24.4	73.5	52	56.4	55.8	60.2	64.58	61.77	39.56	40.56	50.23	55.07	54.32	37.16	33.28	40.35	40.17			47.9361	13.8131	3.25578			0.2571
Figure 1c
Group	Mo Percentage (%)																																													Avrg	SD	SEM	P-value
Healthy(18)	5.2	6.8	10.2	9.6	5.2	4.8	8.6	7.4	6.9	8.4	6.5	7.1	3.8	4.2	12.6	14.8	11.4	12.1																												8.08889	3.14004	0.740115	<0.0001
Febrile(30)	44.2	36.8	42.7	32.4	22.5	18.4	10.6	14.7	31	18.5	22.4	23.2	35.5	40.6	16.4	35.6	25.8	26.7	19.6	14.2	12.5	9.4	15.8	7.2	40.2	36.9	25.8	19.7	13.2	6.8																23.9767	11.2315	2.05058
Hypotensive(30)	46.2	42.7	35.5	40.4	35	29.4	17.6	12.5	8.4	34.2	6.9	26.7	32.8	29.4	28.3	14.2	41.2	34.9	28.7	18.3	27.4	24.8	32.4	8.6	9.4	36.7	33.2	13.6	23.5	34.5																26.9133	11.2152	2.0476
Oliguric(40)	28.6	22.4	23.2	30.5	21.2	20.4	18.5	14.2	35.6	10.6	5.8	7.4	3.2	6.9	10.5	11.4	23.6	24.5	22.8	23.6	27.1	25.5	20.6	17.5	16.6	14.2	13.8	12	14.4	10.8	22.4	25.8	23.6	27.2	16.4	17.8	5.6	4.9	18.4	13.2						17.8175	7.79289	1.23216
Diuretic(45)	14.2	10.6	18.2	4.5	5.8	8.4	8.2	7.9	10.1	12.4	16.5	18.7	20.1	24.5	10.4	11.2	11.8	5.5	5.6	5.9	5.5	5.2	5.8	5.4	6.7	6.2	5.4	12.4	10.5	12.8	21	14.5	11.2	16.4	8.9	9.5	15.2	10.4	9.7	8.2	13.5	16.8	24.8	22.1	14	11.6133	5.48024	0.816946
Convalescent(20)	3.6	4.3	5.7	3.1	4.8	8.6	7.4	12.5	10.6	14.7	5.4	3.4	3.2	3.5	6.7	5.4	7.2	8.4	5.6	6.2																										6.515	3.16698	0.708158
Figure 1d
Group	M1-like Mo (whole disease course)
Mild/Moderate(103)	19.1	14.7	12.1	16.6	13.5	7.4	12	10.4	14.7	6.45	6.69	12.1	10.2	14.7	15	12	11.7	8.7	14.2	6.8	11.4	15.8	20.5	22.4	12.6	5.85	8.7	4.4	13.5	14.7	10.2	8.6	5.4	5.9	9.2	12	15.7	13.2	11.9	13.5	21.2	20.5	15.5	4.6	3.7	18.2	17.6	14.2	11
Severe/Critical(42)	13.11	16.6	19.1	35	11.2	13.1	17.5	20.6	15.2	10.4	19.8	17.4	20.5	13.1	15.4	18.6	14.2	16.3	9.5	12.4	26.4	15.8	14.2	15.6	5.9	8.2	10.6	14.5	7.6	12.1	12.4	5.4	8.2	10.6	14.5	7.9	8.2	8.8	14.5	12.2	10.6	16.8
Figure 1e
Group	M1-like Mo (%)																																					Avrg	SD	SEM	P-value
Febrile(30)	Mild/Moderate (18)			19.1	14.7	12.1	16.6	13.5	7.4	12	10.4	14.7	6.45	6.69	12.1	10.2	14.7	15	12	11.7	8.7																	12.1133	3.4421	0.811312	0.0237
	Severe/Critical (12)			13.11	16.6	19.1	35	11.2	13.1	17.5	20.6	15.2	10.4	9.8	17.4																							16.5842	6.75875	1.95108
Hypotensive(30)	Mild/Moderate (21)			14.2	6.8	11.4	15.8	20.5	22.4	12.6	5.85	8.7	4.4	13.5	14.7	10.2	8.6	5.4	5.9	9.2	12	15.7	13.2	11.9														11.569	4.78598	1.04439	0.0218
	Severe/Critical (9)			20.5	13.1	15.4	18.6	14.2	16.3	9.5	12.4	26.4																										16.2667	5.02295	1.67432
Oliguric(40)	Mild/Moderate (30)			13.5	21.2	20.5	15.5	4.6	3.7	18.2	17.6	14.2	11	10.2	5.4	4.9	6.7	6.8	17.2	14.4	16.8	22.1	24.6	20.5	23.1	26.7	13.2	15.6	15.8	20.6	14.2	12.5	17.4					14.9567	6.23111	1.13764	0.1251
	Severe/Critical (10)			15.8	14.2	15.6	5.9	8.2	10.6	14.5	7.6	12.1	12.4																									11.69	3.50664	1.1089
Diuretic(45)	Mild/Moderate (34)			12.5	11.4	13.8	8.6	4.5	5.2	3.4	6.9	14.5	11.5	20.6	22.4	24.9	15.3	8	2.4	5.9	5.2	6.3	6.8	9.5	8.7	7.2	10.4	12.1	13.5	16.8	8.7	8.4	5.2	5.6	9.4	14.2	13.8	10.4	5.34228	0.916194	0.8627
	Severe/Critical (11)			5.4	8.2	10.6	14.5	7.9	8.2	8.8	14.5	12.2	10.6	16.8																								10.7	3.46987	1.04621
Figure 1f
Group		TNFa		P value	SCYP16		P value	CTACK		P value	IL-8		P value	IL-16		P value	MIF		P value	IL-10		P value	IP-10		P value	MIG		P value	I-TAC		P value	MIP-1a		P value	MPIF-1		P value	ENA-78		P value	IL-6		P value	GCP-2		P value	Gro-a		P value
Healthy(18)		24.51	Avrg		97.98	Avrg		485.34	Avrg		11.65	Avrg		746.21	Avrg		884.4	Avrg		21.27	Avrg		198.07	Avrg		194.48	Avrg		44.55	Avrg		8.17	Avrg		135.26	Avrg		421.45	Avrg		32.25	Avrg		96.8	Avrg		256.81	Avrg
		15.59	16.2917		191.42	265.791		309.49	743.868		29.51	17.1394		677.93	1350.6		1112.95	1064.64		38.33	27.6339		177.09	565.41		140.1	1424.22		23.62	210.958		8.47	11.5133		129.17	211.929		304.27	262.298		29	30.0967		69.74	87.355		225.82	281.267
		11.53			314.26			678.32			2.51			949.29			398.18			23.57			114.8			61.17			11.08			4.22			151.46			352.07			6.71			26.84			174.08
		5.07	SD		135.26	SD		383.74	SD		22.71	SD		1016.48	SD		179.56	SD		14.09	SD		197.56	SD		331.02	SD		40.41	SD		11.5	SD		91.6	SD		254.89	SD		54.27	SD		166.47	SD		281.08	SD
		26.39	7.7962		175.94	130.159		467.47	418.428		12.28	10.1841		823.22	2426.91		1382.9	1024.98		20.47	14.3878		155	817.569		205.24	2907.71		26.17	421.873		9.21	9.45995		95.44	150.514		90.59	132.145		35.35	16.6023		97.72	44.0755		224.99	159.926
		25.64			242.67			593.66			8.38			962.75			692.94			16.21			909.89			302.81			87.72			8.5			120.87			279.8			28.22			62.72			211.23
		26.39	SEM		234.64	SEM		423.15	SEM		15.3	SEM		668.8	SEM		895.78	SEM		11.79	SEM		119.38	SEM		126.82	SEM		22.77	SEM		6.62	SEM		120.87	SEM		120.65	SEM		22.32	SEM		64.92	SEM		214.76	SEM
		5.97	1.83758		158.61	30.6787		368.59	98.6244		12.6	2.40042		818.7	572.029		1235.61	241.589		29.91	3.39123		185.07	192.703		196.27	685.353		22.95	99.4365		11.14	2.22973		138.76	35.4765		75.66	31.1469		49.93	3.9132		110.72	10.3887		241.05	37.6949
		9.44			136.61			284.07			27.77			899.87			1028.25			36.54			186.38			166.77			22.86			13.4			56.18			398.6			65.6			133.46			233.16
		17.18			315.22			901.53			4.68			581.73			654.64			18.83			116.77			82.02			13.07			5.03			65.63			375.48			9.85			20.14			184.61
		9.44			125.57			405.12			12.44			953.78			791.06			36.84			164.54			158.76			22.4			9.52			112.31			76.45			51.79			98.64			226.65
		16.78			281.04			636.32			9.04			572.52			511.91			12.58			101.14			59.01			18.06			5.08			295.07			120.65			11.73			29.93			140.17
		6.41			536.67			1080.34			29.08			1632.74			121.33			38.62			873.67			1607.37			74.58			13.2			359.27			352.07			32.87			66			337.71
		12.35			381.35			1626.68			43.12			1000.83			1994.87			23.2			581.62			2569.91			539.56			13.76			374.48			421.45			31.63			83.48			258.98
		15.59			300.97			794.04			16.02			308.68			316.08			73.34			935.76			2082.14			237.8			11.81			580.48			149.26			30.39			153.98			407.92
		12.76			556.46			1308.16			12.28			301.55			4256.65			31.55			695.82			12413.3			1751.5			47.43			459.1			254.89			17.65			114.2			839.42
		24.51			294.03			1314.42			19.1			400.72			112.35			25.77			3570.3			2541.48			559.06			7.24			317.77			466.42			19.83			139.5			441.54
		27.7			305.53			1329.19			20.04			10995			2594.07			24.5			894.52			2397.31			279.08			12.94			211			206.72			12.35			37.13			162.82
Febrile(30)	Mild/ Moderate (18)	30.86	Avrg	<0.0001	665.57	Avrg	0.0192	1017.58	Avrg	0.0252	33.44	Avrg	0.0337	1913.82	Avrg	0.0329	5745.81	Avrg	0.0525	34.09	Avrg	0.015	1264.13	Avrg	0.0001	9649.34	Avrg	0.1644	413.62	Avrg	0.1002	31.52	Avrg	0.0469	391.09	Avrg	0.0185	279.8	Avrg	0.034	32.66	Avrg	0.0268	50.01	Avrg	0.0131	237.14	Avrg	0.0049
		44.9	33.0322		517.45	455.482		1418.81	1278		63.04	55.5289		11933	7817.38		11096.8	10239.8		57.54	47.705		1414.59	2972.36		7357.34	4921.3		316.24	425.191		19.03	22.5433		460.93	469.482		149.26	420.264		47.14	87.8539		47.56	133.581		692.9	493.348
		42.6			480.24			634.38			34.77			8515.75			2955.45			25.05			3297.3			7695.73			225.61			22.99			404.08			375.48			104.07			32.89			160.47
		38.85	SD		232.02	SD		929.35	SD		14.84	SD		17520.2	SD		16164.8	SD		119.84	SD		932.04	SD		1107.42	SD		305.2	SD		12.26	SD		694.68	SD		543.31	SD		50.24	SD		156.28	SD		691.46	SD
		34.15	8.91616		488	153.087		653.73	467.206		83.49	24.3708		3053.75	6107.17		8357.72	11648		51.24	25.4104		5859.47	2146.16		5371.65	3650.13		167.89	248.089		34.12	13.6665		505.25	168.57		398.6	193.035		131.41	65.6512		36.44	79.0242		438.98	177.544
		31.22			151.41			1625.1			35.63			2505.52			8225.78			40.65			2502.2			1671.41			765.7			10.93			817.19			880.92			114.22			84.46			516.7
		11.78	SEM		438.76	SEM		1547.27	SEM		85.59	SEM		2117.52	SEM		628.56	SEM		23.95	SEM		1900.12	SEM		2060.74	SEM		295.5	SEM		12.12	SEM		548.87	SEM		444.05	SEM		22.01	SEM		93.07	SEM		548.27	SEM
		33.61	2.10156		280.17	36.0829		452.45	110.121		30.28	5.74424		17679.8	1439.47		1324.7	2745.46		28.9	5.98928		2231.49	505.856		6298.57	860.344		376.67	58.475		13.27	3.22123		392.2	39.7323		553.9	45.4988		88.28	15.4741		160.5	18.6262		321.88	41.8474
		25.64			403.41			1018.97			47.57			2535.6			1390.09			21.27			3039.8			7662.45			516.11			29.12			154.81			466.42			29.77			82.49			518.17
		30.49			628.35			2239.77			55.98			2587.13			1038.98			53.11			1632.74			1351.95			741.33			19.36			262.15			638.65			94.54			95.41			749.69
		31.41			638.1			1838.31			77.73			16215.5			8004.7			38.92			9182.85			9325.12			883.78			24.9			475			328.35			113.91			208.33			642.25
		39.93			650.6			1205.11			37.34			8666.25			6929.43			65.28			1286.57			1076.38			298.38			10.12			403.9			203.48			253.25			252.42			529.84
		23.75			567.57			1198.38			39.28			18541.1			1314.91			20.07			5507.1			3067.31			701.92			10.35			401.49			267.4			22.94			158.94			553.9
		39.57			424.94			1418.81			69.62			2666.7			4411.78			43.33			1186.68			240.33			43.49			10.71			343.58			700.74			199.21			180.41			181.12
		50.33			589.61			1683.85			77.2			8735.7			31202			57.94			2577.02			1933.73			190.58			14.11			496.88			488.58			156.72			301.7			453.34
		31.59			355.4			1212.68			59.53			2621.2			26261.5			28.56			3430.7			7083.76			790.27			49.72			626.68			375.48			48.91			73.41			696.05
		29.01			294.72			1098.27			108.57			8371.86			7095.32			64.57			1517.27			3071.98			250.21			23.98			743.67			304.27			24.49			174.44			403.29
		24.89			392.35			1811.19			45.62			4532.45			42167.7			84.38			4740.33			12558.1			370.94			57.17			328.23			166.06			47.6			215.69			544.81
	Severe/ Critical (12)	66.6	Avrg		623.29	Avrg		1613.5	Avrg		219.15	Avrg		9816.44	Avrg		8898.61	Avrg		57.08	Avrg		2481.98	Avrg		5224.11	Avrg		235.4	Avrg		27.84	Avrg		608.48	Avrg		771.81	Avrg		140.54	Avrg		269.85	Avrg		1595.12	Avrg
		56.9	51.5275		556.74	582.728		1440.73	1645.95		56.45	86.8125		5819.91	17926.7		14938.6	18327		95.52	75.6117		8656.56	8014.47		6735.95	7029.92		932.8	593.799		12.63	33.6333		799.04	708.792		203.48	610.104		112.19	156.568		285.92	242.481		544.11	961.088
		48.41			525.63			1343.26			43.69			4269.72			9704.06			38.04			3654.6			6347.69			230.79			36.41			1188.36			659.48			306.29			211.16			368.88
		40.64	SD		603.43	SD		1738.33	SD		84.45	SD		3458.69	SD		24169	SD		134.84	SD		9141.51	SD		3066.79	SD		1141.47	SD		15.37	SD		709.01	SD		1166.06	SD		319.39	SD		133.86	SD		1010.32	SD
		43.66	11.0627		614.32	108.845		1616.04	326.037		57.58	51.7677		1236.75	17721.6		40322.1	9084.07		84.27	33.5523		8516.28	3979.92		6231.48	4401.52		359.49	291.765		44.43	15.265		1113.38	351.746		741.52	274.358		241.03	95.7467		125.23	146.028		489.08	617.379
		50.51			542.11			1022.09			135.2			22183.5			12066			90.52			11348			6100.98			440.27			24.85			73.78			756.89			23.72			314.43			1098.39
		56.04	SEM		488.45	SEM		1502.63	SEM		57.34	SEM		17604.8	SEM		17783.5	SEM		101.24	SEM		12306.9	SEM		4194.07	SEM		616.4	SEM		61.29	SEM		504.52	SEM		254.89	SEM		210.47	SEM		301.68	SEM		2113	SEM
		69.46	3.19354		843.71	31.4208		1896.79	94.1188		115.11	14.944		9634.04	5115.79		17419.9	2622.34		74.55	9.68572		15826.9	1148.9		6120.63	1270.61		371.19	84.2252		44.44	4.40662		221.62	101.54		549.26	79.2005		117.97	27.6397		529.96	42.1547		131.71	178.222
		44.72			625.81			2190.77			101.92			9949.11			15772.6			15.27			3506.82			9726.13			605.22			53.39			661.35			559.63			102.59			457.38			1133.78
		35.97			419.29			1637.6			40.75			52401.6			13365.7			50.94			9202.09			20052.5			569.3			20.86			772.03			375.48			149.68			73.41			1802.56
		41.18			664.35			1600.32			42.51			26946.2			29975.2			55.86			6136.53			5620.07			675.37			38.29			639.44			421.45			127.65			85.43			480.08
		64.24			485.61			2149.38			87.6			51799.6			15509.1			109.21			5395.56			4938.64			947.89			23.8			1214.49			861.3			27.29			121.46			766.03
Hypotensive(30)	Mild/ Moderate (21)	33.79	Avrg	0.0003	192.34	Avrg	0.0262	472.17	Avrg	0.0147	79.37	Avrg	0.0146	381.94	Avrg	0.0113	2302.83	Avrg	0.0467	58.32	Avrg	0.013	1411.94	Avrg	0.2876	124.17	Avrg	0.0267	61.62	Avrg	0.0231	13.99	Avrg	0.0075	182.75	Avrg	0.0267	120.65	Avrg	0.0063	204.18	Avrg	0.0006	89.96	Avrg	0.1089	109.25	Avrg	0.0124
		45.78	46.949		292.71	388.081		644.05	1073.95		77.81	109.874		386.64	9529.21		1705.5	5424.23		101.67	61.6552		4416.33	5137.04		159.65	3046.03		14.97	367.57		14.76	17.9414		107.37	497.312		211.52	595.45		144.18	83.1824		144.55	109.841		80.23	418.641
		66.6			226.91			465.9			86.66			521.77			1459.16			137.1			9203.26			965.97			15.35			8.66			131.21			279.8			206.71			220.14			291.5
		58.96	SD		109.69	SD		122.37	SD		100.12	SD		268.13	SD		1952.16	SD		57.32	SD		1214.95	SD		132.12	SD		11.72	SD		3.26	SD		35.44	SD		356.66	SD		112.59	SD		54.72	SD		112.75	SD
		45.96	13.5279		389.34	199.439		1098.26	631.383		100.57	85.5042		1221.25	10232.5		1635.01	3549.6		33.6	28.8311		2027.16	3913.95		564.84	2780.32		16.48	317.978		8.41	9.45081		526.53	447.807		149.26	400.218		76.39	58.8762		66.41	64.2889		171.89	252.719
		51.9			205.83			219.37			84.87			282.48			680.28			75.87			2171.24			24.45			17.45			23.26			199.77			775.06			95.45			185.33			726.68
		48.06	SEM		271.76	SEM		1730.71	SEM		102.44	SEM		9255.01	SEM		9129.53	SEM		72.82	SEM		7655.38	SEM		8713.86	SEM		469.08	SEM		27.55	SEM		699.82	SEM		304.27	SEM		20.76	SEM		62.72	SEM		487.14	SEM
		44.19	2.95203		728.15	43.5211		2701.8	137.779		56.97	18.6585		15735	2232.92		8476.46	774.586		72.24	6.29147		6327.55	854.094		8921.29	606.715		371.14	69.3886		25.4	2.06234		937.84	97.7195		659.48	87.3347		31.32	12.8478		143.86	14.029		642.25	55.1477
		62.2			633.59			1107.08			25.16			8065.26			6730.03			96.32			2460.11			3151.51			770.29			11.71			281.5			958.58			26.05			184.01			370.4
		84.24			664.96			826.95			29.37			6738.61			5339.26			63.57			11129.3			5091.25			822.38			27.23			333.49			176.79			20.61			52.42			294.05
		34.15			457.19			1077.18			26.71			1726.65			3613.45			67.88			5277.5			3392			617.51			43.27			909.03			279.8			110.32			43.77			318.39
		39.93			713.77			919.84			311.14			18068.7			1423.5			44.81			3115.84			3549.6			277.31			16.23			407.97			292.08			53.34			59.37			786.55
		39.21			233.93			655.34			36.58			1926.84			3772.79			99.97			1991.75			1185.44			58.78			6.06			401.67			375.48			23.87			118.32			93.85
		26.77			134.36			377.86			103.85			787.03			2224.99			45.12			1335.55			613.2			57.39			5.38			556.87			1006.47			153.55			264.33			401.22
		51.9			237.04			1870.24			105.46			10350.4			7848.7			39.66			2927.02			2351.97			355.61			18.86			320.05			1090.59			96.08			55.94			587.38
		32.69			387.36			1696.57			118.72			35362.7			7541.5			60.47			7418.07			4483.58			568.41			22.62			537.97			328.35			42.8			76.99			892.38
		48.41			317.27			1074.68			112.29			32342.5			10671.2			23.57			3228.02			2796.53			763.73			12.12			467.33			1176.79			50.08			167.21			641.03
		40.46			246.77			1327.71			246.47			17115.8			10508.6			36.54			13853			2475.6			816.4			21.67			922.45			488.58			12.35			131.42			208.33
		29.56			552.73			1235.46			22.22			13247.6			8021			34.71			2764.95			2415.48			350.26			22.41			2061.34			1076.79			122.98			46.31			777.13
		47.71			580.32			1760.82			159.33			14298.4			10867.2			47.97			4641.96			5234.69			399.77			21.45			214.07			1120.65			49			59.37			367.87
		53.46			573.69			1168.51			321.25			12031			8005.7			25.23			13306.9			7619.48			883.32			22.47			209.08			1276.79			94.22			79.51			431.19
	Severe/ Critical (9)	68.96	Avrg		621.69	Avrg		2174.25	Avrg		156.31	Avrg		18543.7	Avrg		6736.68	Avrg		65.33	Avrg		21196.8	Avrg		9540.09	Avrg		934.37	Avrg		18.69	Avrg		553.6	Avrg		821.77	Avrg		45.43	Avrg		282.49	Avrg		321.88	Avrg
		51.2	68.6156		845.66	576.204		1753.51	1646.72		251.98	211.604		14613.7	19798.3		9545.47	21505.8		104.56	101.957		11965.3	7220.28		10279.1	5852.71		638.48	746.706		21.8	30.8878		2219.27	1283.88		741.52	1029.41		209.53	203.499		53.01	166.994		683.3	679.842
		86.54			341.47			1359.99			117.98			19272.3			8252.17			93.84			12455.4			6336.15			376.56			23.3			747.74			879.8			312.66			54.78			740.73
		65.93	SD		655.85	SD		1690.65	SD		147.36	SD		33464.3	SD		15612.1	SD		70.69	SD		2387.21	SD		10922.4	SD		888.34	SD		33.86	SD		1572.67	SD		1446.49	SD		252.04	SD		174.44	SD		682.2	SD
		71.98	11.4997		534.49	205.435		1461.61	270.7		54.76	123.977		12539.9	7379.61		10120.9	35855.6		47.14	54.8453		2335.32	6567.63		4498.26	3523.47		483.95	544.087		20.64	14.8785		758.67	683.954		1166.06	274.293		310.47	113.253		413.13	126.216		447.17	225.643
		83.58			849.97			1771.4			318.88			16556.9			11935.2			137.44			4654.13			2960.69			401.86			41.74			1591.57			919.92			242.32			162.72			847.34
		67.28	SEM		656.72	SEM		1418.05	SEM		272.66	SEM		20530.1	SEM		6583.55	SEM		219.58	SEM		3595.74	SEM		3137.45	SEM		708	SEM		43.33	SEM		1321.34	SEM		700.74	SEM		92.51	SEM		239.84	SEM		526.94	SEM
		54.95	3.83322		281.91	68.4782		1366.32	90.2333		130.18	41.3256		12621.2	2459.87		7942.49	11951.9		49.12	18.2818		2708.06	2189.21		2768.34	1174.49		233.77	181.362		59.82	4.95948		509.98	227.985		1276.07	91.431		319.7	37.7512		51.22	42.072		1076.24	75.2144
		67.12			398.08			1824.67			454.33			30042.4			116824			129.91			3684.59			2231.99			2055.02			14.81			2280.07			1312.31			46.83			71.32			792.78
Figure 1g
Group	Mo Phenotype (%)																						Avrg	SD	SEM	P value
TNFa+ IL-10+ IL-8+	Healthy (12)	0.001	0.006	0.008	4	0.004	0.01	0.002	0.003	0.002	0.005	0.004	0.003										0.337333	1.15344	0.332971
	Mild/ Moderate (21)	6.106	3.557	2.056	1.447	5.912	2.556	4.369	4.005	6.448	7.315	8.609	1.749	1.551	2.097	3.741	2.225	2.196	4.211	3.467	1.559	2.316	3.6901	2.08919	0.455899	<0.0001
	Severe/ Critical (21)	0.409	13.04	3.536	8.1396	9.588	10.312	15.216	14.117	16.322	18.416	10.535	8.772	8.716	6.554	8.034	5.739	14.25	10.96	10.68	9.72	9.62	10.1274	4.23297	0.92371
TNFa+ IL-10+ IL-8-	Healthy (12)	0.69	1.12	1.22	0.58	0.42	1.06	1.45	0.87	0.92	0.97	1.34	1.16										0.983333	0.307463	0.0887568
	Mild/ Moderate (21)	14.17	16.55	5.18	25.54	17.62	14.06	20.54	10.33	8.62	20.11	8.41	9.32	16.19	19.15	21.68	23.22	22.69	31.48	32.56	20.19	18.36	17.9033	7.22665	1.57698	<0.0001
	Severe/ Critical (21)	61.57	52.72	21.3	58.14	63.45	53.42	49.11	35.83	27.96	25.55	29.76	53.21	52.06	47.19	48.27	49.66	40.15	35.58	42.25	39.66	47.61	44.4976	11.8026	2.57553
TNFa+ IL-10- IL-8-	Healthy (12)	8.76	4.94	4.52	5.58	9.11	5.12	6.38	6.05	5.32	4.54	3.72	7.12										5.93	1.67031	0.482178
	Mild/ Moderate (21)	5.19	10.23	8.83	7.42	6.15	5.52	3.36	6.68	5.74	6.18	7.78	9.45	8.54	12.1	5.44	7.06	6.25	4.18	4.66	4.23	4.58	6.64619	2.2145	0.483243	0.0402
	Severe/ Critical (21)	19	4.95	5.139	8.71	6.696	5.917	5.532	8.706	8.223	8.498	6.224	6.078	7.392	8.005	9.719	10.224	7.22	15.68	14.99	6.78	7.52	8.62871	3.66679	0.800158
TNFa- IL-10+ IL-8+	Healthy (12)	0.058	0.368	0.42	0.087	0.094	0.065	0.25	0.317	0.406	0.345	0.311	0.142										0.238583	0.140288	0.0404977
	Mild/ Moderate (21)	1.435	1.564	2.258	1.133	1.362	1.447	1.545	0.971	1.221	1.54	1.33	1.06	1.44	0.75	0.88	1.411	1.554	0.813	0.76	1.225	2.036	1.32071	0.386785	0.0844034	0.1711
	Severe/ Critical (21)	0.486	1.441	2.746	0.7243	2.0355	3.014	1.225	0.774	0.716	0.918	1.595	2.418	2.556	2.413	2.971	1.559	2.511	1.447	0.948	0.576	0.697	1.60813	0.862305	0.18817
TNFa- IL-10- IL-8+	Healthy (12)	0.47	0.7095	0.842	0.558	0.411	0.286	0.535	0.418	0.445	0.345	0.689	0.744										0.537708	0.173737	0.0501534
	Mild/ Moderate (21)	0.451	0.865	0.313	0.698	0.441	0.569	0.991	0.224	0.658	0.441	0.978	0.216	0.541	0.234	0.415	0.887	0.164	0.256	0.557	0.517	0.642	0.526571	0.25334	0.0552833	0.8487
	Severe/ Critical (21)	0.542	0.424	0.71	0.17	0.536	0.2832	0.153	0.884	0.532	0.996	0.441	0.538	0.712	0.994	0.085	0.574	0.581	0.416	0.998	0.065	0.077	0.510057	0.301911	0.0658823
TNFa- IL-10+ IL-8-	Healthy (12)	11.2	9.28	4.75	10.68	10.44	12.35	6.68	7.24	8.04	9.11	9.86	10.68										9.1925	2.16649	0.625412
	Mild/ Moderate (21)	10.25	11.94	12.36	8.65	8.66	7.54	7.13	4.26	5.58	6.64	10.44	6.68	15.32	12.69	8.84	9.65	9.78	8.12	8.09	7.14	10.25	9.0481	2.60522	0.568505	<0.0001
	Severe/ Critical (21)	16.77	15.44	12.43	13.21	10.96	14.22	16.53	14.71	15.82	1.322	18.76	17.41	16.52	18.33	17.46	12.96	14.47	16.18	15.32	10.74	14.42	14.4753	3.7302	0.813996
TNFa+ IL-10- IL-8+	Healthy (12)	0.053	0.035	0.069	0.089	0.045	0.099	0.105	0.066	0.048	0.078	0.075	0.041										0.0669167	0.023126	0.00667589
	Mild/ Moderate (21)	1.32	1.22	1.02	0.85	0.55	0.96	0.45	1.14	1.16	1.28	1.44	1.86	0.75	0.65	0.58	0.79	0.49	0.84	0.66	0.73	1.25	0.951905	0.362679	0.0791431	0.6775
	Severe/ Critical (21)	1.225	1.369	0.558	0.745	0.742	1.448	1.469	1.255	1.269	0.711	0.896	0.912	0.442	0.84	0.415	0.463	0.995	1.116	1.026	1.403	1.691	0.999524	0.373863	0.0815836
Figure 1h
Patients	Group	Disease Stage					Patients		Group	Disease Stage
		1dpf	4dpf	7dpf	10dpf	14dpf				1dpf	4dpf	7dpf	10dpf	14dpf
Mild/ Moderate (4 pairs)	TNFa+ IL-10-	7.42	10.83	6.15	5.52	3.36	Severe/ Critical (4 pairs)		TNFa+ IL-10-	12.71	19	16.696	12.795	12.139
		12.1	15.44	7.06	6.25	4.18				8.223	11.706	10.498	9.078	9.532
		7.78	10.45	7.54	4.23	4.58				8.005	12.392	12.719	11.224	7.917
		8.76	9.32	6.42	6.36	3.58				7.22	10.224	15.68	10.99	11.78
	Avrg	9.015	11.51	6.7925	5.59	3.925			Avrg	9.0395	13.3305	13.8983	11.0217	10.342
	SD	2.13319	2.69734	0.627661	0.980306	0.557464			SD	2.48462	3.88644	2.82574	1.52365	1.9861
	SEM	1.0666	1.34867	0.313831	0.490153	0.278732			SEM	1.24231	1.94322	1.41287	0.761823	0.99305
	P value	control	0.0332						P value	control	0.0097
			control	0.0354							control	0.7626
	TNFa- IL-10+	9.96	8.55	11.43	10.26	6.74			TNFa- IL-10+	14.42	16.52	17.41	17.46	18.33
		7.94	8.65	12.36	6.64	6.58				10.74	12.96	14.47	16.18	15.32
		10.44	6.68	15.32	12.69	8.84				10.96	12.43	13.21	16.77	15.44
		8.12	9.78	10.25	8.09	7.14				14.71	15.82	18.76	14.22	16.53
	Avrg	9.115	8.415	12.34	9.42	7.325			Avrg	12.7075	14.4325	15.9625	16.1575	16.405
	SD	1.27021	1.28412	2.16618	2.63918	1.0371			SD	2.15	2.03806	2.56418	1.39357	1.394
	SEM	0.635105	0.64206	1.08309	1.31959	0.518548			SEM	1.075	1.01903	1.28209	0.696783	0.697
	P value	control	0.6021						P value	control	0.0072
			control	0.1061							control	0.0541
	TNFa+ IL-10+	14.17	12.55	14.62	12.06	10.18			TNFa+ IL-10+	35.58	42.25	39.66	47.61	42.74
		16.19	14.15	12.68	13.22	11.69				21.3	27.96	35.83	58.14	63.45
		8.41	9.32	10.19	8.15	9.68				53.42	49.11	52.72	53.21	61.57
		12.16	15.44	13.72	15.5	12.21				25.55	29.76	40.15	47.19	48.27
	Avrg	12.7325	12.865	12.8025	12.2325	10.94			Avrg	33.9625	37.27	42.09	51.5375	54.0075
	SD	3.31826	2.64248	1.91357	3.07399	1.20286			SD	14.2866	10.1335	7.34513	5.18704	10.1033
	SEM	1.65913	1.32124	0.956786	1.537	0.601429			SEM	7.14329	5.06674	3.67257	2.59352	5.05163
	P value	control	0.9213						P value	control	0.2936
			control	0.9501							control	0.1881
													paired t test
[truncated: 75 more columns]

## Sheet: Fig.2b-2f
Figure 2b
Target	Group	Concentration (pg/ml)																				Avrg	SD	SEM	P value
TNFa	HINS	62.875	42.875	59.75	63.5	48.5	126.404	115.877	137.807	115	103.596	120.263	106.228	126.404	113.246	136.053	132.544	98.333	102.719	105.351	103.596	101.046	29.5345	6.60411	0.0001	control	control	control
	HIES	135.175	113.246	128.158	239.561	226.404	115.877	154.474	114.123	129.035	115.877	145.702	105.351	123.772	133.421	129.035	216.625	298.071	384.5	493.786	110.929	180.656	104.042	23.2645		0.0002			control
	HIPS	69.125	72.25	61	116.625	111.625	94.825	102.719	106.228	101.842	101.842	105.351	115	107.105	113.246	175.526	105.351	156.228	198.333	120.263	137.807	113.615	33.1756	7.41829			0.8384		0.0092
	HICS	64.125	88.5	56	68.5	76	95.702	115	114.123	105.351	196.579	107.105	97.456	128.158	151.842	115	114.123	127.281	107.105	86.93	111.491	106.319	31.6091	7.06801				0.9844
IP-10	HINS	127.971	83.0435	106.232	191.739	116.377	78.6957	22.1739	23.6232	13.4783	67.1014	17.8261	103.333	48.2609	27.971	29.4203	74.38	58.22	47.65	32.47	33.76	65.1863	45.9785	10.2811	0.1002	control	control	control
	HIES	114.928	68.5507	75.7971	74.3478	49.7101	129.42	59.8551	170	175.797	112.029	75.7971	86.5217	73.7681	101.884	154.058	124.06	138.25	106.54	72.17	68.55	101.602	37.297	8.33986		0.0409			control
	HIPS	75.7971	42.4638	93.188	14.9275	30.8696	59.8551	84.4928	97.5362	35.2174	17.8261	16.3768	55.5072	83.0435	43.913	46.8116	125.4	132.97	45.68	122.4	67.88	64.6078	36.3935	8.13784			>0.9999		0.003
	HICS	54.058	49.7101	77.2464	30.8696	101.45	81.5942	97.5362	225.072	126.522	170	138.116	204.783	113.478	33.7681	27.971	47.12	36.28	25.86	21.21	32.08	84.7362	61.6583	13.7872				0.4072
MCP-1	HINS	588	200	428	656	292	350	150	87	124	320	460	572	426	554	321	426	374	255	182	273	351.9	162.618	36.3625	0.0017	control	control	control
	HIES	1063	542	428	679	955.2	742	558	271	443	385	602	637	714	825	996	458	376	281	204	367	576.31	248.634	55.5963		0.0032			control
	HIPS	884	679	656	929	1049.7	274	296	358	347	182	259	742	758	554	432	565	286	295	478	658	534.085	252.612	56.4857			0.0203		0.5973
	HICS	368.6	656	519	428	405	463	524	679	325	346	382	530.67	257.33	342	275	248	442	176	185	106	382.88	153.178	34.2516				0.937
IFNa	HINS	173.53	157.85	191.18	232.35	179.41	297.059	291.176	300	329.412	355.882	247.059	226.471	185.294	258.824	273.529	277.6	158.2	144.8	231.5	205.8	235.846	61.1069	13.6639	<0.0001	control	control	control
	HIES	347.06	476.47	235.29	197.06	229.41	450	447.059	341.176	314.706	644.118	270.588	317.647	561.765	423.529	202.941	316.7	332.6	435.8	552.3	489.7	379.296	126.828	28.3597		<0.0001			control
	HIPS	214.71	394.12	176.47	211.76	191.18	270.588	232.353	294.118	297.059	276.471	191.177	538.235	394.118	497.059	176.471	325.6	408.2	133.6	279.8	358.9	293.099	110.402	24.6866			0.0145		0.0275
	HICS	194.12	208.82	200	194.12	167.65	314.706	291.176	335.294	326.471	382.353	200	264.706	388.235	252.941	314.706	355.4	286.9	253.2	368.9	205.2	275.245	70.9503	15.865				0.4273
IL-1b	HINS	122.57	95.63	73.47	66.89	83.65	107.94	112.1	54.98	27.47	75.23	119.37	113.14	63.81	65.89	53.95	69	86.14	96	101.71	80.94	83.494	25.0624	5.60412	0.0088	control	control	control
	HIES	83.05	87.25	80.06	77.66	72.87	195.69	57.58	71.08	106.91	38.89	83.02	91.85	72.64	98.08	108.98	120.92	59.66	108.98	93.93	138.58	92.384	33.5258	7.49659		0.9233			control
	HIPS	64.49	101.62	70.48	78.86	93.23	53.95	256.44	272.01	66.41	199.33	204	134.42	71.6	216.98	124.56	126.64	193.09	147.92	175.44	125.08	138.828	66.7829	14.9331			0.0069		0.0084
	HICS	103.41	90.24	73.47	64.49	63.29	69.52	131.83	98.6	57.58	167.65	154.15	60.18	86.14	301.09	85.62	91.33	184.27	78.87	92.89	349.38	120.2	79.0724	17.6811				0.1034
IL-10	HINS	50.48	311.15	84.24	112.715	148.105	276	182	142.5	112	216	211	293	277	266	137	438	434	362	389.5	317.5	238.01	116.375	26.0222	<0.0001	control	control	control
	HIES	222.95	525.295	616.75	552.92	95.63	166	213	229	186	229	228	186	324	462	276.5	210.5	344	390.5	332	142	296.602	145.242	32.4771		0.5576			control
	HIPS	286.815	232.305	647.26	262.405	269	371	334.5	364	437	346	443.5	392.5	476.5	571	688	942.5	1021.5	736	639.5	937.5	519.939	242.887	54.3111			<0.0001		0.0011
	HICS	106.615	122.885	117.19	104.985	600.24	517.565	293	362	176	279	371	234	241	162.5	133.5	147	242.5	438	169.5	244	253.124	141.215	31.5766				0.9844
Figure 2c													Figure 2d
Figure 2e													Figure 2f
Figure 2f

## Sheet: Fig.3a-3d
Figure 3a
Figure 3b
Time	Group		TNFa (pg/ml)				Avrg	SD	SEM	P Value					Time	Group		IL-6 (pg/ml)				Avrg	SD	SEM	P Value
0 h	Mock + LPS		42.15	54.68	42.68	68.96	52.1175	12.6314	6.31568	<0.0001					0 h	Mock + LPS		84.35	55.69	78.88	92.45	77.8425	15.7854	7.8927	<0.0001
	HTNV-36hpi + LPS		223.14	176.19	243.17	214.96	214.365	28.0738	14.0369							HTNV-36hpi + LPS		417.69	368.25	389.76	447.86	405.89	34.5334	17.2667
	Mock + PBS		25.57	32.68	44.19	40.65	35.7725	8.33264	4.16632							Mock + PBS		75.68	85.54	77.26	62.95	75.3575	9.33368	4.66684
	HTNV-36hpi + PBS		241.68	187.87	225.42	207.69	215.665	23.1524	11.5762							HTNV-36hpi + PBS		425.67	509.29	374.36	395.26	426.145	59.2984	29.6492
6 h	Mock + LPS		344.28	357.64	325.16	340.7	341.945	13.355	6.67752	0.005					6 h	Mock + LPS		547.6	425.8	587.4	615.6	544.1	83.6546	41.8273	0.383
	HTNV-36hpi + LPS		255.36	277.46	315.02	262.19	277.507	26.6604	13.3302							HTNV-36hpi + LPS		504.69	394.68	518.74	554.35	493.115	68.8714	34.4357
	Mock + PBS		32.25	44.06	35.68	53.17	41.29	9.34525	4.67262							Mock + PBS		58.27	68.25	64.32	70.15	65.2475	5.24707	2.62354
	HTNV-36hpi + PBS		210.47	177.56	228.39	168.52	196.235	28.0087	14.0043							HTNV-36hpi + PBS		258.96	401.23	347.98	382.14	347.577	63.0513	31.5256
12 h	Mock + LPS		450.23	489.16	412.64	492.83	461.215	37.6857	18.8428	0.0015					12 h	Mock + LPS		854.6	589.74	825.84	934.25	801.108	148.185	74.0924	0.0364
	HTNV-36hpi + LPS		154.43	286.45	246.91	307.55	248.835	67.7701	33.885							HTNV-36hpi + LPS		465.86	612.77	571.02	651.26	575.227	79.9361	39.968
	Mock + PBS		43.17	35.57	32.98	32.86	36.145	4.84733	2.42366							Mock + PBS		65.82	79.96	90.12	82.06	79.49	10.1109	5.05546
	HTNV-36hpi + PBS		154.56	192.34	167.96	202.85	179.428	22.1001	11.05							HTNV-36hpi + PBS		325.85	288.96	358.27	402.74	343.955	48.3489	24.1744
24 h	Mock + LPS		432	456	501.2	482.4	467.9	30.2741	15.137	0.0217					24 h	Mock + LPS		915.6	1055.47	1198.64	884.26	1013.49	144.136	72.0681	0.0176
	HTNV-36hpi + LPS		314.2	397.8	425.48	286.97	356.113	66.0481	33.024							HTNV-36hpi + LPS		722.65	558.97	785.32	804.75	717.923	111.609	55.8045
	Mock + PBS		45.18	37.19	35.62	58.17	44.04	10.3082	5.15409							Mock + PBS		74.21	75.86	85.97	95.34	82.845	9.8191	4.90955
	HTNV-36hpi + PBS		124.85	165.19	150.26	170.58	152.72	20.4717	10.2358							HTNV-36hpi + PBS		275.69	305.28	266.98	242.79	272.685	25.8052	12.9026
Time	Group		MCP-1 (pg/ml)				Avrg	SD	SEM	P Value					Time	Group		IL-1b (pg/ml)				Avrg	SD	SEM	P Value
0 h	Mock + LPS		102.36	115.09	94.25	110.69	105.597	9.22475	4.61238	0.0001					0 h	Mock + LPS		21.89	25.47	29.52	31.05	26.9825	4.13137	2.06569	<0.0001
	HTNV-36hpi + LPS		542.57	604.32	665.58	424.19	559.165	103.048	51.5241							HTNV-36hpi + LPS		84.32	75.64	102.25	91.12	88.3325	11.2349	5.61743
	Mock + PBS		100.12	105.36	87.79	95.53	97.2	7.44869	3.72435							Mock + PBS		25.38	20.04	18.69	17.72	20.4575	3.41679	1.70839
	HTNV-36hpi + PBS		578.96	452.33	602.41	558.32	548.005	66.2778	33.1389							HTNV-36hpi + PBS		85.52	72.15	95.58	89.96	85.8025	9.98924	4.99462
6 h	Mock + LPS		687.59	552.36	669.82	521.07	607.71	83.2838	41.6419	0.1582					6 h	Mock + LPS		142.36	125.58	105.24	110.49	120.918	16.6937	8.34684	0.8054
	HTNV-36hpi + LPS		505.64	525.67	405.34	611.46	512.027	84.6482	42.3241							HTNV-36hpi + LPS		112.96	107.72	120.2	132.56	118.36	10.761	5.38048
	Mock + PBS		107.23	91.25	102.84	114.69	104.003	9.80845	4.90423							Mock + PBS		18.82	21.14	20.51	15.58	19.0125	2.48917	1.24458
	HTNV-36hpi + PBS		655.28	504.38	547.52	488.42	548.9	75.1853	37.5926							HTNV-36hpi + PBS		54.43	68.62	43.32	70.18	59.1375	12.7044	6.35222
12 h	Mock + LPS		862.96	942.65	812.58	1043.25	915.36	100.681	50.3406	0.0213					12 h	Mock + LPS		342.56	315.28	278.96	294.5	307.825	27.5248	13.7624	0.596
	HTNV-36hpi + LPS		754.85	804.19	679.82	615.43	713.572	83.0392	41.5196							HTNV-36hpi + LPS		324.71	248.26	377.28	350.47	325.18	55.5905	27.7952
	Mock + PBS		104.79	114.48	110.69	92.05	105.503	9.81467	4.90733							Mock + PBS		19.48	15.68	17.74	18.32	17.805	1.59067	0.795335
	HTNV-36hpi + PBS		402.56	544.36	455.76	422.35	456.258	62.7042	31.3521							HTNV-36hpi + PBS		40.18	65.21	50.38	37.78	48.3875	12.4746	6.23731
24 h	Mock + LPS		1258.96	1320.47	1154.78	1432.5	1291.68	116.148	58.0742	0.0003					24 h	Mock + LPS		442.05	487.54	345.85	364.12	409.89	66.4826	33.2413	0.0217
	HTNV-36hpi + LPS		865.24	817.52	706.58	774.12	790.865	67.3956	33.6978							HTNV-36hpi + LPS		358.89	399.45	405.38	421.45	396.292	26.6108	13.3054
	Mock + PBS		104.25	88.54	106.95	94.18	98.48	8.60867	4.30433							Mock + PBS		20.14	22.36	17.74	18.61	19.7125	2.0247	1.01235
	HTNV-36hpi + PBS		452.1	369.87	354.24	447.16	405.843	51.0024	25.5012							HTNV-36hpi + PBS		52.56	74.72	60.17	42.98	57.6075	13.4021	6.70103
Time	Group		IL-10 (pg/ml)				Avrg	SD	SEM	P Value					Time	Group		ROS (Fluorescence 485/535)				Avrg	SD	SEM	P Value
0 h	Mock + LPS		25.34	15.68	22.365	18.48	20.4662	4.25096	2.12548	<0.0001					0 h	Mock + LPS		256.32	158.44	165.52	204.21	196.123	44.8911	22.4455	<0.0001
	HTNV-36hpi + LPS		175.41	205.34	214.98	185.24	195.243	18.1191	9.05956							HTNV-36hpi + LPS		489.98	525.64	565.54	605.94	546.775	50.0832	25.0416
	Mock + PBS		20.41	18.15	15.46	14.35	17.0925	2.72705	1.36353							Mock + PBS		220.54	154.36	140.65	184.69	175.06	35.4669	17.7335
	HTNV-36hpi + PBS		224.65	153.24	174.21	210.05	190.538	32.6705	16.3353							HTNV-36hpi + PBS		658.92	584.15	442.69	711.24	599.25	116.678	58.339
6 h	Mock + LPS		84.32	104.25	92.33	77.74	89.66	11.4105	5.70525	<0.0001					6 h	Mock + LPS		1205.3	1152.42	884.25	927.68	1042.41	160.013	80.0067	0.0911
	HTNV-36hpi + LPS		224.32	252.65	244.79	268.32	247.52	18.2998	9.14991							HTNV-36hpi + LPS		884.69	986.94	782.46	650.82	826.228	143.678	71.8388
	Mock + PBS		21.36	14.54	15.85	17.74	17.3725	2.96515	1.48257							Mock + PBS		214.05	256.47	165.32	233.41	217.312	38.7569	19.3785
	HTNV-36hpi + PBS		225.32	269.84	243.21	275.38	253.438	23.4216	11.7108							HTNV-36hpi + PBS		825.1	768.57	802.64	952.34	837.163	80.2249	40.1124
12 h	Mock + LPS		258.26	265.62	228.79	282.1	258.692	22.2879	11.1439	0.3851					12 h	Mock + LPS		2412.05	2284.65	2184.72	1982.45	2215.97	181.358	90.6791	0.0039
	HTNV-36hpi + LPS		232.58	256.78	245.85	253.24	247.113	10.705	5.35252							HTNV-36hpi + LPS		1558.68	1480.26	1880.75	1662.24	1645.48	173.652	86.8259
	Mock + PBS		18.32	15.35	19.46	21.05	18.545	2.4063	1.20315							Mock + PBS		174.12	196.45	234.51	214.36	204.86	25.7232	12.8616
	HTNV-36hpi + PBS		188.32	196.22	215.02	152.36	187.98	26.2549	13.1274							HTNV-36hpi + PBS		689.21	405.62	687.64	565.32	586.947	134.095	67.0473
24 h	Mock + LPS		308.94	285.32	344.19	354.12	323.143	31.8059	15.903	0.619					24 h	Mock + LPS		4258.96	4025.68	3847.54	3655.44	3946.91	257.17	128.585	0.008
	HTNV-36hpi + LPS		312.58	328.55	342.67	257.32	310.28	37.3852	18.6926							HTNV-36hpi + LPS		2024.85	2434.75	3258.69	3114.59	2708.22	580.211	290.105
	Mock + PBS		15.64	17.74	14.32	20.74	17.11	2.79993	1.39996							Mock + PBS		134.56	184.44	201.63	174.66	173.822	28.4502	14.2251
	HTNV-36hpi + PBS		142.35	125.69	114.25	142.84	131.282	13.8738	6.9369							HTNV-36hpi + PBS		554.09	315.36	347.26	452.67	417.345	108.413	54.2063
Figure 3c
Time (d)	Group						Time (d)	Group		Weight Loss (%)												Avrg	SD	SEM	P Value
	Mock+ PBS (n=8)	Mock+ LPS (n=12)	HTNV-3dpi+ LPS (n=12)	HTNV-7dpi+ LPS (n=12)
21	0						7	Mock + PBS		100	105.2	103.6	104.3	95.2	98.4	101.7	105.8					101.775	3.69198	1.30531
21	0							Mock + LPS		102.3	104.36	98.4	103.6	100.64	97.12	94.17	102.06	105.32	100.77	102.36	94.15	100.437	3.73128	1.07713	control
21	0							HTNV-3dpi + LPS		102.34	105.58	97.68	95.54	100.26	104.43	105.68	107.44	103.32	101.19	100.98	100.44	102.073	3.45362	0.996974
21	0							HTNV-7dpi + LPS		105.2	102.43	107.24	100.98	98.64	97.42	95.58	96.69	102.28	103.3	105.58	104.12	101.622	3.78949	1.09393	0.4487
21	0						8	Mock + PBS		104.32	102.38	103.33	104.76	95.32	97.06	101.55	105.2					101.74	3.6614	1.2945
21	0							Mock + LPS		Null	100.16	95.24	100.62	96.68	94.47	92.16	98.85	100.94	95.28	92.3	84.64	87.6117	4.80194	1.3862	control
21	0							HTNV-3dpi + LPS		92.93	94.25	90.66	87.42	92.15	94.14	83.16	90.24	Null	Null	90.58	Null	67.9608	3.52284	1.01696
21	0							HTNV-7dpi + LPS		102.32	98.69	102.65	98.57	95.54	93.12	93.38	88.17	97.74	96.68	99.15	100.08	97.1742	4.13631	1.19405	0.401
8		1					9	Mock + PBS		105.26	103.16	103.16	105.24	96.21	99.44	100.4	105.34					102.276	3.31661	1.1726
9		1						Mock + LPS		Null	100.54	84.64	95.17	88.43	90.52	85.64	95.17	93.56	92.24	Null	Null	68.8258	5.05705	1.45984	control
9		1						HTNV-3dpi + LPS		87.17	Null	Null	Null	Null	Null	Null	85.74	Null	Null	82.19	Null	21.2583	2.5641	0.740193
10		1						HTNV-7dpi + LPS		99.72	96.56	103.34	93.28	94.15	Null	87.64	Null	95.36	93.31	96.42	98.57	79.8625	4.25432	1.22812
10		1					10	Mock + PBS		105.88	103.52	104.52	104.88	98.16	99.23	100.2	106.88					102.909	3.27056	1.15632
11		1						Mock + LPS		Null	96.12	Null	90.88	82.16	86.24	Null	90.54	90.1	88.25	Null	Null	52.0242	4.33087	1.25021	control
11		1						HTNV-3dpi + LPS		Null	Null	Null	Null	Null	Null	Null	Null	Null	Null	Null	Null	Null	Null	Null
11		1						HTNV-7dpi + LPS		96.17	95.45	98.56	94.57	96.14	Null	Null	Null	93.15	94.8	94.79	95.54	71.5975	1.48305	0.428121	0.0011
11		1					11	Mock + PBS		106.32	103.64	104.88	106.32	98.44	100.86	102.74	107.82					103.877	3.12826	1.10601
12		1						Mock + LPS		Null	85.24	Null	Null	Null	Null	Null	86.06	84.25	Null	Null	Null	21.2958	0.90633	0.261635	control
12		1						HTNV-3dpi + LPS		Null	Null	Null	Null	Null	Null	Null	Null	Null	Null	Null	Null	Null	Null	Null
12		1						HTNV-7dpi + LPS		94.26	95.52	84.06	82.19	86.38	Null	Null	Null	90.16	89.62	91.14	92.53	67.155	4.52725	1.30691	0.1394
8			1				12	Mock + PBS		106.43	104.52	105.14	106.56	99.01	100.95	102.18	108.86					104.206	3.2694	1.15591
8			1					Mock + LPS		Null	Null	Null	Null	Null	Null	Null	Null	Null	Null	Null	Null	Null	Null	Null
8			1					HTNV-3dpi + LPS		Null	Null	Null	Null	Null	Null	Null	Null	Null	Null	Null	Null	Null	Null	Null
9			1					HTNV-7dpi + LPS		93.74	91.17	88.25	Null	Null	Null	Null	Null	88.94	87.54	88.62	93.7	52.6633	2.60256	0.751293
9			1				13	Mock + PBS		106.32	104.06	106.59	106.38	100.12	101.66	103.36	109.52					104.751	3.03911	1.07449
9			1					Mock + LPS		Null	Null	Null	Null	Null	Null	Null	Null	Null	Null	Null	Null	Null	Null	Null
9			1					HTNV-3dpi + LPS		Null	Null	Null	Null	Null	Null	Null	Null	Null	Null	Null	Null	Null	Null	Null
9			1					HTNV-7dpi + LPS		90.34	86.52	86.36	Null	Null	Null	Null	Null	84.64	84.55	90.06	92.45	51.2433	3.09373	0.893084
10			1				14	Mock + PBS		107.74	105.44	107.38	105.23	101.87	101.52	103.21	112.4					105.599	3.59408	1.2707
10			1					Mock + LPS		Null	Null	Null	Null	Null	Null	Null	Null	Null	Null	Null	Null	Null	Null	Null
10			1					HTNV-3dpi + LPS		Null	Null	Null	Null	Null	Null	Null	Null	Null	Null	Null	Null	Null	Null	Null
10			1					HTNV-7dpi + LPS		85.29	Null	Null	Null	Null	Null	Null	Null	Null	Null	86.39	94.5	22.1817	5.03001	1.45204
9				1			15	Mock + PBS		107.52	105.52	108.24	108.17	100.74	102.08	104.06	112.64					106.121	3.83661	1.35645
10				1				Mock + LPS		Null	Null	Null	Null	Null	Null	Null	Null	Null	Null	Null	Null	Null	Null	Null
10				1				HTNV-3dpi + LPS		Null	Null	Null	Null	Null	Null	Null	Null	Null	Null	Null	Null	Null	Null	Null
12				1				HTNV-7dpi + LPS		Null	Null	Null	Null	Null	Null	Null	Null	Null	Null	Null	95.55	7.9625	Null	Null
12				1
14				1
14				1
14				1
14				1
15				1
15				1
21				0
P Value		control	0.0028	0.003
Figure 3d
Group	TNFa (pg/ml)					Avrg	SD	SEM	P Value			Group		IL-6 (pg/ml)					Avrg	SD	SEM	P Value
Mock+PBS	41.76	35.88	30.87	24.66	50.48	36.73	9.93869	4.44472				Mock+PBS		42.85	71.96	52.31	50.64	72.59	58.07	13.4517	6.01579
Mock+LPS	216.65	162.84	179.56	149.47	135.14	168.732	31.4147	14.0491	control			Mock+LPS		845.69	725.18	850.41	800.27	660.81	776.472	81.9037	36.6285	control
HTNV-3dpi+LPS	247.69	194.82	234.14	229.16	185.17	218.196	26.8397	12.0031	0.0281			HTNV-3dpi+LPS		945.36	1024.38	872.19	1132.08	1006.54	996.11	96.6017	43.2016	0.0047
HTNV-7dpi+LPS	95.87	102.69	85.45	112.36	147.09	108.692	23.6034	10.5558	0.0091			HTNV-7dpi+LPS		542.58	450.8	347.25	380.56	407.84	425.806	75.5015	33.7653	0.0001

## Sheet: Fig.4b, 4c, 4e-4g, 4i
Figure 4b											Figure 4c
Time (hpi)	Group	TNFa+ (%)				Avrg	SD	SEM	P Value
0	WT	6.22	8.22	7.4	3.38	6.305	2.11574	1.05787	0.0006
	RBP-JCKO	20.61	22.4	14.43	20.07	19.3775	3.44538	1.72269
12	WT	41.36	34.44	45.68	38.87	40.0875	4.70007	2.35003	0.0052
	RBP-JCKO	25.77	24.43	32.21	28.23	27.66	3.41723	1.70862
36	WT	30.61	25.38	23.43	16.05	23.8675	6.0292	3.0146	0.0003
	RBP-JCKO	70.61	76.6	60.22	90.01	74.36	12.4357	6.21787
Time (hpi)	Group	IL-6+ (%)				Avrg	SD	SEM	P Value
0	WT	12.17	14.35	10.28	13.61	12.6025	1.7935	0.896748	0.0076
	RBP-JCKO	17.15	16.49	15.83	19.22	17.1725	1.46752	0.733762
12	WT	42.17	45.83	40.15	54.42	45.6425	6.30623	3.15311	0.1005
	RBP-JCKO	47.95	53.38	52.6	57.2	52.7825	3.79727	1.89863
36	WT	45.11	46.68	47.35	50.22	47.34	2.13721	1.06861	<0.0001
	RBP-JCKO	65.19	63.83	64.42	60.71	63.5375	1.96553	0.982763
Time (hpi)	Group	IL-12+ (%)				Avrg	SD	SEM	P Value
0	WT	13.35	11.92	15.9	14.15	13.83	1.6599	0.82995	<0.0001
	RBP-JCKO	42.28	45.76	44.42	40.97	43.3575	2.14181	1.07091
12	WT	36.67	38.41	40.53	39.26	38.7175	1.61929	0.809644	0.0007
	RBP-JCKO	45.88	47.62	49.93	52.31	48.935	2.79541	1.3977
36	WT	47.19	52.17	45.83	46.61	47.95	2.86798	1.43399	<0.0001
	RBP-JCKO	72.55	70.21	76.83	71.94	72.8825	2.81211	1.40605
Figure 4e					Figure 4f											Figure 4g
Time	Group				Time	Group		WT			RBP-JCKO					Time (dpi)	Group	Weight Loss (%)												Avrg	SD	SEM	P Value
	WT (n=10)	RBP-JCKO (n=8)				HTNV (TCID50/ml)		8×10^5 (n=10)	8×10^6 (n=14)	8×10^7 (n=10)	8×10^5 (n=12)	8×10^6 (n=15)	8×10^7 (n=11)
12	1				21			0	0	0						1	WT	98.75	95.53	93.32	94.41	96.64	97.61	98.47	96.63	99.32	102.5			97.318	2.64354	0.83596	0.9042
12	1				21			0	0	0							RBP-JCKO	95.92	98.82	98.82	93.32	98.92	96.63	99.63	94.33	102.24	96.64	97.74	93.12	97.1775	2.73053	0.788237
12	1				21			0	0	0						2	WT	96.24	94.42	92.14	93.32	95.32	96.36	96.68	95.41	101.24	98.87			96	2.61901	0.828204	0.9055
13	1				21			0	0	0							RBP-JCKO	93.35	97.74	95.54	92.25	96.77	95.52	98.52	93.25	101.01	95.58	96.62	94.28	95.8692	2.4767	0.714961
14	1				21			0	0	0						3	WT	94.78	95.48	90.84	92.18	94.48	94.48	95.52	93.35	102.23	96.52			94.986	3.04871	0.964088	0.9756
15	1				21			0	0	0							RBP-JCKO	94.43	95.58	93.26	93.35	95.52	94.3	96.64	94.48	96.64	96.64	95.58	93.77	95.0158	1.25616	0.362622
15	1				21			0	0	0						4	WT	95.52	96.88	93.45	94.4	97.58	92.54	94.41	94.33	98.87	95.54			95.352	1.94656	0.615555	0.3376
15	1				21			0	0	0							RBP-JCKO	92.25	94.42	94.46	94.42	94.4	92.22	95.58	95.52	95.53	97.72	94.43	94.69	94.6367	1.46902	0.42407
15	1				21			0	0	0						5	WT	96.88	98.21	94.16	96.36	98.57	93.78	97.75	95.52	103.32	94.95			96.95	2.78208	0.879771	0.0559
16	1				21			0	0	0							RBP-JCKO	93.36	93.36	95.52	93.3	93.32	93.35	95.55	93.31	98.96	98.86	93.37	95.58	94.82	2.14113	0.618091
9		1			21				0							6	WT	98.49	101.44	95.78	97.47	99.24	94.45	98.58	94.18	108.84	93.32			98.179	4.53921	1.43542	0.0891
10		1			21				0								RBP-JCKO	91.18	92.15	97.77	95.58	94.48	94.46	96.87	94.46	97.44	99.25	92.25	98.84	95.3942	2.68894	0.776231
10		1			21				0							7	WT	100.72	105.52	96.96	98.02	102.25	99.77	97.14	95.76	105.53	95.58			99.725	3.72357	1.17749	0.0302
11		1			21				0								RBP-JCKO	92.24	90.8	98.85	96.61	95.55	95.58	98.82	95.58	98.58	101.23	92.58	99.02	96.2867	3.19118	0.921214
12		1			10						1					8	WT	101.34	104.48	98.84	99.54	103.35	100.52	99.92	96.64	106.68	96.64			100.795	3.26265	1.03174	0.0071
12		1			12						1						RBP-JCKO	93.35	92.24	97.45	90.15	96.96	96.8	96.64	96.66	102.24	102.25	93.34	97.79	96.3225	3.65468	1.05502
12		1			14						1					9	WT	102.24	109.92	97.72	101.15	104.48	101.44	102.24	97.73	107.75	97.78			102.245	4.17466	1.32014	0.0028
13		1			21						0						RBP-JCKO	94.48	89.96	96.18	92.24	97.78	97.77	95.55	97.79	101.13	103.39	96.56	96.64	96.6225	3.56335	1.02865
P Value	0.0012				21						0					10	WT	104.46	105.23	101.21	104.43	102.98	102.28	105.58	98.98	108.89	98.82			103.286	3.10976	0.983393	0.0057
					21						0						RBP-JCKO	98.69	Null	95.52	89.91	98.82	98.14	94.33	98.84	99.87	102.66	98.87	105.52	90.0975	4.10545	1.18514
					21						0					11	WT	105.39	108.41	103.35	102.6	106.64	103.39	106.64	97.69	109.92	99.14			104.317	3.88088	1.22724	0.0123
					21						0						RBP-JCKO	102.67	Null	96.64	88.54	99.13	95.53	96.98	97.76	105.54	103.69	97.14	104.44	90.6717	4.93828	1.42556
					21						0					12	WT	106.69	113.45	108.84	103.56	107.79	104.18	107.75	96.62	110.15	101.23			106.026	4.80197	1.51851	0.0286
					21						0						RBP-JCKO	103.84	Null	98.88	Null	101.25	92.28	98.84	98.12	106.68	104.45	97.32	107.7	107.7	4.76302	1.37497
					21						0					13	WT	105.32	110.35	107.62	105.58	105.59	105.69	108.88	99.2	112.35	103.32			106.39	3.69637	1.16889	0.0205
					21						0						RBP-JCKO	104.25	Null	99.25	Null	103.56	90.18	99.12	99.05	107.74	105.56	98.99	105.55	84.4375	5.10441	1.47352
					10							1				14	WT	107.22	112.74	108.12	108.8	108.97	107.74	107.64	101.14	115.38	104.48			108.223	3.91983	1.23956	0.0627
					10							1					RBP-JCKO	106.34	Null	102.25	Null	104.58	Null	104.33	105.54	109.52	107.74	102.2	104.38	78.9067	2.39908	0.692555
					10							1				15	WT	108.74	110.29	112.24	105.52	112.32	110.22	105.52	105.58	116.49	105.25			109.217	3.80568	1.20346	0.3013
					14							1					RBP-JCKO	108.82	Null	104.88	Null	108.84	Null	105.52	110.22	110.39	108.21	104.48	107.66	80.7517	2.22111	0.64118
					14							1				16	WT	109.53	115.34	110.3	104.79	114.79	109.54	108.46	107.46	113.32	106.77			110.03	3.48641	1.1025	0.8387
					18							1					RBP-JCKO	109.94	Null	108.32	Null	110.22	Null	109.12	113.56	112.05	109.33	108.86	106.38	82.315	2.08657	0.602341
					21							0
					21							0
					21							0
					21							0
					21							0
					21							0
					21							0
					21							0
					21							0
					7								1
					7								1
					10								1
					12								1
					14								1
					21								0
					21								0
					21								0
					21								0
					21								0
					21								0
					P Value			control			0.0979
									control			0.009
										control			0.0172
Figure 4J

## Sheet: Fig.5a-5c, 5e-5h
Figure 5a															Figure 5b
Notch Receptors
Gene	Time （hpi）	Fold Change				Avrg	SD	SEM	P Value
Notch 1	0	1.429	0.6998	0.9493	1.053	1.03277	0.302899	0.15145	<0.0001	control	control	control
	12	2.235	1.464	2.374	1.441	1.8785	0.495254	0.247627		0.6423
	24	2.454	2.474	4.732	5.699	3.83975	1.63692	0.818459			0.0166
	48	5.918	9.747	7.42	6.59	7.41875	1.66931	0.834657				<0.0001
Notch 2	0	0.9659	1.035	1.288	0.7765	1.01635	0.211514	0.105757	<0.0001	control	control	control
	12	0.49	1.537	0.891	1.244	1.0405	0.452152	0.226076		>0.9999
	24	1.636	1.847	2.613	1.485	1.89525	0.501002	0.250501			0.197
	48	3.531	3.555	4.55	5.91	4.3865	1.12117	0.560584				<0.0001
Notch 3	0	1.329	0.7783	0.612	1.076	0.948825	0.317929	0.158964	0.3459	control	control	control
	12	1.218	1.199	0.884	0.792	1.02325	0.217319	0.10866		0.9634
	24	1.38	0.9897	1.355	1.274	1.24967	0.179124	0.0895622			0.3289
	48	1.634	1.441	1.026	0.865	1.2415	0.356861	0.17843				0.3489
Notch 4	0	1	1.075	0.8175	0.6944	0.896725	0.172877	0.0864387	<0.0001	control	control	control
	12	0.6926	0.9974	0.8532	1.1107	0.913475	0.181071	0.0905354		0.9993
	24	2.639	2.158	2.473	2.439	2.42725	0.199637	0.0998185			<0.0001
	48	3.945	3.678	4.0569	3.192	3.71798	0.384993	0.192496				<0.0001
Notch Ligands															Figure 5c
Gene	Time （hpi）	Fold Change				Avrg	SD	SEM	P Value
Dll 1	0	1.05	0.9526	0.7714	0.852	0.9065	0.121023	0.0605115	<0.0001	control	control	control
	12	1.454	0.537	0.9531	0.6818	0.906475	0.403711	0.201856		>0.9999
	24	10.45	8.845	7.3728	6.8312	8.37475	1.62422	0.812109			<0.0001
	48	7.972	8.028	5.5591	4.8329	6.598	1.64597	0.822986				<0.0001
Dll 3	0	0.9897	1.101	0.852	0.714	0.914175	0.167872	0.0839362	<0.0001	control	control	control
	12	1.429	1.521	1.305	0.986	1.31025	0.233583	0.116791		0.8826
	24	16.11	15.45	14.35	16.87	15.695	1.068	0.534002			<0.0001
	48	21.56	20.97	19.52	18.14	20.0475	1.53357	0.766783				<0.0001
Dll 4	0	1.209	1.128	0.733	0.885	0.98875	0.219144	0.109572	0.598	control	control	control
	12	0.9885	1.059	1.067	1.443	1.13937	0.205467	0.102733		0.6983
	24	0.6184	0.816	1.305	0.914	0.91335	0.288596	0.144298			0.9406
	48	0.8992	0.9493	0.9374	1.362	1.03697	0.217735	0.108867				0.983
Jagged 1	0	1.113	0.8981	0.715	1.059	0.946275	0.179177	0.0895885	<0.0001	control	control	control
	12	0.6878	0.895	0.917	1.267	0.9417	0.240192	0.120096		>0.9999
	24	2.181	2.349	1.699	2.419	2.162	0.324422	0.162211			0.1591
	48	9.383	7.6	5.381	6.971	7.33375	1.6548	0.827402				<0.0001			Figure 5e
Jagged 2	0	1.189	0.8409	0.599	1.284	0.978225	0.316541	0.15827	0.1431	control	control	control
	12	1.053	1.39	1.375	1.602	1.355	0.226449	0.113225		0.1287
	24	1.181	1.206	1.058	0.872	1.07925	0.152559	0.0762795			0.892
	48	0.8293	0.9266	0.714	1.339	0.952225	0.272099	0.136049				0.9976
Target Genes
Gene	Time （hpi）	Fold Change				Avrg	SD	SEM	P Value
Hes 1	0	1.074	0.9817	0.9482	0.695	0.924725	0.162125	0.0810626	<0.0001	control	control	control
	12	2.462	1.972	1.866	1.699	1.99975	0.328017	0.164008		0.5284
	24	5.426	4.79	4.929	3.832	4.74425	0.666636	0.333318			0.0035
	48	43.51	44.12	38.94	40.38	41.7375	2.4824	1.2412				<0.0001
Hey 1	0	0.9493	1.053	0.958	0.794	0.938575	0.107218	0.0536092	<0.0001	control	control	control
	12	0.8961	0.7965	0.995	1.032	0.9299	0.105831	0.0529154		>0.9999
	24	3.868	3.462	3.995	3.518	3.71075	0.261122	0.130561			0.0004
	48	12.77	14.17	10.82	12.17	12.4825	1.38947	0.694735				<0.0001
Figure 5f												Figure 5g												Figure 5h
Cytokine	Group	Concentration (pg/ml)				Avrg	SD	SEM	P Value			Gene	Group	Fold change				Avrg	SD	SEM	P Value			Gene	Group	Fold change				Avrg	SD	SEM	P Value
TNFa	DMSO-0	40.86	60.32	55.09	48.91	51.295	8.37516	4.18758				TNFa	DMSO-48	1.12	0.986	1.089	1.259	1.1135	0.112648	0.0563242	0.0048			IL-10	DMSO-48	1.363	0.969	0.796	1.056	1.046	0.237359	0.11868	0.0003
	DAPT-0	23.06	25.73	30.68	39.54	29.7525	7.24857	3.62429					DAPT-48	0.706	0.897	0.686	0.532	0.70525	0.149616	0.0748079					DAPT-48	3.644	5.391	3.946	3.79	4.19275	0.808295	0.404148
	DMSO-48	256.3	253.6	224.6	296.32	257.705	29.4725	14.7362	0.0012			IL-1b	DMSO-48	1.036	0.8968	1.128	1.229	1.07245	0.141156	0.0705781	0.0112			TGFb	DMSO-48	1.184	1.036	0.976	0.747	0.98575	0.18159	0.090795	0.0028
	DAPT-48	140.9	130.6	179.6	115.86	141.74	27.2517	13.6258					DAPT-48	0.836	0.773	0.805	0.596	0.7525	0.107457	0.0537285					DAPT-48	3.593	2.013	2.364	3.03	2.75	0.702665	0.351332
IL-1b	DMSO-0	21.68	24.68	31.3	40.92	29.645	8.52364	4.26182				iNOS	DMSO-48	1.003	0.997	1.063	0.739	0.9505	0.144115	0.0720573	0.0028			Arg-1	DMSO-48	0.793	1.368	1.072	0.896	1.03225	0.251736	0.125868	0.003
	DAPT-0	30.11	15.89	20.06	19.14	21.3	6.13969	3.06985					DAPT-48	0.353	0.579	0.588	0.328	0.462	0.140715	0.0703574					DAPT-48	7.365	4.369	10.169	10.89	8.19825	2.97135	1.48568
	DMSO-48	105.3	75.3	112.6	143.69	109.222	28.0805	14.0402	0.0099			MCP1	DMSO-48	1.029	0.855	0.736	1.205	0.95625	0.204883	0.102441	0.0019			MR	DMSO-48	1.059	1.246	0.893	0.912	1.0275	0.163468	0.0817338	<0.0001
	DAPT-48	45.3	65.3	32.6	58.72	50.48	14.538	7.26898					DAPT-48	0.412	0.398	0.445	0.29	0.38625	0.0671236	0.0335618					DAPT-48	15.36	17.64	18.68	17.11	17.1975	1.38776	0.693882
IL-6	DMSO-0	10.19	4.53	11.32	8.92	8.74	2.97296	1.48648
	DAPT-0	5.51	10.09	5.87	5.44	6.7275	2.24957	1.12478
	DMSO-48	84.35	96.45	60.7	70.18	77.92	15.7177	7.85887	0.0117
	DAPT-48	46.2	24.53	31.32	56.67	39.68	14.4981	7.24904
MCP-1	DMSO-0	46.86	33.68	58.65	38.3	44.3725	10.9733	5.48665
	DAPT-0	17.92	25.88	30.04	23.4	24.31	5.06485	2.53242
	DMSO-48	340.1	352.6	433.6	363.6	372.475	41.8656	20.9328	0.0004
	DAPT-48	104.85	120.41	154.32	211.69	147.817	47.3264	23.6632
IFNa	DMSO-0	24.31	29.96	17.73	15.11	21.7775	6.68841	3.34421
	DAPT-0	14.39	19.61	28.72	22.18	21.225	5.95574	2.97787
	DMSO-48	250.14	192.3	215.59	168.82	206.712	34.681	17.3405	0.7738
	DAPT-48	234.93	215.58	187.69	159.96	199.54	32.7451	16.3726

## Sheet: Fig.6b-6h
Figure 6b
Chr19
HTNV																		DENV
lncRNA	Time （hpi）	Fold Change					Avrg	SD	SEM	P Value								lncRNA	Time （hpi）	Fold Change					Avrg	SD	SEM	P Value
30311.1	0	0.8	1.27	0.99	0.82	1.02	0.98	0.189605	0.0847939	<0.0001	control	control	control	control	control			30311.1	0	1.012	1.04	0.9504	1.069	0.9772	1.00972	0.0474674	0.0212281	<0.0001	control	control	control	control	control
	12	0.68	0.48	0.5	0.56	0.63	0.57	0.0848528	0.0379473		0.1431								12	0.2466	0.2892	0.2483	0.4807	0.5837	0.3697	0.153695	0.0687346		<0.0001
	24	0.55	0.4	0.43	0.4343	0.3728	0.43742	0.0676666	0.0302614			0.0333							24	0.8775	0.6912	0.9115	1.0236	1.2258	0.94592	0.196923	0.0880668			0.9772
	36	5.97	6.01	4.68	4.879	4.713	5.2504	0.679505	0.303884				<0.0001						36	1.491	1.128	1.298	1.104	0.781	1.1604	0.262871	0.11756				0.6023
	48	0.9772	1.154	1.122	0.986	0.774	1.00264	0.150297	0.067215					0.9998					48	0.6598	0.8057	0.6897	1.117	1.248	0.90404	0.264067	0.118094					0.848
	72	0.08717	0.08597	0.08657	0.07112	0.0814	0.082446	0.00672894	0.00300927						0.0004				72	0.6814	0.4383	0.6012	0.4115	0.5942	0.54532	0.115532	0.0516675						0.0033
30740.1	0	1.27	1.24	0.64	0.9615	1.052	1.0327	0.254431	0.113785	<0.0001	control	control	control	control	control			30740.1	0	1.014	0.9727	0.9159	1.016	1.074	0.99852	0.0585985	0.0262061	<0.0001	control	control	control	control	control
	12	0.27	0.25	0.27	0.17	0.23	0.238	0.0414729	0.0185472		0.1302								12	0.5824	0.6974	0.6113	1.498	1.617	1.00122	0.511305	0.228662		>0.9999
	24	0.44	0.38	0.4	0.4166	0.4852	0.42436	0.0405202	0.0181212			0.3255							24	0.6582	0.8214	0.9554	1.448	1.2012	1.01684	0.312443	0.139729			>0.9999
	36	7.8285	6.63	8.51	7.52	7.474	7.5925	0.678824	0.303579				<0.0001						36	5.69	4.416	3.761	3.72	3.6432	4.24604	0.86448	0.386607				<0.0001
	48	5.16792	5.16839	6.17748	6.2771	7.1206	5.9823	0.828612	0.370567					<0.0001					48	5.038	6.082	6.009	6.9054	5.9772	6.00232	0.661908	0.296014					<0.0001
	72	4.1312	4.1058	3.1224	3.1657	2.1178	3.32858	0.834161	0.373048						<0.0001				72	4.4548	4.424	3.8058	3.7038	4.7337	4.22442	0.446811	0.19982						<0.0001
30928.1	0	1.13	1.05	0.84	1.173	0.8409	1.00678	0.158123	0.0707149	<0.0001	control	control	control	control	control			30928.1	0	1.019	0.9181	1.096	1.505	1.005	1.10862	0.230403	0.10304	<0.0001	control	control	control	control	control
	12	0.66	0.55	0.61	0.79	0.658	0.6536	0.0884579	0.0395596		0.9012								12	1.495	1.035	1.561	1.332	1.338	1.3522	0.203233	0.0908886		0.8257
	24	0.26	0.31	0.25	0.415	0.432	0.3334	0.0855441	0.0382565			0.46							24	0.9821	1.2206	1.014	0.8912	1.1159	1.04476	0.126919	0.0567599			0.9996
	36	10.28	10.23	12.83	10.95	12.82	11.422	1.31193	0.586715				<0.0001						36	2.923	2.674	3.822	2.124	3.019	2.9124	0.615885	0.275432				<0.0001
	48	7.6485	9.7125	9.6258	8.5412	8.5114	8.80788	0.864655	0.386685					<0.0001					48	4.056	4.364	5.706	5.117	5.378	4.9242	0.693165	0.309993					<0.0001
	72	7.1207	6.132	6.1311	5.2314	5.1625	5.95554	0.802005	0.358668						<0.0001				72	2.5704	2.4293	2.4763	1.9266	1.9727	2.27506	0.301811	0.134974						0.0009
31038.1	0	0.7	1.17	1.22	1.04	0.85	0.996	0.218701	0.0978059	<0.0001	control	control	control	control	control			31038.1	0	0.8351	1.292	0.9622	1.11	0.9727	1.0344	0.173791	0.0777217	<0.0001	control	control	control	control	control
	12	0.1702	0.1203	0.1115	0.169	0.2059	0.15538	0.0390943	0.0174835		0.0002								12	0.8909	1.278	1.052	0.4719	0.828	0.90416	0.297673	0.133124		0.9452
	24	0.06	0.08	0.1	0.07	0.05	0.072	0.0192354	0.00860233			<0.0001							24	1.059	0.7741	0.8765	1.0599	1.1236	0.97862	0.146921	0.0657052			0.9984
	36	5.339	6.619	6.262	5.302	6.219	5.9482	0.593817	0.265563				<0.0001						36	2.497	1.516	1.434	1.31	2.49	1.8494	0.592541	0.264992				0.0018
	48	0.2919	0.4924	0.2049	0.2618	0.3677	0.32374	0.111077	0.0496749					0.0021					48	2.099	1.434	1.357	1.88	1.7	1.694	0.30815	0.137809					0.0121
	72	0.02	0.01	0.02	0.01	0.02	0.016	0.00547723	0.00244949						<0.0001				72	0.2049	0.315	0.28	0.3923	0.2736	0.29316	0.0682849	0.030538						0.0045
31351.1	0	1.07	0.9	1.04	0.95	1.14	1.02	0.0956556	0.0427785	<0.0001	control	control	control	control	control			31351.1	0	0.9309	1.248	0.6643	0.6015	1.173	0.92354	0.290893	0.130091	<0.0001	control	control	control	control	control
	12	0.1154	0.1471	0.05	0.05	0.1	0.0925	0.0423507	0.0189398		<0.0001								12	0.6783	1.007	1.488	0.6358	2.639	1.28962	0.827836	0.370219		0.7253
	24	0.05	0.05	0.06	0.05	0.04	0.05	0.00707107	0.00316228			<0.0001							24	1.55	0.842	0.9962	1.1152	1.268	1.15428	0.270907	0.121153			0.9381
	36	2.534	2.073	2.976	3.302	3.466	2.8702	0.570347	0.255067				<0.0001						36	1.035	2.219	0.9592	1.206	2.158	1.51544	0.621261	0.277836				0.3085
	48	0.2122	0.2939	0.1966	0.1903	0.2711	0.23282	0.0467471	0.0209059					0.0001					48	2.051	2.34	1.968	1.851	3.411	2.3242	0.633802	0.283445					0.0018
	72	0.005	0.007	0.005	0.006	0.007	0.006	0.001	0.000447214						<0.0001				72	0.8847	1.437	0.5188	0.9138	0.8659	0.92404	0.328778	0.147034						>0.9999
Figure 6c
(i)
Group		TNFa (pg/ml)					Avrg	SD	SEM	P Value
0 hpi	NC	51.23	32.34	27.85	42.14	78.12	46.336	19.9336	8.9146
36 hpi	NC	164.24	153.72	166.93	172.56	180.31	167.552	9.88088	4.41886	<0.0001	control	control	control	control	control	control	control	control
	si-60100.1	210.54	190.18	205.16	190.47	186.69	196.608	10.5427	4.71486		0.1431
	si-59654.1	175.56	199.32	180.97	195.56	201.12	190.506	11.5131	5.14881			0.0015
	si-57001.1	170.34	160.18	180.65	195.54	178.67	177.076	13.1061	5.86124				0.0157
	si-61517.1	154.36	180.34	176.93	164.55	158.84	167.004	11.2796	5.04439					0.6557
	si11443.1	144.27	135.36	131.42	126.84	155.65	138.708	11.4361	5.11439						>0.9999
	si-22387.1	250.43	240.38	235.98	244.14	259.52	246.09	9.18993	4.10986							<0.0001
	si-30740.1	298.84	277.59	283.63	275.72	288.79	284.914	9.33777	4.17598								<0.0001
	si-30928.1	240.18	241.72	269.59	255.25	264.18	254.184	13.1326	5.87309									<0.0001
(ii)
Group		NF-kB controlled Luciferase (fold change)					Avrg	SD	SEM	P Value
0 hpi	NC	1	1.25	0.84	1.12	1.4	1.122	0.216841	0.0969742
36 hpi	NC	4.48	5.32	5.56	4.2	4.84	4.88	0.565685	0.252982	<0.0001	control	control	control	control	control	control	control	control
	si-60100.1	6.67	5.32	5.44	8.32	5.72	6.294	1.25035	0.559174		0.149
	si-59654.1	4.33	4.26	4.42	6.35	4.14	4.7	0.928036	0.41503			0.9996
	si-57001.1	5.32	5.48	5.96	6.24	6.15	5.83	0.409268	0.18303				0.526
	si-61517.1	5.02	7.55	6.19	5.43	5.67	5.972	0.978376	0.437543					0.3777
	si11443.1	2.32	2.58	1.97	2.33	4.05	2.65	0.812188	0.363222						0.0064
	si-22387.1	10.24	10.58	8.79	9.75	11.23	10.118	0.917044	0.410115							<0.0001
	si-30740.1	12.45	12.3	14.47	13.33	14.85	13.48	1.15464	0.516372								<0.0001
	si-30928.1	8.54	11.72	9.11	10.96	11.14	10.294	1.38484	0.619319									<0.0001
Figure 6d
(i)
Gene	Time （hpi）	Fold Change				Avrg	SD	SEM	P Value
22387.1	WT	1	0.85	0.89	0.94	0.92	0.0648074	0.0324037	<0.0001	control	control	control
	RBP-JCKO	0.48	0.46	0.5	0.55	0.4975	0.0386221	0.0193111		<0.0001
	RBP-JCKO + RBP-J	1.23	1.26	1.34	1.35	1.295	0.0591608	0.0295804			<0.0001
	RBP-JCKO + R218H	0.33	0.45	0.49	0.38	0.4125	0.0713559	0.035678				<0.0001
30740.1	WT	1	1.17	1.03	1.42	1.155	0.191572	0.0957862	<0.0001	control	control	control
	RBP-JCKO	0.23	0.25	0.14	0.19	0.2025	0.0485627	0.0242813		<0.0001
	RBP-JCKO + RBP-J	1.05	1.15	1.09	1.21	1.125	0.07	0.035			0.9593
	RBP-JCKO + R218H	0.22	0.26	0.19	0.3	0.2425	0.0478714	0.0239357				<0.0001
30928.1	WT	1	0.95	0.92	1.1	0.9925	0.0788987	0.0394493	<0.0001	control	control	control
	RBP-JCKO	0.33	0.35	0.28	0.39	0.3375	0.0457347	0.0228674		<0.0001
	RBP-JCKO + RBP-J	1.08	0.94	0.88	1.16	1.015	0.127932	0.0639661			0.9597
	RBP-JCKO + R218H	0.45	0.5	0.41	0.48	0.46	0.0391578	0.0195789				<0.0001
(i)
Gene	Time （hpi）	Fold Change				Avrg	SD	SEM	P Value
22387.1	NC	0.88	0.93	0.95	1.04	0.95	0.0668331	0.0334166	0.0005	control	control	control	control
	si-RIG-I	1.14	1.03	0.94	0.82	0.9825	0.135739	0.0678694		0.9817
	si-MDA5	1.08	0.82	0.95	0.91	0.94	0.108012	0.0540062			0.9998
	si-TLR3	0.75	0.71	0.43	0.58	0.6175	0.144539	0.0722697				<0.0001
	si-TLR4	0.75	0.68	0.7	0.54	0.6675	0.0899537	0.0449768					0.0101
30740.1	NC	1.05	1.18	0.93	0.87	1.0075	0.137204	0.0686021	0.0005	control	control	control	control
	si-RIG-I	0.96	0.79	0.74	0.92	0.8525	0.104363	0.0521816		0.2139
	si-MDA5	1.06	1.21	0.99	1.17	1.1075	0.100789	0.0503943			0.5609
	si-TLR3	0.41	0.58	0.73	0.7	0.605	0.145258	0.0726292				0.0006
	si-TLR4	0.63	0.52	0.68	0.59	0.605	0.0675771	0.0337886					0.0006
30928.1	NC	1	1.2	1.14	0.8	1.035	0.17767	0.0888351	0.0004	control	control	control	control
	si-RIG-I	0.92	1.08	0.84	0.89	0.9325	0.103722	0.0518612		0.6577
	si-MDA5	0.94	0.86	1.08	1.12	1	0.121106	0.060553			0.9869
	si-TLR3	0.52	0.78	0.45	0.39	0.535	0.171756	0.0858778				0.0003
	si-TLR4	0.7	0.75	0.69	0.79	0.7325	0.0464579	0.0232289					0.0194
Figure 6e																		Figure 6f
Viral Infection	lncRNA	Time （hpi）	Fold Change				Avrg	SD	SEM	P Value								(i)														(ii)
SeV	22387.1	0	1.15	0.82	1.26	0.95	1.045	0.1974	0.0986999	<0.0001	control	control	control					Time	Subtype	Group	Percentage (%)				Avrg	SD	SEM	P Value				Group	Subtype	Group	Percentage (%)				Avrg	SD	SEM	P Value
		12	0.54	0.43	0.61	0.47	0.5125	0.07932	0.03966		0.0478							0 hpi	TNFα- IL-10+	LNA-NC	4.08	5.56	3.14	4.42	4.3	0.999333	0.499667	0.054	control			A	NP+ iNOS-	LNA-NC	49.5	55.8	60.74	65.25	57.8225	6.75855	3.37928	<0.0001	control
		24	1.16	1.58	1.41	1.25	1.35	0.184932	0.0924662			0.3211								LNA-22387.1	2.57	3.81	4.15	5.56	4.0225	1.22951	0.614754		0.9606					LNA-22387.1	29.2	33.48	35.52	29.96	32.04	2.97635	1.48818		<0.0001
		48	3.27	2.91	3.58	4.04	3.45	0.479236	0.239618				<0.0001							LNA-30740.1	1.42	2.18	3.83	2.35	2.445	1.00798	0.503992		0.0572					LNA-30740.1	39.8	40.75	35.58	32.74	37.2175	3.73619	1.86809		<0.0001
	30740.1	0	0.89	0.95	1.05	1.21	1.025	0.139881	0.0699405	<0.0001	control	control	control							LNA-30928.1	1.82	2.96	3.54	2.55	2.7175	0.723159	0.361579		0.111					LNA-30928.1	25.5	29.66	32.41	33.95	30.38	3.70579	1.85289		<0.0001
		12	0.74	0.68	0.82	0.77	0.7525	0.0585235	0.0292617		0.6828								TNFα+ IL-10+	LNA-NC	1.44	1.95	2.06	1.14	1.6475	0.432926	0.216463	<0.0001	control			B	NP+ iNOS-	LNA-NC	12.7	13.4	11.7	10.65	12.1125	1.19887	0.599435	<0.0001	control
		24	4.42	4.37	4.52	5.89	4.8	0.729338	0.364669			<0.0001								LNA-22387.1	0.66	0.9	1.12	1.34	1.005	0.291833	0.145917		0.012					LNA-22387.1	0.6	1.68	2.77	3.35	2.1	1.21625	0.608126		<0.0001
		48	4.36	4.15	3.54	3.82	3.9675	0.361421	0.18071				<0.0001							LNA-30740.1	0.004	0.05	0.008	0.006	0.017	0.0220605	0.0110303		<0.0001					LNA-30740.1	7.19	8.15	8.87	5.64	7.4625	1.39636	0.698181		0.0003
	30928.1	0	0.96	1.14	1.27	1.05	1.105	0.132288	0.0661438	<0.0001	control	control	control							LNA-30928.1	0.035	0.055	0.048	0.029	0.04175	0.0118708	0.00593542		<0.0001					LNA-30928.1	2.86	3.74	4.42	3.19	3.5525	0.682807	0.341403		<0.0001
		12	0.36	0.28	0.4	0.54	0.395	0.108781	0.0543906		<0.0001								TNFα+ IL-10-	LNA-NC	1.02	1.34	0.81	0.74	0.9775	0.269367	0.134683	0.0491	control				NP- iNOS+	LNA-NC	24.1	26.88	30.72	22.19	25.9725	3.70477	1.85238	0.0008	control
		24	1.56	1.83	1.68	1.92	1.7475	0.159452	0.0797261			0.0001								LNA-22387.1	1.66	0.98	1.24	0.65	1.1325	0.426566	0.213283		0.8171					LNA-22387.1	66.1	52.84	50.92	43.36	53.305	9.46079	4.73039		0.0003
		48	2.14	1.95	1.83	2.22	2.035	0.177482	0.0887412				<0.0001							LNA-30740.1	1.21	1.04	0.82	0.71	0.945	0.223681	0.111841		0.9975					LNA-30740.1	43.8	37.74	35.55	48.83	41.48	6.01546	3.00773		0.0172
	NEAT1	0	0.87	0.98	1.14	1.28	1.0675	0.179884	0.0899421	0.3459	control	control	control							LNA-30928.1	0.2	0.34	0.51	0.82	0.4675	0.267005	0.133502		0.0891					LNA-30928.1	42.2	34.48	31.52	44.85	38.2625	6.28935	3.14467		0.0581
		12	2.35	2.88	2.91	3.03	2.7925	0.302035	0.151017		<0.0001							24 hpi	TNFα- IL-10+	LNA-NC	3.3	2.58	2.19	2.94	2.7525	0.476471	0.238236	<0.0001	control			C	NP- iNOS+	LNA-NC	23.6	28.4	22.9	18.5	23.35	4.05339	2.0267	<0.0001	control
		24	5.51	5.64	5.96	6.05	5.79	0.256515	0.128258			<0.0001								LNA-22387.1	1.3	2.25	2.19	2.58	2.08	0.54754	0.27377		0.4309					LNA-22387.1	53.7	52.8	49.6	46.5	50.65	3.27872	1.63936		<0.0001
		48	4.48	5.52	5.16	5.93	5.2725	0.614892	0.307446				<0.0001							LNA-30740.1	4.68	5.52	6.84	7.11	6.0375	1.14089	0.570444		<0.0001					LNA-30740.1	39.4	34.7	43.2	37.4	38.675	3.57899	1.78949		0.0001
VSV	22387.1	0	0.81	0.95	1.11	1.24	1.0275	0.187328	0.0936638	<0.0001	control	control	control							LNA-30928.1	1.25	2.24	1.38	1.77	1.66	0.445346	0.222673		0.1216					LNA-30928.1	46.9	43.2	41.1	47.3	44.625	2.98817	1.49409		<0.0001
		12	1.39	1.55	1.12	0.77	1.2075	0.341406	0.170703		0.9876								TNFα+ IL-10+	LNA-NC	9.5	10.34	8.55	11.34	9.9325	1.1896	0.594802	0.0008	control
		24	1.83	2.15	1.71	1.98	1.9175	0.190329	0.0951643			0.4631								LNA-22387.1	15.7	18.12	20.04	14.19	17.0125	2.58724	1.29362		0.0074
		48	5.91	8.84	4.47	5.18	6.1	1.91894	0.95947				<0.0001							LNA-30740.1	15	19.19	22.86	23.15	20.05	3.81873	1.90937		0.0005
	30740.1	0	1.04	1.21	0.85	0.79	0.9725	0.190853	0.0954267	<0.0001	control	control	control							LNA-30928.1	13.6	14.46	17.39	15.58	15.2575	1.63655	0.818274		0.0288
		12	0.58	0.84	0.42	0.69	0.6325	0.177271	0.0886355		0.6828								TNFα+ IL-10-	LNA-NC	31.8	35.3	38.6	40.2	36.475	3.72503	1.86251	0.0004	control
		24	8.42	5.59	6.84	7.72	7.1425	1.22028	0.610142			<0.0001								LNA-22387.1	28.5	20.98	18.11	25.14	23.1825	4.57125	2.28562		0.0013
		48	10.64	12.75	14.66	11.38	12.3575	1.76643	0.883217				<0.0001							LNA-30740.1	24.6	22.1	17.48	15.86	20.01	4.04391	2.02195		0.0002
	30928.1	0	0.83	0.95	1.1	1.04	0.98	0.117473	0.0587367	<0.0001	control	control	control							LNA-30928.1	30.3	28.55	25.34	22.61	26.7	3.41371	1.70685		0.0117
		12	0.41	0.56	0.48	0.35	0.45	0.0905539	0.0452769		0.5389							36 hpi	TNFα- IL-10+	LNA-NC	23.1	25.8	18.85	29.6	24.3375	4.52684	2.26342	<0.0001	control
		24	3.32	4.58	2.79	3.55	3.56	0.750777	0.375389			0.0003								LNA-22387.1	14.99	12.28	15.58	10.74	13.3975	2.28112	1.14056		0.0005
		48	5.84	6.69	4.33	4.85	5.4275	1.04914	0.524569				<0.0001							LNA-30740.1	7.11	8.96	11.34	7.79	8.8	1.85772	0.928861		<0.0001
	NEAT1	0	0.75	1.03	0.92	0.88	0.895	0.115614	0.0578072	0.3459	control	control	control							LNA-30928.1	10.26	12.54	7.62	8.83	9.8125	2.11439	1.05719		<0.0001
		12	4.43	5.82	5.54	6.79	5.645	0.971065	0.485532		<0.0001								TNFα+ IL-10+	LNA-NC	17.34	15.32	14.17	18.15	16.245	1.82476	0.912382	0.016	control
		24	8.83	8.72	7.75	6.58	7.97	1.04604	0.52302			<0.0001								LNA-22387.1	19.9	18.32	21.05	22.34	20.4025	1.70904	0.854521		0.0484
		48	3.74	3.52	4.18	5.09	4.1325	0.694808	0.347404				0.0003							LNA-30740.1	18.7	25.6	19.8	22.44	21.635	3.07412	1.53706		0.0115
EV71	22387.1	0	0.94	0.91	0.82	1.17	0.96	0.148997	0.0744983	0.0001	control	control	control							LNA-30928.1	19.54	17.82	15.19	18	17.6375	1.80504	0.902518		0.6998
		12	1.35	1.24	0.88	0.79	1.065	0.271846	0.135923		0.99								TNFα+ IL-10-	LNA-NC	9.72	12.21	11.75	8.54	10.555	1.72477	0.862385	0.0001	control
		24	2.26	2.33	3.18	2.95	2.68	0.455265	0.227633			0.0054								LNA-22387.1	19.68	22.54	17.95	23.82	20.9975	2.66889	1.33444		0.0004
		48	4.48	2.99	4.62	2.37	3.615	1.11039	0.555195				0.0002							LNA-30740.1	20.4	22.33	17.79	15.68	19.05	2.91693	1.45846		0.002
	30740.1	0	1.34	1.21	1.08	0.91	1.135	0.183757	0.0918785	<0.0001	control	control	control							LNA-30928.1	26.5	22.8	24.93	19.11	23.335	3.19886	1.59943		<0.0001
		12	0.42	0.38	0.35	0.37	0.38	0.0294392	0.0147196		0.2416
		24	0.58	0.72	0.64	0.51	0.6125	0.0892095	0.0446047			0.5066
		48	15.58	17.44	18.21	16.1	16.8325	1.20718	0.603592				<0.0001
	30928.1	0	0.85	0.74	0.82	1.05	0.865	0.131783	0.0658913	<0.0001	control	control	control
		12	0.79	0.8	0.65	0.63	0.7175	0.0899537	0.0449768		0.8063							Figure 6g
		24	0.54	0.32	0.39	0.4	0.4125	0.0921502	0.0460751			0.1062						Time	Subtype	Group	Percentage (%)				Avrg	SD	SEM	P Value
		48	3.98	3.72	4.41	4.95	4.265	0.538052	0.269026				<0.0001					36 hpi	IL-6+ CCR7+	LNA-NC	20.7	25.4	18.9	21.3	21.575	2.74636	1.37318	<0.0001	control
	NEAT1	0	0.92	0.88	1.21	1.08	1.0225	0.151959	0.0759797	0.3459	control	control	control							LNA-22387.1	38.3	35.3	31.2	29.5	33.575	3.9811	1.99055		0.0002
		12	1.95	1.87	2.24	2.35	2.1025	0.229111	0.114555		0.0113									LNA-30740.1	29.8	34.4	32.5	31.6	32.075	1.91377	0.956883		0.0006
		24	3.52	3.38	3.79	4.62	3.8275	0.55506	0.27753			<0.0001								LNA-30928.1	41.1	35.8	36.3	37.2	37.6	2.40416	1.20208		<0.0001
		48	4.21	5.36	3.92	4.44	4.4825	0.622488	0.311244				<0.0001
HSV-2	22387.1	0	1.21	1.28	1.14	1.03	1.165	0.106615	0.0533073	0.306	control	control	control
		12	2.52	1.44	1.59	1.84	1.8475	0.477729	0.238865		0.164
		24	1.04	1.19	2.55	0.92	1.425	0.75809	0.379045			0.7919
		48	1.68	1.23	1.91	1.17	1.4975	0.356966	0.178483				0.6579					Figure 6h
	30740.1	0	0.89	0.96	1.11	1.21	1.0425	0.144539	0.0722697	0.3715	control	control	control					Time	Subtype	Group	Percentage (%)				Avrg	SD	SEM	P Value
		12	1.08	1.47	2.12	0.95	1.405	0.525389	0.262694		0.4904							36 hpi	CX3CR1+ CCR2-	LNA-NC	22.7	29.6	25.8	24.9	25.75	2.87808	1.43904	0.3697	control
		24	1.26	0.93	1.84	1.17	1.3	0.386005	0.193003			0.7182								LNA-22387.1	29.6	30.58	21.4	27.9	27.37	4.13113	2.06557		0.8798
		48	1.34	1.68	2.21	1.06	1.5725	0.494865	0.247433				0.2203							LNA-30740.1	24.4	24.8	27.9	18.8	23.975	3.78803	1.89401		0.8504
	30928.1	0	1.04	1.18	1.25	0.79	1.065	0.20306	0.10153	0.8745	control	control	control							LNA-30928.1	25.7	26.9	17.7	20.4	22.675	4.35613	2.17806		0.5508
		12	0.86	0.92	2.11	1.36	1.3125	0.576505	0.288253		0.7993								CX3CR1+ CCR2+	LNA-NC	12.2	15.7	16.4	14.2	14.625	1.85899	0.929494	<0.0001	control
		24	1.05	1.17	1.94	0.82	1.245	0.485558	0.242779			0.9059								LNA-22387.1	5.03	6.84	9.12	7.73	7.18	1.71311	0.856553		<0.0001
		48	0.88	0.95	2.02	1.31	1.29	0.521856	0.260928				0.8382							LNA-30740.1	2.21	4.87	3.19	2.85	3.28	1.13519	0.567597		<0.0001
	NEAT1	0	1.34	1.15	1.22	0.88	1.1475	0.194829	0.0974145	<0.0001	control	control	control							LNA-30928.1	5.84	7.96	6.13	5.44	6.3425	1.11482	0.55741		<0.0001
		12	2.79	3.5	3.95	2.88	3.28	0.546931	0.273465		0.0024
		24	4.55	5.63	6.62	6.19	5.7475	0.895335	0.447668			<0.0001
		48	7.54	6.65	5.58	5.94	6.4275	0.864692	0.432346				<0.0001

## Sheet: Fig.7a, 7b, 7d, 7f, 7h, 7j, 7k
Figure 7a														Figure 7b
Group	lncRNA	Fold Change				Avrg	SD	SEM	P Value					Group	Time	Enrichment (fold change)				Avrg	SD	SEM	P Value
IgG	22387.1	0.15	0.14	0.19	0.2	0.17	0.0294392	0.0147196	control					30740.1	0 hpi	0.82	0.75	1.02	0.94	0.8825	0.120658	0.060329	<0.0001	control
	30740.1	0.52	0.44	0.38	0.69	0.5075	0.134505	0.0672526		control					12 hpi	0.05	0.08	0.09	0.04	0.065	0.0238048	0.0119024		0.6618
	30928.1	0.88	1.02	1.14	0.95	0.9975	0.110868	0.0554339			control				24 hpi	0.11	0.12	0.15	0.17	0.1375	0.0275379	0.0137689		0.7251
Stat1	22387.1	5.25	9.88	7.53	6.14	7.2	2.01804	1.00902	<0.0001						36 hpi	16.32	14.17	12.55	13.69	14.1825	1.57868	0.789339		<0.0001
	30740.1	0.78	0.55	0.84	0.6	0.6925	0.139374	0.0696868		0.9978					48 hpi	18.52	14.49	15.03	15.87	15.9775	1.78758	0.893788		<0.0001
	30928.1	0.52	0.44	0.38	0.45	0.4475	0.057373	0.0286865			0.7017			30928.1	0 hpi	1.13	0.78	0.86	0.95	0.93	0.150333	0.0751665	<0.0001	control
IRF5	22387.1	3.25	3.14	2.81	2.25	2.8625	0.449101	0.22455	0.0002						12 hpi	0.1	0.12	0.15	0.18	0.1375	0.035	0.0175		0.8261
	30740.1	0.54	0.32	0.22	0.48	0.39	0.146515	0.0732575		0.9996					24 hpi	0.13	0.2	0.16	0.18	0.1675	0.0298608	0.0149304		0.8435
	30928.1	0.44	0.35	0.33	0.29	0.3525	0.0634429	0.0317214			0.553				36 hpi	15.32	19.88	20.54	21.05	19.1975	2.629	1.3145		<0.0001
Stat3	22387.1	0.21	0.25	0.34	0.19	0.2475	0.0665207	0.0332603	0.9998						48 hpi	18.87	17.96	15.54	16.22	17.1475	1.5353	0.767652		<0.0001
	30740.1	6.38	6.64	7.82	9.14	7.495	1.26305	0.631526		<0.0001
	30928.1	1.12	1.08	1.14	1.39	1.1825	0.140564	0.0702822			0.9976
IRF4	22387.1	0.33	0.18	0.22	0.15	0.22	0.0787401	0.03937	0.9999
	30740.1	11.18	12.62	13.14	10.55	11.8725	1.21022	0.605108		0.5265
	30928.1	16.35	18.33	14.82	15.1	16.15	1.59831	0.799156			<0.0001
p65	22387.1	0.34	0.22	0.57	0.33	0.365	0.147083	0.0735414	0.9994
	30740.1	0.52	0.44	0.38	0.69	0.5075	0.134505	0.0672526		<0.0001
	30928.1	0.88	1.02	1.14	0.95	0.9975	0.110868	0.0554339			<0.0001
Ikkb	22387.1	0.44	0.45	0.33	0.57	0.4475	0.0981071	0.0490535	0.9929
	30740.1	2.25	1.84	1.53	2.35	1.9925	0.379155	0.189577		0.0199
	30928.1	1.05	0.84	0.76	1.02	0.9175	0.140089	0.0700446			0.9997
IKBa	22387.1	0.2	0.09	0.1	0.15	0.135	0.0506623	0.0253311	>0.9999
	30740.1	0.64	0.33	0.45	0.48	0.475	0.127671	0.0638357		>0.9999
	30928.1	2.52	2.34	1.87	2.05	2.195	0.290574	0.145287			0.0637
Figure 7d
Figure 7f
								Group	Enrichment of lnc-ip65					Avrg	SD	SEM	P Value
								IgG	4.42	3.17	2.58	3.94	6.95	4.212	1.68546	0.75376	<0.0001	control
								1-549	60.76	55.58	70.82	52.19	59.74	59.818	7.03712	3.1471		<0.0001
								1-300	35.54	37.75	43.28	45.16	50.28	42.402	5.89848	2.63788		<0.0001
								1-260	9.23	8.54	15.92	10.16	12.25	11.22	2.97561	1.33073		0.2969
								301-400	12.24	10.59	8.72	7.74	13.38	10.534	2.35108	1.05144		0.3928
								401-549	48.85	57.45	51.22	64.38	60.41	56.462	6.41636	2.86948		<0.0001
								401-500	50.82	45.79	70.66	59.92	68.33	59.104	10.7844	4.82293		<0.0001
Figure 7h
Figure 7j														Figure 7k
Group	Enrichment of lnc-ip65					Avrg	SD	SEM	P Value					Enrichment by p65 (1-549)											Enrichment by p65 (1-300)											Enrichment by p65 (401-500)
Vector	1.4	1.2	1.18	1.44	0.98	1.24	0.186011	0.0831865	<0.0001	control				Group	Enrichment (fold change)					Avrg	SD	SEM	P Value		Group	Enrichment (fold change)					Avrg	SD	SEM	P Value		Group	Enrichment (fold change)					Avrg	SD	SEM	P Value
1-3514	0.31	0.35	0.29	0.25	0.14	0.268	0.0801249	0.0358329		<0.0001				1-1000	44.18	45.69	62.44	65.68	51.32	53.862	9.74977	4.36023	<0.0001	control	1-1000	74.32	68.79	52.91	56.67	51.32	60.802	10.1957	4.55966	<0.0001	control	1-1000	12.31	10.96	5.38	12.34	18.53	11.904	4.68275	2.09419	<0.0001	control
1-1000	0.71	0.65	0.8	0.78	0.63	0.714	0.0756968	0.0338526		0.0024				1-500	30.84	35.29	27.16	29.45	41.24	32.796	5.57466	2.49306		0.0006	1-500	41.34	28.72	38.95	31.27	22.94	32.644	7.53059	3.36778		<0.0001	1-500	11.17	8.75	9.34	15.28	17.36	12.38	3.778	1.68957		0.9999
1-500	0.54	0.68	0.62	0.8	0.51	0.63	0.11619	0.0519615		0.0004				501-1000	42.35	50.86	48.28	37.75	53.86	46.62	6.52036	2.916		0.5366	501-1000	87.52	80.64	73.35	61.28	50.04	70.566	15.0351	6.72392		0.2409	501-1000	10.15	5.88	9.64	7.33	12.19	9.038	2.47105	1.10509		0.9809
501-1000	0.82	0.61	0.74	0.66	0.78	0.722	0.0861394	0.0385227		0.0028				1001-2000	85.96	95.34	91.38	103.28	73.92	89.976	10.9734	4.90746		<0.0001	1001-2000	10.73	14.46	19.82	11.84	25.17	16.404	6.02734	2.69551		<0.0001	1001-2000	60.84	52.29	48.37	65.92	70.83	59.65	9.3157	4.16611		<0.0001
1001-2000	0.32	0.15	0.23	0.17	0.1	0.194	0.0844393	0.0377624		<0.0001				1001-1500	68.55	72.94	79.98	80.52	88.36	78.07	7.62368	3.40941		<0.0001	1001-1500	29.76	11.49	10.22	16.84	15.59	16.78	7.76076	3.47072		<0.0001	1001-1500	86.33	68.82	63.38	82.19	75.34	75.212	9.39644	4.20222		<0.0001
1001-1500	0.42	0.44	0.31	0.39	0.35	0.382	0.0526308	0.0235372		<0.0001				1501-2000	52.34	67.85	58.96	81.17	71.44	66.352	11.1656	4.99341		0.0733	1501-2000	11.38	12.25	10.05	18.84	17.31	13.966	3.86993	1.73068		<0.0001	1501-2000	43.39	50.58	40.24	31.97	36.18	40.472	7.09657	3.17368		<0.0001
1501-2000	0.46	0.52	0.41	0.55	0.67	0.522	0.0988433	0.0442041		<0.0001				2001-3514	20.84	21.32	17.66	11.74	14.32	17.176	4.13941	1.8512		<0.0001	2001-3514	7.78	5.69	8.92	11.35	10.84	8.916	2.30888	1.03256		<0.0001	2001-3514	18.85	24.32	25.58	10.06	21.34	20.03	6.15865	2.75423		0.2652
2001-3514	1.55	1.12	1.83	2.14	1.92	1.712	0.392772	0.175653		0.0076				2001-3000	10.22	14.35	8.57	5.56	7.14	9.168	3.37075	1.50745		<0.0001	2001-3000	7.91	4.43	5.14	8.82	11.97	7.654	3.0318	1.35586		<0.0001	2001-3000	7.32	15.58	13.08	8.84	5.92	10.148	4.0524	1.81229		0.9978
2001-3000	1.34	1.73	1.52	2.59	1.88	1.812	0.480801	0.215021		0.0008				3001-3514	15.85	11.34	14.79	8.23	9.57	11.956	3.28445	1.46885		<0.0001	3001-3514	4.32	3.27	8.85	9.14	5.73	6.262	2.64514	1.18294		<0.0001	3001-3514	22.56	10.08	15.54	28.97	13.32	18.094	7.61201	3.40419		0.5459
3001-3514	0.83	1.12	0.91	1.04	0.94	0.968	0.113446	0.0507346		0.2635

## Sheet: Fig.8a, 8b, 8d, 8f, 8g
Figure 8a-i							Figure 8a-ii
Time (d)	WT (n=12)	Lnc-ip65-/-(n=9)	Lnc-ip65-/-+IgG (n=10)	Lnc-ip65-/-+ anti-TNFα (n=11)			Time (dpi)	Group			Weight Loss												Avrg	SD	SEM	P Value
28	0						2	WT(n=12)			0.971873	0.971254	0.964209	0.982958	0.957035	0.984392	0.942614	0.937989	0.97946	0.974359	0.941077	0.982786	0.965834	0.0172064	0.00496707	0.0597	control
28	0							Lnc-ip65-/-(n=9)			0.949772	0.843468	0.916205	0.942387	0.84557	0.845671	0.965969	1.00848	0.941349				0.917653	0.0598666	0.0199555		0.0302
28	0							Lnc-ip65-/-+IgG(n=10)			0.981449	0.973461	0.897907	0.954295	0.930096	0.933511	0.950207	0.889484	0.942923	0.871884			0.932522	0.0360542	0.0114013		0.1608
28	0							Lnc-ip65-/-+anti-TNFα(n=11)			0.971631	0.94615	0.928493	0.952483	0.975904	0.971219	0.957405	0.970041	1.01218	0.915523	0.83742		0.94895	0.0449962	0.0135669		0.6454
28	0						4	WT(n=12)			0.933199	0.965138	0.901709	0.976361	0.933942	0.943144	0.879384	0.861529	0.942488	0.884615	0.905724	0.913928	0.920097	0.035058	0.0101204	0.0401	control
28	0							Lnc-ip65-/-(n=9)			0.93605	0.823438	0.901745	0.979424	0.81443	0.82069	0.91149	0.953995	0.826002				0.885252	0.064856	0.0216187		0.1821
28	0							Lnc-ip65-/-+IgG(n=10)			0.970435	0.966561	0.889534	0.88815	0.922625	0.926862	0.966805	0.838513	0.938747	0.872352			0.918058	0.044874	0.0141904		0.9993
28	0							Lnc-ip65-/-+anti-TNFα(n=11)			0.94016	0.962211	0.923035	0.914384	0.942539	0.933543	0.953938	0.943698	0.998411	0.953688	0.9146		0.943655	0.0240641	0.00725561		0.4331
28	0						6	WT(n=12)			0.97338	0.988379	0.942842	0.983507	0.953813	0.910814	0.899044	0.895846	0.94777	0.911422	0.863075	0.924358	0.932854	0.0386731	0.011164	0.0105	control
28	0							Lnc-ip65-/-(n=9)			0.927215	0.824877	0.926593	0.953937	0.849367	0.818068	0.899058	0.947074	0.805181				0.883486	0.0591925	0.0197308		0.0512
28	0							Lnc-ip65-/-+IgG(n=10)			0.963478	0.946391	0.877499	0.863106	0.946105	0.902482	0.913382	0.875964	0.910905	0.858763			0.905808	0.0371481	0.0117473		0.3877
28	0							Lnc-ip65-/-+anti-TNFα(n=11)			0.950798	0.980633	0.896834	0.86387	0.930955	0.948195	0.910847	1.01395	0.970869	0.987993	1.0122		0.951558	0.0478468	0.0144263		0.6505
14		1					8	WT(n=12)			1.0005	1.01162	0.925214	0.942826	0.919441	0.907469	0.824655	0.85009	0.971244	0.958042	0.919192	0.909766	0.928339	0.0546915	0.0157881	0.0003	control
18		1						Lnc-ip65-/-(n=9)			0.921233	0.819386	0.847645	0.876132	0.903165	0.787955	0.919895	0.843251	0.736559				0.85058	0.0624225	0.0208075		0.013
21		1						Lnc-ip65-/-+IgG(n=10)			0.903188	0.825372	0.82988	0.917401	0.925827	0.838652	0.89834	0.958438	0.850116	0.835333			0.878255	0.0478297	0.0151251		0.133
24		1						Lnc-ip65-/-+anti-TNFα(n=11)			0.941933	1.00472	0.953057	0.866866	0.923077	0.986395	0.869737	1.0124	0.964513	1.00858	1.1034		0.966789	0.0681456	0.0205467		0.2909
28		0					10	WT(n=12)			1.00251	1.03242	0.955662	0.937878	0.895811	0.987179	0.857598	0.898254	0.988263	0.997669	0.949495	0.990297	0.957753	0.0521384	0.0150511	0.0666	control
28		0						Lnc-ip65-/-(n=9)			0.889269	0.801927	0.75554	1.14541	0.963291	0.835006	0.897906	0.999152	0.960411				0.916434	0.117319	0.0391063		0.4579
28		0						Lnc-ip65-/-+IgG(n=10)			0.878261	0.76327	0.760858	0.898678	0.936499	0.884752	0.858402	0.942414	0.925754	0.882849			0.873174	0.0644506	0.0203811		0.0296
28		0						Lnc-ip65-/-+anti-TNFα(n=11)			0.953014	1.01228	0.98417	0.853596	0.868397	0.929356	0.862803	0.981921	0.942267	0.991424	0.94637		0.938691	0.0551716	0.0166349		0.8737
28		0					12	WT(n=12)			0.990457	1.03486	0.967415	0.914788	0.933942	0.998885	0.879915	0.934377	1.00352	0.994172	0.959035	1.01324	0.968717	0.0456043	0.0131648	0.0178	control
12			1					Lnc-ip65-/-(n=9)			0.863014	0.873028	0.610111	1.06036	0.925949	0.858218	0.774869	0.887617	0.982405				0.870619	0.127032	0.042344		0.0241
14			1					Lnc-ip65-/-+IgG(n=10)			0.830145	Null	0.749346	0.85793	0.919957	0.910461	0.914938	0.954432	0.889095	0.900656			0.792696	0.0610658	0.0193107		0.0476
14			1					Lnc-ip65-/-+anti-TNFα(n=11)			1.00621	1.02598	0.995633	0.784247	0.873494	0.901622	0.926696	0.995868	0.924788	1.02873	0.9864		0.94997	0.075821	0.0228609		0.9062
19			1				14	WT(n=12)			1.00502	1.01223	0.982372	0.942826	0.95435	0.977703	0.94102	0.962071	1.02465	1.02506	0.96633	0.946324	0.97833	0.0314322	0.00907369	0.4885	control
22			1					Lnc-ip65-/-(n=9)			0.873858	0.803733	Null	1.13512	0.958861	0.873275	0.765271	0.888889	1.05279				0.816866	0.124297	0.0414324		0.3509
28			0					Lnc-ip65-/-+IgG(n=10)			Null	Null	Null	0.8337	0.96905	0.946365	0.929461	0.995493	0.953596	0.883786			0.651145	0.0548456	0.0173437		0.6186
28			0					Lnc-ip65-/-+anti-TNFα(n=11)			0.988918	0.972603	1.06168	0.755993	0.793327	0.870748	0.985636	1.047	0.90678	1.01801	1.1327		0.957582	0.115275	0.0347568		0.9129
28			0				16	WT(n=12)			1.04671	1.04648	0.964744	0.989005	0.969388	0.966555	0.950053	0.969898	1.04401	1.03963	0.964085	1.00576	0.996361	0.0379408	0.0109526	0.0571	control
28			0					Lnc-ip65-/-(n=9)			0.813356	0.818784	Null	1.05213	0.89557	0.910289	0.821117	0.899915	1.01857				0.803303	0.0906663	0.0302221		0.0295
28			0					Lnc-ip65-/-+IgG(n=10)			Null	Null	Null	0.808921	0.977588	0.973404	0.939315	0.967451	0.962413	0.829428			0.645852	0.0719777	0.0227613		0.1434
18				1				Lnc-ip65-/-+anti-TNFα(n=11)			1.01064	0.907416	1.01583	0.729452	0.81835	0.870225	0.988113	1.04959	0.941208	1.03431	1.0532		0.94712	0.105487	0.0318055		0.3022
18				1			18	WT(n=12)			1.03064	1.07156	1.00107	0.963167	0.988722	0.994983	1.00797	0.983745	1.10446	1.01165	1.00112	1.05523	1.01786	0.0406411	0.0117321	0.0008	control
21				1				Lnc-ip65-/-(n=9)			Null	0.836243	Null	0.91358	0.862025	0.882058	0.862129	0.905428	1.07136				0.703647	0.0781953	0.0260651		0.0024
28				0				Lnc-ip65-/-+IgG(n=10)			Null	Null	Null	0.787445	0.963714	0.977394	0.951763	0.978468	0.936891	0.780225			0.63759	0.0879759	0.0278204		0.0031
28				0				Lnc-ip65-/-+anti-TNFα(n=11)			1.03103	0.897969	1.00491	Null	Null	0.879121	0.976721	1.04339	0.963453	1.04331	1.1414		0.816482	0.0803118	0.0242149		0.7374
28				0			20	WT(n=12)			1.05726	1.06055	1.01068	0.991754	0.97261	1.01672	0.978215	0.988561	1.06279	1.05012	0.996633	1.1492	1.02792	0.0505705	0.0145984	0.0005	control
28				0				Lnc-ip65-/-(n=9)			Null	0.874172	Null	0.836077	0.810759	0.892723	0.896161	0.957591	1.05327				0.702306	0.0811719	0.0270573		0.0009
28				0				Lnc-ip65-/-+IgG(n=10)			Null	Null	Null	Null	0.973853	1.00089	0.976141	1.01202	0.95406	0.791471			0.570843	0.0810236	0.0256219		0.0355
28				0				Lnc-ip65-/-+anti-TNFα(n=11)			1.03723	1.10534	1.07729	Null		0.854003	1.02625	1.047	1.00212	1.03988	1.1367		0.932582	0.079966	0.0241107		>0.9999
28				0			22	WT(n=12)			1.06027	1.05443	1.01763	1.00385	0.982277	1.04905	0.986185	0.992173	1.08451	1.05944	0.984848	1.04584	1.02671	0.0361047	0.0104225	0.0076	control
28				0				Lnc-ip65-/-(n=9)			Null	0.86755	Null	Null	0.737975	0.890841	0.928447	1.01612	1.09189				0.614757	0.122932	0.0409774		0.0079
P value	control	0.0108	0.0057	0.0572				Lnc-ip65-/-+IgG(n=10)			Null	Null	Null	Null	0.985592	1.00798	0.967324	1.01452	0.989327				0.551638	0.0188094	0.00594807		0.6617
		control	0.6874	0.4372				Lnc-ip65-/-+anti-TNFα(n=11)			1.04078	1.0222	0.983079	Null	Null	Null	1.00446	1.08678	1.009	1.06604	1.1316		0.75854	0.0492318	0.014844		0.9104
			control	0.2236			24	WT(n=12)			1.07182	1.09358	1.02244	1.0077	1.00107	1.06243	1.0186	1.05659	1.11033	1.0641	0.988777	1.05965	1.04642	0.0381729	0.0110196	0.0396	control
								Lnc-ip65-/-(n=9)			Null	0.904275	Null	Null	Null	0.944166	0.962478	1.03647	1.0782				0.547288	0.0707582	0.0235861		0.0572
								Lnc-ip65-/-+IgG(n=10)			Null	Null	Null	Null	0.996798	1.00576	0.97251	1.03055	0.999536				0.556128	0.0207793	0.00657099		0.2129
								Lnc-ip65-/-+anti-TNFα(n=11)			1.04743	1.02598	0.951419	Null	Null	Null	1.02972	1.10124	1.05509	1.07676	1.1258		0.764857	0.0531892	0.0160371		0.9921
							26	WT(n=12)			1.06881	1.10398	1.02991	0.9989	1.01772	1.06522	1.02019	1.07405	1.098	1.08625	1.03872	1.02521	1.05225	0.0348001	0.0100459	0.0157	control
								Lnc-ip65-/-(n=9)			Null	0.913907	Null	Null	Null	0.931619	1.00829	1.05301	1.04985				0.550742	0.0653392	0.0217797		0.0266
								Lnc-ip65-/-+IgG(n=10)			Null	Null	Null	Null	1.00961	1.01551	0.983402	1.05709	1.02042				0.565114	0.0264768	0.00837269		0.2913
								Lnc-ip65-/-+anti-TNFα(n=11)			1.06738	1.06282	1.00491	Null	Null	Null	1.0416	1.12758	1.03496	1.07333	1.0974		0.773635	0.0379735	0.0114494		0.8879
							28	WT(n=12)			1.07132	1.10826	1.04487	1.04178	1.03222	1.07469	1.06004	1.08669	1.12793	1.09382	1.04994	1.04438	1.06966	0.029697	0.00857278	0.0147	control
								Lnc-ip65-/-(n=9)			Null	0.91752	Null	Null	Null	0.914053	1.01614	1.05683	1.0782				0.553638	0.077032	0.0256773		0.0135
								Lnc-ip65-/-+IgG(n=10)			Null	Null	Null	Null	1.01974	1.0266	1.02801	1.0691	1.02691				0.574485	0.0198522	0.0062778		0.3493
								Lnc-ip65-/-+anti-TNFα(n=11)			1.10151	1.04818	1.02238	Null	Null	Null	1.07875	1.16477	1.08634	1.08662	1.0135		0.782004	0.048269	0.0145536		0.9872
Figure 8b
Time (dpi)	Group	TNFa (pg/ml)					Avrg	SD	SEM	P Value			Time (dpi)	Group	IL-6 (pg/ml)					Avrg	SD	SEM	P Value			Time (dpi)	Group	IL-10 (pg/ml)					Avrg	SD	SEM	P Value
0	WT	40.7761	32.5819	25.6993	57.4258	44.1029	40.1172	12.0474	5.38778	0.1316			0	WT	80.95	41.33	90.62	71.38	53.22	67.5	20.1201	8.998	0.1511			0	WT	10.32	20.39	15.68	35.44	17.69	19.904	9.43664	4.22019	0.6344
	lnc-ip65-/-	75.3261	58.9916	60.3858	44.3916	35.2218	54.8634	15.5057	6.93438					lnc-ip65-/-	114.56	120.38	80.14	76.68	61.32	90.616	25.5999	11.4486					lnc-ip65-/-	20.87	29.69	35.54	15.86	12.44	22.88	9.60424	4.29515
2	WT	180.724	177.966	170.226	165.854	224.663	183.887	23.556	10.5346	0.0031			2	WT	355.61	328.44	284.79	261.56	299.22	305.924	36.8627	16.4855	0.7893			2	WT	243.52	280.69	255.32	270.64	260.82	262.198	14.2416	6.36905	0.0306
	lnc-ip65-/-	285.532	225.983	228.844	240.37	255.187	247.183	24.3252	10.8786					lnc-ip65-/-	330.55	327.19	240.95	281.92	316.33	299.388	37.9183	16.9576					lnc-ip65-/-	180.76	154.53	240.82	220.97	254.82	210.38	41.8635	18.7219
4	WT	245.365	268.773	251.37	188.774	210.625	232.982	32.5062	14.5372	0.0157			4	WT	220.37	210.56	177.34	140.55	169.92	183.748	32.2428	14.4194	0.1996			4	WT	310.64	340.95	280.96	320.54	296.65	309.948	22.8634	10.2248	0.0051
	lnc-ip65-/-	342.295	289.953	288.377	265.554	277.9	292.816	29.3336	13.1184					lnc-ip65-/-	258.82	240.36	180.79	225.34	169.96	215.054	38.3052	17.1306					lnc-ip65-/-	240.55	294.36	254.82	243.37	241.09	254.838	22.84	10.2143
6	WT	140.326	158.967	148.669	161.332	194.326	160.724	20.5789	9.20316	0.0004			6	WT	110.54	108.84	80.72	89.92	75.29	93.062	16.066	7.18494	<0.0001			6	WT	356.68	324.72	385.54	360.85	342.44	354.046	22.5822	10.0991	0.0011
	lnc-ip65-/-	325.44	260.542	244.553	240.978	255.19	265.34	34.5096	15.4332					lnc-ip65-/-	342.295	289.953	288.377	265.554	277.9	292.816	29.3336	13.1184					lnc-ip65-/-	310.23	280.76	290.65	266.37	240.82	277.766	26.0948	11.6699
8	WT	95.3255	108.336	70.2697	92.8432	115.379	96.4308	17.3153	7.74362	0.0018			8	WT	80.25	59.96	113.38	105.28	44.38	80.65	29.2474	13.0798	0.0016			8	WT	143.32	196.55	180.27	177.96	152.1	170.04	21.8287	9.76207	0.0177
	lnc-ip65-/-	285.974	189.963	177.434	180.325	170.648	200.869	48.079	21.5016					lnc-ip65-/-	122.66	185.32	160.79	155.34	180.25	160.872	24.8192	11.0995					lnc-ip65-/-	230.28	220.69	185.96	204.96	196.32	207.642	17.9459	8.02564
Figure 8d
AMs
KCs
Figure 8f
Time (dpi)	Group	Latency (s)							Avrg	SD	SEM	P Value			Time (dpi)	Group	50% threshold (g)							Avrg	SD	SEM	P Value
0	WT	14.59	8.24	11.78	13.16	8.65	10.23	20.48	12.4471	4.22504	1.59692	0.3176			0	WT	0.4	0.4	0.6	0.6	0.4	0.6	0.8	0.542857	0.151186	0.0571429	0.898
	lnc-ip65-/-	8.92	12.55	9.61	8.28	11.06	8.45	11.34	10.03	1.63782	0.619039					lnc-ip65-/-	0.6	0.4	0.4	0.8	0.4	0.6	0.4	0.514286	0.157359	0.0594762
4	WT	7.51	6.68	8.1	7.96	9.45	8.33	7.15	7.88286	0.897398	0.339185	0.0006			4	WT	0.16	0.4	0.16	0.4	0.4	0.16	0.4	0.297143	0.128285	0.0484873	0.0437
	lnc-ip65-/-	1.47	3.63	2.39	1.82	2.7	1.74	2.55	2.32857	0.733335	0.277175					lnc-ip65-/-	0.07	0.16	0.16	0.04	0.4	0.07	0.07	0.138571	0.124556	0.0470779
6	WT	5.15	4.57	5.96	3.91	4.92	6.73	5.51	5.25	0.925473	0.349796	0.0012			6	WT	0.4	0.4	0.16	0.16	0.4	0.4	0.16	0.297143	0.128285	0.0484873	0.1224
	lnc-ip65-/-	1.88	3.03	2.83	2.93	3.17	4.42	3.68	3.13429	0.782152	0.295626					lnc-ip65-/-	0.07	0.16	0.16	0.07	0.4	0.16	0.16	0.168571	0.110518	0.041772
28	WT	12.14	18.56	13.44	9.11	8.75	11.69	10.39	12.0114	3.33488	1.26047	0.007			28	WT	0.4	0.6	0.8	0.8	0.4	0.6	0.6	0.6	0.163299	0.0617213	0.0851
	lnc-ip65-/-	8.52	7.19	5.54	6.37	9.32	10.14	7.73	7.83	1.62417	0.613879					lnc-ip65-/-	0.4	0.6	0.16	0.4	0.6	0.16	0.4	0.388571	0.179947	0.0680136
30	WT	8.89	10.96	9.54	12.32	10.75	14.19	15.66	11.7586	2.45811	0.929079	0.0262			30	WT	0.8	1.2	0.8	0.4	0.4	0.6	0.6	0.685714	0.279455	0.105624	0.2844
	lnc-ip65-/-	9.74	8.25	7.63	6.44	7.98	11.32	9.15	8.64429	1.58641	0.599606					lnc-ip65-/-	0.4	0.6	0.6	0.8	0.4	0.4	0.4	0.514286	0.157359	0.0594762
Figure 8g
Time (d)	Group
	WT+LPS(n=8)		Lnc-ip65-/-+LPS(n=9)		WT+CS(n=12)		Lnc-ip65-/-+CS(n=8)
3	1
4	1
4	1
4	1
5	1
7	1
7	1
8	1
2			1
2			1
3			1
3			1
3			1
4			1
4			1
5			1
5			1
4					1
4					1
4					1
5					1
5					1
6					1
6					1
7					1
7					1
9					1
15					0
15					0
4							1
4							1
4							1
4							1
5							1
5							1
6							1
6							1
P Value	control		0.0334
					control		0.0387

## Sheet: Fig.9a-9e
Figure 9a-i (left)												Figure 9a-i (right)
Group	Fold Change (Hes1)				Avrg	SD	SEM	P Value				Group	Fold Change (TNFa)				Avrg	SD	SEM	P Value
Mock	0.69	0.78	1.05	1.2	0.93	0.23622	0.11811	0.0007	control			Mock	1.05	1.14	0.88	0.92	0.9975	0.119548	0.0597739	<0.0001	control
HTNV	1.13	1.56	1.22	1.38	1.3225	0.189099	0.0945494		0.0167			HTNV	5.54	5.38	5.79	6.18	5.7225	0.348557	0.174278		<0.0001
Heated-HTNV	1.33	1.06	1.42	1.27	1.27	0.152971	0.0764853		0.0451			Heated-HTNV	4.62	3.95	4.18	5.66	4.6025	0.75782	0.37891		<0.0001
Co60-HTNV	0.89	0.95	1.12	1.2	1.04	0.144453	0.0722265		0.8912			Co60-HTNV	5.74	5.22	6.18	6.36	5.875	0.508429	0.254214		<0.0001
NP	1.69	1.52	1.44	1.23	1.47	0.190962	0.0954812		0.0008			NP	7.82	7.77	9.15	10.03	8.6925	1.09704	0.548519		<0.0001
VLP	1.28	1.4	1.12	1.05	1.2125	0.157771	0.0788855		0.1226			VLP	3.74	5.12	4.06	3.88	4.2	0.627163	0.313581		<0.0001
S	0.98	1.14	1.05	1.2	1.0925	0.0970824	0.0485412		0.6128			S	1.12	1.06	1.25	0.88	1.0775	0.153704	0.0768521		0.9997
M	0.74	0.86	0.99	1.05	0.91	0.138323	0.0691616		0.9997			M	1.34	1.56	1.22	1.41	1.3825	0.14198	0.07099		0.8779
Figure 9a-ii
												Figure 9a-iii
												Target Genes	Group	Fold Change				Avrg	SD	SEM	P Value
												TNFa	DMSO	1.05	1.34	0.92	0.78	1.0225	0.238659	0.11933	<0.0001	control
													DMSO+NP	10.94	8.82	10.05	8.14	9.4875	1.25	0.624998		<0.0001	control
													DAPT+NP	3.88	3.25	2.99	3.15	3.3175	0.389989	0.194995		0.0041	<0.0001
												IL-6	DMSO	0.72	0.88	0.91	1.04	0.8875	0.131498	0.0657489	<0.0001	control
													DMSO+NP	8.96	6.77	8.15	8.55	8.1075	0.951013	0.475506		<0.0001	control
													DAPT+NP	4.32	5.06	5.88	3.99	4.8125	0.84061	0.420305		<0.0001	0.002
												MCP-1	DMSO	1.05	1.22	0.98	0.79	1.01	0.177951	0.0889757	<0.0001	control
													DMSO+NP	10.95	14.48	15.36	12.24	13.2575	2.02278	1.01139		<0.0001	control
													DAPT+NP	8.75	6.68	7.12	8.19	7.685	0.951928	0.475964		0.0041	0.0025
												iNOS	DMSO	1.12	0.96	0.79	0.8	0.9175	0.155858	0.0779289	<0.0001	control
													DMSO+NP	15.58	19.72	16.62	17.05	17.2425	1.76319	0.881593		<0.0001	control
													DAPT+NP	7.14	6.65	5.28	4.23	5.825	1.32299	0.661495		0.0008	<0.0001
Figure 9b-i																	Figure 9b-ii
Group	P/N Value										Avrg	SD	SEM	P Value			Group		Values																				Avrg	SD	SEM	P Value
Healthy (6)	0.85	0.71	0.52	0.61	0.32	0.49					0.583333	0.184355	0.0752625				P/N values (NP)		2.16	2.32	1.75	1.28	1.62	1.91	3.15	3.44	4.1	2.19	5.35	3.22	3.86	3.97	2.31	1.62	3.82	3.44	4.46	4.75	3.036	1.18165	0.264225
Mild/ Moderate(10)	2.16	2.32	1.75	1.28	1.62	1.91	3.15	3.44	4.1	2.19	2.392	0.892373	0.282193	control			M1-like Mo		16.6	12.4	6.45	13.5	12	10.4	11.7	19.1	14.7	16.6	13.5	12.1	19.1	14.7	15	12.1	35	21.2	23.1	23.11	16.118	6.18136	1.3822	0.0235
Severe /Critical(10)	5.35	3.22	3.86	3.97	2.31	1.62	3.82	3.44	4.46	4.75	3.68	1.10895	0.350682	0.0104			M2-like Mo		1.76	2.54	4.3	4.74	8.86	3.04	3.09	4.97	2.16	2.54	3.23	10.4	3.09	4.97	10.1	3.44	1.21	3.53	0.839	4.45	4.16295	2.69627	0.602905	0.2888
																																									Ozone correlations
Figure 9c (left)											Figure 9c (right)
Group	TNFa+ Percent				Avrg	SD	SEM	P Value			Group	iNOS+ Percent				Avrg	SD	SEM	P Value
PBS	11.3	10.15	10.36	14.4	11.5525	1.96308	0.981541				PBS	2.65	5.34	8.82	4.31	5.28	2.60723	1.30362
DMSO+NP	32.8	41.3	36.1	46.9	39.275	6.1711	3.08555	0.0026			DMSO+NP	61.2	53.8	49.5	64.8	57.325	6.94136	3.47068	0.0014
DAPT+NP	16.6	25.6	22.3	15.4	19.975	4.80859	2.40429				DAPT+NP	39.6	34.2	31.4	36.8	35.5	3.51188	1.75594
NP+4G2	52.2	46.3	43.2	54.3	49	5.14004	2.57002	0.0002			NP+4G2	70.3	65.5	62.4	68.1	66.575	3.40527	1.70263	<0.0001
NP+1A8	20.8	23.3	29.2	21.7	23.75	3.77757	1.88878				NP+1A8	31.5	25.8	37.4	29.1	30.95	4.89387	2.44694
Figure 9d
Subtype	Group	Percentage				Avrg	SD	SEM	P Value
CD80+ TNFa+	Heated HTNV	6.49	5.12	4.18	6.72	5.6275	1.19586	0.597932	control
	HTNV	40.4	32.55	38.92	44.31	39.045	4.8907	2.44535	<0.0001	control
	1.3NP	46.9	42.5	38.2	48.4	44	4.60652	2.30326	<0.0001	0.3067
	0.7NP	34.2	38.9	40.5	31.6	36.3	4.11906	2.05953	<0.0001	0.7901
	0.3NP	37.6	32.4	36.8	40.2	36.75	3.24294	1.62147	<0.0001	0.8794	control
	0.3NP+1A8	11.7	18.5	10.3	14.2	13.675	3.5985	1.79925	0.0279	<0.0001	<0.0001
	0.3NP+DAPT	16.6	18.2	21.5	14.1	17.6	3.09946	1.54973	0.0009	<0.0001	<0.0001
CD14+ CX3CR1+	Heated HTNV	8.89	8.06	9.32	7.35	8.405	0.876451	0.438226	control
	HTNV	33.4	30.28	25.96	37.14	31.695	4.74157	2.37079	<0.0001	control
	1.3NP	45.2	31.7	48.8	32.8	39.625	8.65347	4.32673	<0.0001	0.2485
	0.7NP	33.7	30.2	25.4	41.5	32.7	6.78184	3.39092	<0.0001	0.9989
	0.3NP	24.9	29.6	31.5	34.1	30.025	3.88276	1.94138	<0.0001	0.9933	control
	0.3NP+1A8	13.3	16.5	19.4	10.4	14.9	3.89957	1.94979	0.3841	0.0036	0.0027
	0.3NP+DAPT	17.1	10.4	22.5	23.8	18.45	6.10055	3.05027	0.0763	0.022	0.0133
Figure 9e
Time (d)	Heated HTNV(n=11)		HTNV+4G2(n=12)		HTNV+1A8(n=14)
22	0
22	0
22	0
22	0
22	0
22	0
22	0
22	0
22	0
22	0
22	0
22	0
9			1
10			1
11			1
11			1
12			1
12			1
12			1
14			1
15			1
15			1
15			1
15			1
12					1
12					1
13					1
13					1
13					1
14					1
15					1
16					1
16					1
17					1
17					1
18					1
18					1
18					1
P Value			control		0.0061

## Sheet: Suppl. Fig.1c, 1e, 2a
Suppl. Fig.1c
Disease Stage		Phenotype		Severity		Percentage																		Avrg	SD	SEM	P Value
Febrile		CD14+ CD16++		Mild/ Moderate		0.76	2.54	4.3	4.74	8.86	3.04	3.09	4.97	10.1	3.04	1.21	3.53	0.839	4.45	10.6	6.42	5.29	4.11	4.54939	2.88574	0.680176	0.5539
				Severe/ Critical		9.14	5.16	7.42	6.38	1.55	0.74	8.42	3.56	5.54	3.19	4.28	6.67							5.17083	2.61588	0.755138
		CD11b+ CD11c+ CD206+		Mild/ Moderate		1.41	3.94	7.11	2.47	5.2	7.77	2.08	6.73	8.92	4.93	10.3	3.75	9.27	1.52	3.74	4.43	8.15	5.44	5.39778	2.75088	0.648388	0.2498
				Severe/ Critical		1.77	1.25	2.85	4.47	5.69	8.86	9.72	9.85	10.23	11.04	8.72	6.42							6.73917	3.48983	1.00743
Hypotensive		CD14+ CD16++		Mild/ Moderate		1.52	1.96	2.68	3.44	5.57	5.06	6.82	6.44	7.55	8.52	9.74	9.26	7.45	6.68	10.44	12.06	6.12	5.03	6.46333	2.92418	0.689235	0.5801
				Severe/ Critical		3.56	4.48	5.59	6.44	7.32	8.84	8.96	10.55	8.06										7.08889	2.27679	0.758931
		CD11b+ CD11c+ CD206+		Mild/ Moderate		1.98	8.11	3.67	8.98	4.32	10.44	1.56	7.03	12.42	6.05	4.43	2.16	9.44	8.06	7.22	7.14	13.25	9.06	6.96222	3.43672	0.810042	0.9425
				Severe/ Critical		7.88	5.34	1.26	6.9	6.82	14.05	9.24	5.22	6.87										7.06444	3.43489	1.14496
Suppl. Fig.1e
Disease Stage		Phenotype		Group		Percentage																					Avrg	SD	SEM	P Value
Febrile		Treg		Healthy (12)		0.82	2.84	1.17	2.44	1.44	0.84	1.56	0.92	1.38	2.05	5.35	3.13										1.995	1.3103	0.378251	<0.0001	control
				Mild/ Moderate (18)		6.47	7.44	9.58	2.77	4.47	3.18	5.71	5.26	5.32	3.11	3.26	2.58	4.31	3.77	1.84	3.5	5.71	5.96				4.68	1.94927	0.459448		0.0085	control
				Severe/ Critical (12)		13.5	4.58	15.1	3.69	8.67	9.52	7.15	8.02	6.32	4.66	5.97											7.92545	3.6394	1.0506		<0.0001	0.0041
		Th1		Healthy (12)		1.19	0.53	1.62	1.43	1.77	1.92	0.69	1.28	2.06	1.77	1.54	0.82										1.385	0.495608	0.14307	<0.0001	control
				Mild/ Moderate (18)		4.62	2.09	3.62	8.35	11.4	11.8	13.7	2.53	9.5	1.36	4.36	6.08	5.74	4.28	9.52	8.87	10.14	12.67				7.25722	3.87918	0.914332		<0.0001	control
				Severe/ Critical (12)		4.35	5.3	6.37	3.72	12.09	6.35	10.33	2.65	5.22	3.47	8.64											6.22636	2.98572	0.861902		0.0009	0.4576
		Th2		Healthy (12)		7.51	7.56	4.37	9.23	10.22	4.31	3.62	3.95	8.37	5.97	13.1	14.85										7.755	3.63974	1.0507	0.0066	control
				Mild/ Moderate (18)		9.86	10.7	6.06	4.41	3.71	2.73	2.38	8.21	4.58	3.44	1.72	1.59	0.98	2.59	5.42	2.11	4.32	1.44				4.23611	2.86657	0.675657		0.0043	control
				Severe/ Critical (12)		8.42	4.66	5.04	3.71	5.73	5.32	4.56	1.85	3.66	6.21	3.44											4.78182	1.71461	0.494964		0.033	0.5735
		Th17		Healthy (12)		4.9	3	1.75	4.4	6.9	5.27	5.97	2.34	1.46	1.32	2.18	4.35										3.65333	1.89061	0.545773	<0.0001	control
				Mild/ Moderate (18)		17.02	20.4	12.82	18.37	13.22	15.18	8.14	12.88	16.64	11.02	10.78	21.18	17.81	6.22	7.47	6.18	9.45	8.67				12.9694	4.81888	1.13582		<0.0001	control
				Severe/ Critical (12)		12.01	17.33	11.9	19.37	10.19	6.74	14.21	9.81	11.01	6.23	5.58											11.3073	4.39967	1.27007		0.0001	0.3604
Hypotensive		Treg		Healthy (12)		0.82	2.84	1.17	2.44	1.44	0.84	1.56	0.92	1.38	2.05	5.35	3.13										1.995	1.3103	0.378251	<0.0001	control
				Mild/ Moderate (21)		8.77	6.52	5.23	3.78	4.96	10.1	3.77	8.66	9.43	10.3	12.1	10.06	9.7	5.4	6.2	1.94	2.88	3.36	6.47	8.12	9.66	7.01952	2.9233	0.637916		<0.0001	control
				Severe/ Critical (9)		5.43	12.25	10.06	12.55	13.14	9.68	14.32	8.44	7.32													10.3544	2.9488	0.982932		<0.0001	0.008
		Th1		Healthy (12)		1.19	0.53	1.62	1.43	1.77	1.92	0.69	1.28	2.06	1.77	1.54	0.82										1.385	0.495608	0.14307	<0.0001	control
				Mild/ Moderate (21)		2.16	2.34	3.35	5.64	6.18	6.22	6.89	4.33	2.69	8.55	10.23	8.64	4.42	8.32	5.06	4.45	9.65	9.12	9.06	4.35	7.36	6.14333	2.53971	0.55421		<0.0001	control
				Severe/ Critical (9)		7.32	8.85	9.11	4.52	5.58	2.44	3.65	4.36	6.18													5.77889	2.30168	0.767227		<0.0001	0.7144
		Th2		Healthy (12)		7.51	7.56	4.37	9.23	10.22	4.31	3.62	3.95	8.37	5.97	13.1	14.85										7.755	3.63974	1.0507	0.3218	control
				Mild/ Moderate (21)		5.14	6.62	8.75	10.22	3.32	3.66	2.51	4.58	6.98	7.72	8.86	8.14	8.55	12.3	4.56	5.68	7.72	1.42	1.69	2.28	2.24	5.85429	3.0695	0.66982		0.4024	control
				Severe/ Critical (9)		8.52	4.23	2.74	1.99	2.65	3.35	5.56	10.22	6.98													5.13778	2.88764	0.962545		0.2609	0.5561
		Th17		Healthy (12)		4.9	3	1.75	4.4	6.9	5.27	5.97	2.34	1.46	1.32	2.18	4.35										3.65333	1.89061	0.545773	<0.0001	control
				Mild/ Moderate (21)		8.27	10.57	11.3	14.8	8.7	11.94	10.92	6.35	15.77	11	9.68	9.22	6.97	9.1	7.48	6.19	14.11	12.88	15.01	3.76	4.35	9.92238	3.42456	0.747299		<0.0001	control
				Severe/ Critical (9)		7.37	5.83	14.73	10.25	11.8	12.97	7.89	5.91	9.79													9.61556	3.1364	1.04547		0.0001	0.8196
Suppl. Fig.2a
Phenotype		Group		Percentage								Avrg	SD	SEM	P Value
TNFa+		Classic		2.03	1.58	4.69	8.52	6.47	3.25	2.94	3.18	4.0825	2.36186	0.835044
		M1-like Mo		34.91	20.58	19.43	24.6	18.4	26.4	22.5	24.5	23.915	5.23084	1.84938	<0.0001
		M2-like Mo		10.44	15.23	9.17	7.58	4.22	8.64	7.22	11.4	9.2375	3.25986	1.15254
IL-8+		Classic		2.33	1.72	1.57	0.94	0.78	1.35	2.14	0.81	1.455	0.593561	0.209855
		M1-like Mo		19.8	21.17	25.36	14.38	16.64	20.07	16.29	10.28	17.9987	4.61705	1.63237	<0.0001
		M2-like Mo		5.5	4.84	7.62	7.44	8.19	12.1	6.23	5.32	7.155	2.3343	0.825301
IL-10+		Classic		1.58	0.74	2.11	3.58	2.22	1.74	2.05	1.68	1.9625	0.800192	0.282911
		M1-like Mo		19.31	15.42	10.62	9.66	21.34	16.32	17.44	18.62	16.0912	4.10439	1.45112	<0.0001
		M2-like Mo		1.92	4.54	5.42	4.65	3.12	2.19	3.77	4.84	3.80625	1.28539	0.454454
HLA-DR+		Classic		12.9	15.4	18.2	10.5	11.49	12.5	13.04	11.58	13.2012	2.48665	0.879164
		M1-like Mo		68.4	52.6	55.8	51.8	68.1	73.1	64.9	60.3	61.875	7.95878	2.81385	0.0003
		M2-like Mo		32	35.2	59.2	52	27.2	36.6	29.1	23.1	36.8	12.5219	4.42715

[truncated: 14 more sheets: Suppl. Fig.4a-4g, Suppl. Fig.5a-5e, Suppl. Fig.6a-6e, Suppl. Fig.7a, 7c-7e, Suppl. Fig.8c, 9a-9c, Suppl. Fig.11a-11i, Suppl. Fig.12, Suppl. Fig.13a-13d, 14c, Suppl. Fig.15b-15k, 15m, 15n, Suppl. Fig16a, 16e, 16f, 17b, Suppl. Fig.18a-18d, 19b, 19c, Suppl. Fig.21b, 21d-21f, Suppl. Fig.22b-22h, Suppl. Fig.23a, 23b, 23d, 23e]
